# Supplementary material for: An Indexing Theory for Working Memory Based on Fast Hebbian Plasticity
Source: eNeuro. 2020 Mar 19;7(2):ENEURO.0374-19.2020. doi: 10.1523/ENEURO.0374-19.2020 (PMC7189483; doi:10.1523/ENEURO.0374-19.2020)
Supplement: Extended Data 1 — We use the NEST simulator (Gewaltig and Diesmann, 2007) version 2.2 for our simulations (RRID: SCR_002963), running on a Cray XC-40 Supercomputer of the PDC Centre for High Performance Computing. The custom-build spiking neural network implementation of the BCPNN learning rule for MPI-parallelized NEST is freely available on github: https://github.com/Florian-Fiebig/BCPNN-for-NEST222-MPI and included in the extended data. Further, the model is also available on ModelDB (https://modeldb.yale.edu/257610). The depositories have README files, commented code, and we are happy to help individual researchers with using the BCPNN synapse model. We here briefly describe the installation procedure of the main BCPNN synapse model on the Git repository, or in the included zip file. After extracting the main folder BCPNN-for-NEST222-MPI-master in [PATH]. The compile script compile-module.sh switches the compiler to GNU, and adds Python2.7 and NEST 2.2.2 to the environment on a Cray XC-40 via the following: module swap PrgEnv-cray PrgEnv-gnu module add python/2.7.13 site-python/2.7 module add nest/2.2.2-py27. This obviously depends on the exact supercomputer environment and available modules. The compile script automatically creates necessary bootstrap and build directories, but some adjustments might be necessary, particularly with respect to the NEST Simulator install path, specified in line 54. Next, the compile script is run on the custom module like this: sudo ./compile-module.sh module-100725/. Then in python: import nest nest.sr(‘([PATH]/BCPNN-for-NEST222-MPI-master/share/nest/sli) addpath’) nest.Install(‘[PATH]/BCPNN-for-NEST222-MPI-master/lib/nest/pt_module’) The model should now be available as ‘bcpnn_synapse’ in the list of NEST synapses: print nest.Models(‘synapses’). Download Extended Data 1, ZIP file. [file enu-eN-NWR-0374-19-s08.zip]

Archive with 231 entries (208 files):
- BCPNN-for-NEST222-MPI-master/
- BCPNN-for-NEST222-MPI-master/README.md
- BCPNN-for-NEST222-MPI-master/README.txt
- BCPNN-for-NEST222-MPI-master/README.txt~
- BCPNN-for-NEST222-MPI-master/_config.yml
- BCPNN-for-NEST222-MPI-master/bootstrap-module-100725/
- BCPNN-for-NEST222-MPI-master/bootstrap-module-100725/Makefile.am
- BCPNN-for-NEST222-MPI-master/bootstrap-module-100725/Makefile.am~
- BCPNN-for-NEST222-MPI-master/bootstrap-module-100725/Makefile.in
- BCPNN-for-NEST222-MPI-master/bootstrap-module-100725/aclocal.m4
- BCPNN-for-NEST222-MPI-master/bootstrap-module-100725/aeif_cond_exp_multisynapse.cpp
- BCPNN-for-NEST222-MPI-master/bootstrap-module-100725/aeif_cond_exp_multisynapse.h
- BCPNN-for-NEST222-MPI-master/bootstrap-module-100725/autom4te.cache/
- BCPNN-for-NEST222-MPI-master/bootstrap-module-100725/autom4te.cache/output.0
- BCPNN-for-NEST222-MPI-master/bootstrap-module-100725/autom4te.cache/output.1
- BCPNN-for-NEST222-MPI-master/bootstrap-module-100725/autom4te.cache/requests
- BCPNN-for-NEST222-MPI-master/bootstrap-module-100725/autom4te.cache/traces.0
- BCPNN-for-NEST222-MPI-master/bootstrap-module-100725/autom4te.cache/traces.1
- BCPNN-for-NEST222-MPI-master/bootstrap-module-100725/bcpnn_connection.cpp
- BCPNN-for-NEST222-MPI-master/bootstrap-module-100725/bcpnn_connection.h
- BCPNN-for-NEST222-MPI-master/bootstrap-module-100725/bootstrap.sh
- BCPNN-for-NEST222-MPI-master/bootstrap-module-100725/config.guess
- BCPNN-for-NEST222-MPI-master/bootstrap-module-100725/config.sub
- BCPNN-for-NEST222-MPI-master/bootstrap-module-100725/configure
- BCPNN-for-NEST222-MPI-master/bootstrap-module-100725/configure.ac
- BCPNN-for-NEST222-MPI-master/bootstrap-module-100725/depcomp
- BCPNN-for-NEST222-MPI-master/bootstrap-module-100725/iaf_cond_alpha_bias.cpp
- BCPNN-for-NEST222-MPI-master/bootstrap-module-100725/iaf_cond_alpha_bias.h
- BCPNN-for-NEST222-MPI-master/bootstrap-module-100725/iaf_cond_exp_bias.cpp
- BCPNN-for-NEST222-MPI-master/bootstrap-module-100725/iaf_cond_exp_bias.h
- BCPNN-for-NEST222-MPI-master/bootstrap-module-100725/install-sh
- BCPNN-for-NEST222-MPI-master/bootstrap-module-100725/libltdl/
- BCPNN-for-NEST222-MPI-master/bootstrap-module-100725/libltdl/COPYING.LIB
- BCPNN-for-NEST222-MPI-master/bootstrap-module-100725/libltdl/Makefile.am
- BCPNN-for-NEST222-MPI-master/bootstrap-module-100725/libltdl/Makefile.in
- BCPNN-for-NEST222-MPI-master/bootstrap-module-100725/libltdl/README
- BCPNN-for-NEST222-MPI-master/bootstrap-module-100725/libltdl/aclocal.m4
- BCPNN-for-NEST222-MPI-master/bootstrap-module-100725/libltdl/argz.c
- BCPNN-for-NEST222-MPI-master/bootstrap-module-100725/libltdl/argz_.h
- BCPNN-for-NEST222-MPI-master/bootstrap-module-100725/libltdl/config-h.in
- BCPNN-for-NEST222-MPI-master/bootstrap-module-100725/libltdl/config/
- BCPNN-for-NEST222-MPI-master/bootstrap-module-100725/libltdl/config/compile
- BCPNN-for-NEST222-MPI-master/bootstrap-module-100725/libltdl/config/config.guess
- BCPNN-for-NEST222-MPI-master/bootstrap-module-100725/libltdl/config/config.sub
- BCPNN-for-NEST222-MPI-master/bootstrap-module-100725/libltdl/config/depcomp
- BCPNN-for-NEST222-MPI-master/bootstrap-module-100725/libltdl/config/install-sh
- BCPNN-for-NEST222-MPI-master/bootstrap-module-100725/libltdl/config/ltmain.sh
- BCPNN-for-NEST222-MPI-master/bootstrap-module-100725/libltdl/config/missing
- BCPNN-for-NEST222-MPI-master/bootstrap-module-100725/libltdl/configure
- BCPNN-for-NEST222-MPI-master/bootstrap-module-100725/libltdl/configure.ac
- BCPNN-for-NEST222-MPI-master/bootstrap-module-100725/libltdl/libltdl/
- BCPNN-for-NEST222-MPI-master/bootstrap-module-100725/libltdl/libltdl/lt__alloc.h
- BCPNN-for-NEST222-MPI-master/bootstrap-module-100725/libltdl/libltdl/lt__dirent.h
- BCPNN-for-NEST222-MPI-master/bootstrap-module-100725/libltdl/libltdl/lt__glibc.h
- BCPNN-for-NEST222-MPI-master/bootstrap-module-100725/libltdl/libltdl/lt__private.h
- BCPNN-for-NEST222-MPI-master/bootstrap-module-100725/libltdl/libltdl/lt__strl.h
- BCPNN-for-NEST222-MPI-master/bootstrap-module-100725/libltdl/libltdl/lt_dlloader.h
- BCPNN-for-NEST222-MPI-master/bootstrap-module-100725/libltdl/libltdl/lt_error.h
- BCPNN-for-NEST222-MPI-master/bootstrap-module-100725/libltdl/libltdl/lt_system.h
- BCPNN-for-NEST222-MPI-master/bootstrap-module-100725/libltdl/libltdl/slist.h
- BCPNN-for-NEST222-MPI-master/bootstrap-module-100725/libltdl/loaders/
- BCPNN-for-NEST222-MPI-master/bootstrap-module-100725/libltdl/loaders/dld_link.c
- BCPNN-for-NEST222-MPI-master/bootstrap-module-100725/libltdl/loaders/dlopen.c
- BCPNN-for-NEST222-MPI-master/bootstrap-module-100725/libltdl/loaders/dyld.c
- BCPNN-for-NEST222-MPI-master/bootstrap-module-100725/libltdl/loaders/load_add_on.c
- BCPNN-for-NEST222-MPI-master/bootstrap-module-100725/libltdl/loaders/loadlibrary.c
- BCPNN-for-NEST222-MPI-master/bootstrap-module-100725/libltdl/loaders/preopen.c
- BCPNN-for-NEST222-MPI-master/bootstrap-module-100725/libltdl/loaders/shl_load.c
- BCPNN-for-NEST222-MPI-master/bootstrap-module-100725/libltdl/lt__alloc.c
- BCPNN-for-NEST222-MPI-master/bootstrap-module-100725/libltdl/lt__dirent.c
- BCPNN-for-NEST222-MPI-master/bootstrap-module-100725/libltdl/lt__strl.c
- BCPNN-for-NEST222-MPI-master/bootstrap-module-100725/libltdl/lt_dlloader.c
- BCPNN-for-NEST222-MPI-master/bootstrap-module-100725/libltdl/lt_error.c
- BCPNN-for-NEST222-MPI-master/bootstrap-module-100725/libltdl/ltdl.c
- BCPNN-for-NEST222-MPI-master/bootstrap-module-100725/libltdl/ltdl.h
- BCPNN-for-NEST222-MPI-master/bootstrap-module-100725/libltdl/m4/
- BCPNN-for-NEST222-MPI-master/bootstrap-module-100725/libltdl/m4/argz.m4
- BCPNN-for-NEST222-MPI-master/bootstrap-module-100725/libltdl/m4/libtool.m4
- BCPNN-for-NEST222-MPI-master/bootstrap-module-100725/libltdl/m4/ltdl.m4
- BCPNN-for-NEST222-MPI-master/bootstrap-module-100725/libltdl/m4/ltoptions.m4
- BCPNN-for-NEST222-MPI-master/bootstrap-module-100725/libltdl/m4/ltsugar.m4
- BCPNN-for-NEST222-MPI-master/bootstrap-module-100725/libltdl/m4/ltversion.m4
- BCPNN-for-NEST222-MPI-master/bootstrap-module-100725/libltdl/m4/lt~obsolete.m4
- BCPNN-for-NEST222-MPI-master/bootstrap-module-100725/libltdl/slist.c
- BCPNN-for-NEST222-MPI-master/bootstrap-module-100725/ltmain.sh
- BCPNN-for-NEST222-MPI-master/bootstrap-module-100725/missing
- BCPNN-for-NEST222-MPI-master/bootstrap-module-100725/pt_module.cpp
- BCPNN-for-NEST222-MPI-master/bootstrap-module-100725/pt_module.cpp~
- BCPNN-for-NEST222-MPI-master/bootstrap-module-100725/pt_module.h
- BCPNN-for-NEST222-MPI-master/bootstrap-module-100725/pt_module_config.h.in
- BCPNN-for-NEST222-MPI-master/bootstrap-module-100725/pt_module_names.cpp
- BCPNN-for-NEST222-MPI-master/bootstrap-module-100725/pt_module_names.h
- BCPNN-for-NEST222-MPI-master/bootstrap-module-100725/sli/
- BCPNN-for-NEST222-MPI-master/bootstrap-module-100725/sli/pt_module.sli
- BCPNN-for-NEST222-MPI-master/bootstrap-module-100725/sli/test.sli
- BCPNN-for-NEST222-MPI-master/build-module-100725/
- BCPNN-for-NEST222-MPI-master/build-module-100725/Makefile
- BCPNN-for-NEST222-MPI-master/build-module-100725/config.log
- BCPNN-for-NEST222-MPI-master/build-module-100725/config.status
- BCPNN-for-NEST222-MPI-master/build-module-100725/libltdl/
- BCPNN-for-NEST222-MPI-master/build-module-100725/libltdl/Makefile
- BCPNN-for-NEST222-MPI-master/build-module-100725/libltdl/config.h
- BCPNN-for-NEST222-MPI-master/build-module-100725/libltdl/config.log
- BCPNN-for-NEST222-MPI-master/build-module-100725/libltdl/config.status
- BCPNN-for-NEST222-MPI-master/build-module-100725/libltdl/libtool
- BCPNN-for-NEST222-MPI-master/build-module-100725/libltdl/stamp-h1
- BCPNN-for-NEST222-MPI-master/build-module-100725/libpt_module.la
- BCPNN-for-NEST222-MPI-master/build-module-100725/libpt_module_la-aeif_cond_exp_multisynapse.lo
- BCPNN-for-NEST222-MPI-master/build-module-100725/libpt_module_la-aeif_cond_exp_multisynapse.o
- BCPNN-for-NEST222-MPI-master/build-module-100725/libpt_module_la-bcpnn_connection.lo
- BCPNN-for-NEST222-MPI-master/build-module-100725/libpt_module_la-bcpnn_connection.o
- BCPNN-for-NEST222-MPI-master/build-module-100725/libpt_module_la-iaf_cond_alpha_bias.lo
- BCPNN-for-NEST222-MPI-master/build-module-100725/libpt_module_la-iaf_cond_alpha_bias.o
- BCPNN-for-NEST222-MPI-master/build-module-100725/libpt_module_la-iaf_cond_exp_bias.lo
- BCPNN-for-NEST222-MPI-master/build-module-100725/libpt_module_la-iaf_cond_exp_bias.o
- BCPNN-for-NEST222-MPI-master/build-module-100725/libpt_module_la-pt_module.lo
- BCPNN-for-NEST222-MPI-master/build-module-100725/libpt_module_la-pt_module.o
- BCPNN-for-NEST222-MPI-master/build-module-100725/libtool
- BCPNN-for-NEST222-MPI-master/build-module-100725/pt_module.la
- BCPNN-for-NEST222-MPI-master/build-module-100725/pt_module_config.h
- BCPNN-for-NEST222-MPI-master/build-module-100725/pt_module_la-aeif_cond_exp_multisynapse.lo
- BCPNN-for-NEST222-MPI-master/build-module-100725/pt_module_la-aeif_cond_exp_multisynapse.o
- BCPNN-for-NEST222-MPI-master/build-module-100725/pt_module_la-bcpnn_connection.lo
- BCPNN-for-NEST222-MPI-master/build-module-100725/pt_module_la-bcpnn_connection.o
- BCPNN-for-NEST222-MPI-master/build-module-100725/pt_module_la-iaf_cond_alpha_bias.lo
- BCPNN-for-NEST222-MPI-master/build-module-100725/pt_module_la-iaf_cond_alpha_bias.o
- BCPNN-for-NEST222-MPI-master/build-module-100725/pt_module_la-iaf_cond_exp_bias.lo
- BCPNN-for-NEST222-MPI-master/build-module-100725/pt_module_la-iaf_cond_exp_bias.o
- BCPNN-for-NEST222-MPI-master/build-module-100725/pt_module_la-pt_module.lo
- BCPNN-for-NEST222-MPI-master/build-module-100725/pt_module_la-pt_module.o
- BCPNN-for-NEST222-MPI-master/build-module-100725/stamp-h1
- BCPNN-for-NEST222-MPI-master/compile-module.sh
- BCPNN-for-NEST222-MPI-master/compile-module_beskow.sh~
- BCPNN-for-NEST222-MPI-master/error_file.e
- BCPNN-for-NEST222-MPI-master/jobfile_test_bcpnn.sh
- BCPNN-for-NEST222-MPI-master/jobfile_test_bcpnn.sh~
- BCPNN-for-NEST222-MPI-master/lib/
- BCPNN-for-NEST222-MPI-master/lib/nest/
- BCPNN-for-NEST222-MPI-master/lib/nest/libpt_module.a
- BCPNN-for-NEST222-MPI-master/lib/nest/libpt_module.la
- BCPNN-for-NEST222-MPI-master/lib/nest/libpt_module.so
- BCPNN-for-NEST222-MPI-master/lib/nest/libpt_module.so.0
- BCPNN-for-NEST222-MPI-master/lib/nest/libpt_module.so.0.0.0
- BCPNN-for-NEST222-MPI-master/lib/nest/pt_module.a
- BCPNN-for-NEST222-MPI-master/lib/nest/pt_module.la
- BCPNN-for-NEST222-MPI-master/lib/nest/pt_module.so
- BCPNN-for-NEST222-MPI-master/lib/nest/pt_module.so.0
- BCPNN-for-NEST222-MPI-master/lib/nest/pt_module.so.0.0.0
- BCPNN-for-NEST222-MPI-master/libltdl/
- BCPNN-for-NEST222-MPI-master/libltdl/COPYING.LIB
- BCPNN-for-NEST222-MPI-master/libltdl/Makefile.am
- BCPNN-for-NEST222-MPI-master/libltdl/Makefile.in
- BCPNN-for-NEST222-MPI-master/libltdl/README
- BCPNN-for-NEST222-MPI-master/libltdl/aclocal.m4
- BCPNN-for-NEST222-MPI-master/libltdl/argz.c
- BCPNN-for-NEST222-MPI-master/libltdl/argz_.h
- BCPNN-for-NEST222-MPI-master/libltdl/config-h.in
- BCPNN-for-NEST222-MPI-master/libltdl/config/
- BCPNN-for-NEST222-MPI-master/libltdl/config/compile
- BCPNN-for-NEST222-MPI-master/libltdl/config/config.guess
- BCPNN-for-NEST222-MPI-master/libltdl/config/config.sub
- BCPNN-for-NEST222-MPI-master/libltdl/config/depcomp
- BCPNN-for-NEST222-MPI-master/libltdl/config/install-sh
- BCPNN-for-NEST222-MPI-master/libltdl/config/ltmain.sh
- BCPNN-for-NEST222-MPI-master/libltdl/config/missing
- BCPNN-for-NEST222-MPI-master/libltdl/configure
- BCPNN-for-NEST222-MPI-master/libltdl/configure.ac
- BCPNN-for-NEST222-MPI-master/libltdl/libltdl/
- BCPNN-for-NEST222-MPI-master/libltdl/libltdl/lt__alloc.h
- BCPNN-for-NEST222-MPI-master/libltdl/libltdl/lt__dirent.h
- BCPNN-for-NEST222-MPI-master/libltdl/libltdl/lt__glibc.h
- BCPNN-for-NEST222-MPI-master/libltdl/libltdl/lt__private.h
- BCPNN-for-NEST222-MPI-master/libltdl/libltdl/lt__strl.h
- BCPNN-for-NEST222-MPI-master/libltdl/libltdl/lt_dlloader.h
- BCPNN-for-NEST222-MPI-master/libltdl/libltdl/lt_error.h
- BCPNN-for-NEST222-MPI-master/libltdl/libltdl/lt_system.h
- BCPNN-for-NEST222-MPI-master/libltdl/libltdl/slist.h
- BCPNN-for-NEST222-MPI-master/libltdl/loaders/
- BCPNN-for-NEST222-MPI-master/libltdl/loaders/dld_link.c
- BCPNN-for-NEST222-MPI-master/libltdl/loaders/dlopen.c
- BCPNN-for-NEST222-MPI-master/libltdl/loaders/dyld.c
- BCPNN-for-NEST222-MPI-master/libltdl/loaders/load_add_on.c
- BCPNN-for-NEST222-MPI-master/libltdl/loaders/loadlibrary.c
- BCPNN-for-NEST222-MPI-master/libltdl/loaders/preopen.c
- BCPNN-for-NEST222-MPI-master/libltdl/loaders/shl_load.c
- BCPNN-for-NEST222-MPI-master/libltdl/lt__alloc.c
- BCPNN-for-NEST222-MPI-master/libltdl/lt__dirent.c
- BCPNN-for-NEST222-MPI-master/libltdl/lt__strl.c
- BCPNN-for-NEST222-MPI-master/libltdl/lt_dlloader.c
- BCPNN-for-NEST222-MPI-master/libltdl/lt_error.c
- BCPNN-for-NEST222-MPI-master/libltdl/ltdl.c
- BCPNN-for-NEST222-MPI-master/libltdl/ltdl.h
- BCPNN-for-NEST222-MPI-master/libltdl/m4/
- BCPNN-for-NEST222-MPI-master/libltdl/m4/argz.m4
- BCPNN-for-NEST222-MPI-master/libltdl/m4/libtool.m4
- BCPNN-for-NEST222-MPI-master/libltdl/m4/ltdl.m4
- BCPNN-for-NEST222-MPI-master/libltdl/m4/ltoptions.m4
- BCPNN-for-NEST222-MPI-master/libltdl/m4/ltsugar.m4
- BCPNN-for-NEST222-MPI-master/libltdl/m4/ltversion.m4
- BCPNN-for-NEST222-MPI-master/libltdl/m4/lt~obsolete.m4
- BCPNN-for-NEST222-MPI-master/libltdl/slist.c
- BCPNN-for-NEST222-MPI-master/module-100725/
- BCPNN-for-NEST222-MPI-master/module-100725/Makefile.am
- BCPNN-for-NEST222-MPI-master/module-100725/Makefile.am~
- BCPNN-for-NEST222-MPI-master/module-100725/aeif_cond_exp_multisynapse.cpp
- BCPNN-for-NEST222-MPI-master/module-100725/aeif_cond_exp_multisynapse.h
- BCPNN-for-NEST222-MPI-master/module-100725/bcpnn_connection.cpp
- BCPNN-for-NEST222-MPI-master/module-100725/bcpnn_connection.h
- BCPNN-for-NEST222-MPI-master/module-100725/bootstrap.sh
- BCPNN-for-NEST222-MPI-master/module-100725/configure.ac
- BCPNN-for-NEST222-MPI-master/module-100725/iaf_cond_alpha_bias.cpp
- BCPNN-for-NEST222-MPI-master/module-100725/iaf_cond_alpha_bias.h
- BCPNN-for-NEST222-MPI-master/module-100725/iaf_cond_exp_bias.cpp
- BCPNN-for-NEST222-MPI-master/module-100725/iaf_cond_exp_bias.h
- BCPNN-for-NEST222-MPI-master/module-100725/pt_module.cpp
- BCPNN-for-NEST222-MPI-master/module-100725/pt_module.cpp~
- BCPNN-for-NEST222-MPI-master/module-100725/pt_module.h
- BCPNN-for-NEST222-MPI-master/module-100725/pt_module_names.cpp
- BCPNN-for-NEST222-MPI-master/module-100725/pt_module_names.h
- BCPNN-for-NEST222-MPI-master/module-100725/sli/
- BCPNN-for-NEST222-MPI-master/module-100725/sli/pt_module.sli
- BCPNN-for-NEST222-MPI-master/module-100725/sli/test.sli
- BCPNN-for-NEST222-MPI-master/mymodule-configure.log
- BCPNN-for-NEST222-MPI-master/mymodule-make.log
- BCPNN-for-NEST222-MPI-master/output_file.o
- BCPNN-for-NEST222-MPI-master/share/
- BCPNN-for-NEST222-MPI-master/share/nest/
- BCPNN-for-NEST222-MPI-master/share/nest/sli/
- BCPNN-for-NEST222-MPI-master/share/nest/sli/pt_module.sli
- BCPNN-for-NEST222-MPI-master/test_beskow.py
- BCPNN-for-NEST222-MPI-master/test_installation.py
