# Supplementary material for: An Indexing Theory for Working Memory Based on Fast Hebbian Plasticity
Source: eNeuro. 2020 Mar 19;7(2):ENEURO.0374-19.2020. doi: 10.1523/ENEURO.0374-19.2020 (PMC7189483; doi:10.1523/ENEURO.0374-19.2020)
Supplement: Extended Data 1 — We use the NEST simulator (Gewaltig and Diesmann, 2007) version 2.2 for our simulations (RRID: SCR_002963), running on a Cray XC-40 Supercomputer of the PDC Centre for High Performance Computing. The custom-build spiking neural network implementation of the BCPNN learning rule for MPI-parallelized NEST is freely available on github: https://github.com/Florian-Fiebig/BCPNN-for-NEST222-MPI and included in the extended data. Further, the model is also available on ModelDB (https://modeldb.yale.edu/257610). The depositories have README files, commented code, and we are happy to help individual researchers with using the BCPNN synapse model. We here briefly describe the installation procedure of the main BCPNN synapse model on the Git repository, or in the included zip file. After extracting the main folder BCPNN-for-NEST222-MPI-master in [PATH]. The compile script compile-module.sh switches the compiler to GNU, and adds Python2.7 and NEST 2.2.2 to the environment on a Cray XC-40 via the following: module swap PrgEnv-cray PrgEnv-gnu module add python/2.7.13 site-python/2.7 module add nest/2.2.2-py27. This obviously depends on the exact supercomputer environment and available modules. The compile script automatically creates necessary bootstrap and build directories, but some adjustments might be necessary, particularly with respect to the NEST Simulator install path, specified in line 54. Next, the compile script is run on the custom module like this: sudo ./compile-module.sh module-100725/. Then in python: import nest nest.sr(‘([PATH]/BCPNN-for-NEST222-MPI-master/share/nest/sli) addpath’) nest.Install(‘[PATH]/BCPNN-for-NEST222-MPI-master/lib/nest/pt_module’) The model should now be available as ‘bcpnn_synapse’ in the list of NEST synapses: print nest.Models(‘synapses’). Download Extended Data 1, ZIP file. [file enu-eN-NWR-0374-19-s08.zip › BCPNN-for-NEST222-MPI-master/bootstrap-module-100725/Makefile.am]

# Automake file for external dynamic modules for NEST
#
# Hans Ekkehard Plesser, April 2008
# Automake file for the Developer Module
# 
# libpt_module is built as a normal, installable library.
# It will be installed to $prefix/lib by make install.
# 
# Headers from this directory are not to be installed upon
# make install. They are therefore included in _SOURCES.


# 1. Exchange "my" in "pt_module" with the name of your model below
#    (ten locations).
# 2. Add all .cpp and .h files from your code as *_SOURCES. Header files
#    are given only so that they will be included in the tarball if you
#    run "make dist" on your module.
# 3. The ml_module* stuff creates a module that can be loaded at runtime.
#    It is called pt_module.so.
# 4. The libpt_module* stuff creates a library against which NEST can be
#    linked.

libdir= @libdir@/nest

lib_LTLIBRARIES=      pt_module.la libpt_module.la

pt_module_la_CXXFLAGS= @AM_CXXFLAGS@
pt_module_la_SOURCES =  pt_module.cpp                   pt_module.h         	\
                        bcpnn_connection.cpp            bcpnn_connection.h      \
                        iaf_cond_alpha_bias.cpp         iaf_cond_alpha_bias.h	\
                        aeif_cond_exp_multisynapse.cpp         aeif_cond_exp_multisynapse.h	\
                        iaf_cond_exp_bias.cpp         iaf_cond_exp_bias.h
pt_module_la_LDFLAGS=  -module

libpt_module_la_CXXFLAGS= $(pt_module_la_CXXFLAGS) -DLINKED_MODULE
libpt_module_la_SOURCES=  $(pt_module_la_SOURCES)

MAKEFLAGS= @MAKE_FLAGS@

AM_CPPFLAGS= @NEST_CPPFLAGS@ \
             @INCLTDL@      

.PHONY: install-slidoc

nobase_pkgdata_DATA=\
	sli/pt_module.sli

install-slidoc:
	NESTRCFILENAME=/dev/null $(DESTDIR)$(NEST_PREFIX)/bin/sli --userargs="@HELPDIRS@" $(NEST_PREFIX)/share/nest/sli/install-help.sli

install-data-hook: install-exec install-slidoc

EXTRA_DIST= sli
