# Supplementary material for: An Indexing Theory for Working Memory Based on Fast Hebbian Plasticity
Source: eNeuro. 2020 Mar 19;7(2):ENEURO.0374-19.2020. doi: 10.1523/ENEURO.0374-19.2020 (PMC7189483; doi:10.1523/ENEURO.0374-19.2020)
Supplement: Extended Data 1 — We use the NEST simulator (Gewaltig and Diesmann, 2007) version 2.2 for our simulations (RRID: SCR_002963), running on a Cray XC-40 Supercomputer of the PDC Centre for High Performance Computing. The custom-build spiking neural network implementation of the BCPNN learning rule for MPI-parallelized NEST is freely available on github: https://github.com/Florian-Fiebig/BCPNN-for-NEST222-MPI and included in the extended data. Further, the model is also available on ModelDB (https://modeldb.yale.edu/257610). The depositories have README files, commented code, and we are happy to help individual researchers with using the BCPNN synapse model. We here briefly describe the installation procedure of the main BCPNN synapse model on the Git repository, or in the included zip file. After extracting the main folder BCPNN-for-NEST222-MPI-master in [PATH]. The compile script compile-module.sh switches the compiler to GNU, and adds Python2.7 and NEST 2.2.2 to the environment on a Cray XC-40 via the following: module swap PrgEnv-cray PrgEnv-gnu module add python/2.7.13 site-python/2.7 module add nest/2.2.2-py27. This obviously depends on the exact supercomputer environment and available modules. The compile script automatically creates necessary bootstrap and build directories, but some adjustments might be necessary, particularly with respect to the NEST Simulator install path, specified in line 54. Next, the compile script is run on the custom module like this: sudo ./compile-module.sh module-100725/. Then in python: import nest nest.sr(‘([PATH]/BCPNN-for-NEST222-MPI-master/share/nest/sli) addpath’) nest.Install(‘[PATH]/BCPNN-for-NEST222-MPI-master/lib/nest/pt_module’) The model should now be available as ‘bcpnn_synapse’ in the list of NEST synapses: print nest.Models(‘synapses’). Download Extended Data 1, ZIP file. [file enu-eN-NWR-0374-19-s08.zip › BCPNN-for-NEST222-MPI-master/bootstrap-module-100725/Makefile.in]

# Makefile.in generated by automake 1.10.1 from Makefile.am.
# @configure_input@

# Copyright (C) 1994, 1995, 1996, 1997, 1998, 1999, 2000, 2001, 2002,
# 2003, 2004, 2005, 2006, 2007, 2008  Free Software Foundation, Inc.
# This Makefile.in is free software; the Free Software Foundation
# gives unlimited permission to copy and/or distribute it,
# with or without modifications, as long as this notice is preserved.

# This program is distributed in the hope that it will be useful,
# but WITHOUT ANY WARRANTY, to the extent permitted by law; without
# even the implied warranty of MERCHANTABILITY or FITNESS FOR A
# PARTICULAR PURPOSE.

@SET_MAKE@

# Automake file for external dynamic modules for NEST
#
# Hans Ekkehard Plesser, April 2008
# Automake file for the Developer Module
# 
# libpt_module is built as a normal, installable library.
# It will be installed to $prefix/lib by make install.
# 
# Headers from this directory are not to be installed upon
# make install. They are therefore included in _SOURCES.

# 1. Exchange "my" in "pt_module" with the name of your model below
#    (ten locations).
# 2. Add all .cpp and .h files from your code as *_SOURCES. Header files
#    are given only so that they will be included in the tarball if you
#    run "make dist" on your module.
# 3. The ml_module* stuff creates a module that can be loaded at runtime.
#    It is called pt_module.so.
# 4. The libpt_module* stuff creates a library against which NEST can be
#    linked.


VPATH = @srcdir@
pkgdatadir = $(datadir)/@PACKAGE@
pkglibdir = $(libdir)/@PACKAGE@
pkgincludedir = $(includedir)/@PACKAGE@
am__cd = CDPATH="$${ZSH_VERSION+.}$(PATH_SEPARATOR)" && cd
install_sh_DATA = $(install_sh) -c -m 644
install_sh_PROGRAM = $(install_sh) -c
install_sh_SCRIPT = $(install_sh) -c
INSTALL_HEADER = $(INSTALL_DATA)
transform = $(program_transform_name)
NORMAL_INSTALL = :
PRE_INSTALL = :
POST_INSTALL = :
NORMAL_UNINSTALL = :
PRE_UNINSTALL = :
POST_UNINSTALL = :
build_triplet = @build@
host_triplet = @host@
subdir = .
DIST_COMMON = $(am__configure_deps) $(srcdir)/Makefile.am \
	$(srcdir)/Makefile.in $(srcdir)/pt_module_config.h.in \
	$(top_srcdir)/configure config.guess config.sub depcomp \
	install-sh ltmain.sh missing
ACLOCAL_M4 = $(top_srcdir)/aclocal.m4
am__aclocal_m4_deps = $(top_srcdir)/configure.ac
am__configure_deps = $(am__aclocal_m4_deps) $(CONFIGURE_DEPENDENCIES) \
	$(ACLOCAL_M4)
am__CONFIG_DISTCLEAN_FILES = config.status config.cache config.log \
 configure.lineno config.status.lineno
mkinstalldirs = $(install_sh) -d
CONFIG_HEADER = pt_module_config.h
CONFIG_CLEAN_FILES =
am__vpath_adj_setup = srcdirstrip=`echo "$(srcdir)" | sed 's|.|.|g'`;
am__vpath_adj = case $$p in \
    $(srcdir)/*) f=`echo "$$p" | sed "s|^$$srcdirstrip/||"`;; \
    *) f=$$p;; \
  esac;
am__strip_dir = `echo $$p | sed -e 's|^.*/||'`;
am__installdirs = "$(DESTDIR)$(libdir)" "$(DESTDIR)$(pkgdatadir)"
libLTLIBRARIES_INSTALL = $(INSTALL)
LTLIBRARIES = $(lib_LTLIBRARIES)
libpt_module_la_LIBADD =
am__objects_1 = libpt_module_la-pt_module.lo \
	libpt_module_la-bcpnn_connection.lo \
	libpt_module_la-iaf_cond_alpha_bias.lo \
	libpt_module_la-aeif_cond_exp_multisynapse.lo \
	libpt_module_la-iaf_cond_exp_bias.lo
am_libpt_module_la_OBJECTS = $(am__objects_1)
libpt_module_la_OBJECTS = $(am_libpt_module_la_OBJECTS)
libpt_module_la_LINK = $(LIBTOOL) --tag=CXX $(AM_LIBTOOLFLAGS) \
	$(LIBTOOLFLAGS) --mode=link $(CXXLD) \
	$(libpt_module_la_CXXFLAGS) $(CXXFLAGS) $(AM_LDFLAGS) \
	$(LDFLAGS) -o $@
pt_module_la_LIBADD =
am_pt_module_la_OBJECTS = pt_module_la-pt_module.lo \
	pt_module_la-bcpnn_connection.lo \
	pt_module_la-iaf_cond_alpha_bias.lo \
	pt_module_la-aeif_cond_exp_multisynapse.lo \
	pt_module_la-iaf_cond_exp_bias.lo
pt_module_la_OBJECTS = $(am_pt_module_la_OBJECTS)
pt_module_la_LINK = $(LIBTOOL) --tag=CXX $(AM_LIBTOOLFLAGS) \
	$(LIBTOOLFLAGS) --mode=link $(CXXLD) $(pt_module_la_CXXFLAGS) \
	$(CXXFLAGS) $(pt_module_la_LDFLAGS) $(LDFLAGS) -o $@
DEFAULT_INCLUDES = -I.@am__isrc@
depcomp = $(SHELL) $(top_srcdir)/depcomp
am__depfiles_maybe = depfiles
CXXCOMPILE = $(CXX) $(DEFS) $(DEFAULT_INCLUDES) $(INCLUDES) \
	$(AM_CPPFLAGS) $(CPPFLAGS) $(AM_CXXFLAGS) $(CXXFLAGS)
LTCXXCOMPILE = $(LIBTOOL) --tag=CXX $(AM_LIBTOOLFLAGS) $(LIBTOOLFLAGS) \
	--mode=compile $(CXX) $(DEFS) $(DEFAULT_INCLUDES) $(INCLUDES) \
	$(AM_CPPFLAGS) $(CPPFLAGS) $(AM_CXXFLAGS) $(CXXFLAGS)
CXXLD = $(CXX)
CXXLINK = $(LIBTOOL) --tag=CXX $(AM_LIBTOOLFLAGS) $(LIBTOOLFLAGS) \
	--mode=link $(CXXLD) $(AM_CXXFLAGS) $(CXXFLAGS) $(AM_LDFLAGS) \
	$(LDFLAGS) -o $@
COMPILE = $(CC) $(DEFS) $(DEFAULT_INCLUDES) $(INCLUDES) $(AM_CPPFLAGS) \
	$(CPPFLAGS) $(AM_CFLAGS) $(CFLAGS)
LTCOMPILE = $(LIBTOOL) --tag=CC $(AM_LIBTOOLFLAGS) $(LIBTOOLFLAGS) \
	--mode=compile $(CC) $(DEFS) $(DEFAULT_INCLUDES) $(INCLUDES) \
	$(AM_CPPFLAGS) $(CPPFLAGS) $(AM_CFLAGS) $(CFLAGS)
CCLD = $(CC)
LINK = $(LIBTOOL) --tag=CC $(AM_LIBTOOLFLAGS) $(LIBTOOLFLAGS) \
	--mode=link $(CCLD) $(AM_CFLAGS) $(CFLAGS) $(AM_LDFLAGS) \
	$(LDFLAGS) -o $@
SOURCES = $(libpt_module_la_SOURCES) $(pt_module_la_SOURCES)
DIST_SOURCES = $(libpt_module_la_SOURCES) $(pt_module_la_SOURCES)
nobase_pkgdataDATA_INSTALL = $(install_sh_DATA)
DATA = $(nobase_pkgdata_DATA)
ETAGS = etags
CTAGS = ctags
DISTFILES = $(DIST_COMMON) $(DIST_SOURCES) $(TEXINFOS) $(EXTRA_DIST)
distdir = $(PACKAGE)-$(VERSION)
top_distdir = $(distdir)
am__remove_distdir = \
  { test ! -d $(distdir) \
    || { find $(distdir) -type d ! -perm -200 -exec chmod u+w {} ';' \
         && rm -fr $(distdir); }; }
DIST_ARCHIVES = $(distdir).tar.gz
GZIP_ENV = --best
distuninstallcheck_listfiles = find . -type f -print
distcleancheck_listfiles = find . -type f -print
ACLOCAL = @ACLOCAL@
AMTAR = @AMTAR@
AM_CFLAGS = @AM_CFLAGS@
AM_CXXFLAGS = @AM_CXXFLAGS@
AR = @AR@
ARFLAGS = @ARFLAGS@
AS = @AS@
AUTOCONF = @AUTOCONF@
AUTOHEADER = @AUTOHEADER@
AUTOMAKE = @AUTOMAKE@
AWK = @AWK@
CC = @CC@
CCDEPMODE = @CCDEPMODE@
CFLAGS = @CFLAGS@
CPP = @CPP@
CPPFLAGS = @CPPFLAGS@
CXX = @CXX@
CXXCPP = @CXXCPP@
CXXDEPMODE = @CXXDEPMODE@
CXXFLAGS = @CXXFLAGS@
CXX_AR = @CXX_AR@
CYGPATH_W = @CYGPATH_W@
DEFS = @DEFS@
DEPDIR = @DEPDIR@
DSYMUTIL = @DSYMUTIL@
DUMPBIN = @DUMPBIN@
ECHO_C = @ECHO_C@
ECHO_N = @ECHO_N@
ECHO_T = @ECHO_T@
EGREP = @EGREP@
EXEEXT = @EXEEXT@
FGREP = @FGREP@
GREP = @GREP@
HAVE_NEST = @HAVE_NEST@
HELPDIRS = @HELPDIRS@
HOST = @HOST@
INCLTDL = @INCLTDL@
INSTALL = @INSTALL@
INSTALL_DATA = @INSTALL_DATA@
INSTALL_PROGRAM = @INSTALL_PROGRAM@
INSTALL_SCRIPT = @INSTALL_SCRIPT@
INSTALL_STRIP_PROGRAM = @INSTALL_STRIP_PROGRAM@
KERNEL = @KERNEL@
LD = @LD@
LDFLAGS = @LDFLAGS@
LIBLTDL = @LIBLTDL@
LIBOBJS = @LIBOBJS@
LIBS = @LIBS@
LIBTOOL = @LIBTOOL@
LIPO = @LIPO@
LN_S = @LN_S@
LTDLDEPS = @LTDLDEPS@
LTDLINCL = @LTDLINCL@
LTLIBOBJS = @LTLIBOBJS@
MAKE = @MAKE@
MAKEINFO = @MAKEINFO@
MAKE_FLAGS = @MAKE_FLAGS@
MKDIR_P = @MKDIR_P@
NEST_COMPILER = @NEST_COMPILER@
NEST_CONFIG = @NEST_CONFIG@
NEST_CPPFLAGS = @NEST_CPPFLAGS@
NEST_PREFIX = @NEST_PREFIX@
NM = @NM@
NMEDIT = @NMEDIT@
OBJDUMP = @OBJDUMP@
OBJEXT = @OBJEXT@
OTOOL = @OTOOL@
OTOOL64 = @OTOOL64@
PACKAGE = @PACKAGE@
PACKAGE_BUGREPORT = @PACKAGE_BUGREPORT@
PACKAGE_NAME = @PACKAGE_NAME@
PACKAGE_STRING = @PACKAGE_STRING@
PACKAGE_TARNAME = @PACKAGE_TARNAME@
PACKAGE_VERSION = @PACKAGE_VERSION@
PATH_SEPARATOR = @PATH_SEPARATOR@
PKGBUILDDIR = @PKGBUILDDIR@
PKGDATADIR = @PKGDATADIR@
PKGDOCDIR = @PKGDOCDIR@
PKGSRCDIR = @PKGSRCDIR@
RANLIB = @RANLIB@
SED = @SED@
SET_MAKE = @SET_MAKE@
SHELL = @SHELL@
STRIP = @STRIP@
VERSION = @VERSION@
abs_builddir = @abs_builddir@
abs_srcdir = @abs_srcdir@
abs_top_builddir = @abs_top_builddir@
abs_top_srcdir = @abs_top_srcdir@
ac_ct_CC = @ac_ct_CC@
ac_ct_CXX = @ac_ct_CXX@
ac_ct_DUMPBIN = @ac_ct_DUMPBIN@
am__include = @am__include@
am__leading_dot = @am__leading_dot@
am__quote = @am__quote@
am__tar = @am__tar@
am__untar = @am__untar@
bindir = @bindir@
build = @build@
build_alias = @build_alias@
build_cpu = @build_cpu@
build_os = @build_os@
build_vendor = @build_vendor@
builddir = @builddir@
datadir = @datadir@
datarootdir = @datarootdir@
docdir = @docdir@
dvidir = @dvidir@
exec_prefix = @exec_prefix@
host = @host@
host_alias = @host_alias@
host_cpu = @host_cpu@
host_os = @host_os@
host_vendor = @host_vendor@
htmldir = @htmldir@
includedir = @includedir@
infodir = @infodir@
install_sh = @install_sh@
libdir = @libdir@/nest
libexecdir = @libexecdir@
localedir = @localedir@
localstatedir = @localstatedir@
lt_ECHO = @lt_ECHO@
mandir = @mandir@
mkdir_p = @mkdir_p@
oldincludedir = @oldincludedir@
pdfdir = @pdfdir@
prefix = @prefix@
program_transform_name = @program_transform_name@
psdir = @psdir@
sbindir = @sbindir@
sharedstatedir = @sharedstatedir@
srcdir = @srcdir@
subdirs = @subdirs@
sysconfdir = @sysconfdir@
target_alias = @target_alias@
top_build_prefix = @top_build_prefix@
top_builddir = @top_builddir@
top_srcdir = @top_srcdir@
lib_LTLIBRARIES = pt_module.la libpt_module.la
pt_module_la_CXXFLAGS = @AM_CXXFLAGS@
pt_module_la_SOURCES = pt_module.cpp                   pt_module.h         	\
                        bcpnn_connection.cpp            bcpnn_connection.h      \
                        iaf_cond_alpha_bias.cpp         iaf_cond_alpha_bias.h	\
                        aeif_cond_exp_multisynapse.cpp         aeif_cond_exp_multisynapse.h	\
                        iaf_cond_exp_bias.cpp         iaf_cond_exp_bias.h

pt_module_la_LDFLAGS = -module
libpt_module_la_CXXFLAGS = $(pt_module_la_CXXFLAGS) -DLINKED_MODULE
libpt_module_la_SOURCES = $(pt_module_la_SOURCES)
MAKEFLAGS = @MAKE_FLAGS@
AM_CPPFLAGS = @NEST_CPPFLAGS@ \
             @INCLTDL@      

nobase_pkgdata_DATA = \
	sli/pt_module.sli

EXTRA_DIST = sli
all: pt_module_config.h
	$(MAKE) $(AM_MAKEFLAGS) all-am

.SUFFIXES:
.SUFFIXES: .cpp .lo .o .obj
am--refresh:
	@:
$(srcdir)/Makefile.in:  $(srcdir)/Makefile.am  $(am__configure_deps)
	@for dep in $?; do \
	  case '$(am__configure_deps)' in \
	    *$$dep*) \
	      echo ' cd $(srcdir) && $(AUTOMAKE) --foreign '; \
	      cd $(srcdir) && $(AUTOMAKE) --foreign  \
		&& exit 0; \
	      exit 1;; \
	  esac; \
	done; \
	echo ' cd $(top_srcdir) && $(AUTOMAKE) --foreign  Makefile'; \
	cd $(top_srcdir) && \
	  $(AUTOMAKE) --foreign  Makefile
.PRECIOUS: Makefile
Makefile: $(srcdir)/Makefile.in $(top_builddir)/config.status
	@case '$?' in \
	  *config.status*) \
	    echo ' $(SHELL) ./config.status'; \
	    $(SHELL) ./config.status;; \
	  *) \
	    echo ' cd $(top_builddir) && $(SHELL) ./config.status $@ $(am__depfiles_maybe)'; \
	    cd $(top_builddir) && $(SHELL) ./config.status $@ $(am__depfiles_maybe);; \
	esac;

$(top_builddir)/config.status: $(top_srcdir)/configure $(CONFIG_STATUS_DEPENDENCIES)
	$(SHELL) ./config.status --recheck

$(top_srcdir)/configure:  $(am__configure_deps)
	cd $(srcdir) && $(AUTOCONF)
$(ACLOCAL_M4):  $(am__aclocal_m4_deps)
	cd $(srcdir) && $(ACLOCAL) $(ACLOCAL_AMFLAGS)

pt_module_config.h: stamp-h1
	@if test ! -f $@; then \
	  rm -f stamp-h1; \
	  $(MAKE) $(AM_MAKEFLAGS) stamp-h1; \
	else :; fi

stamp-h1: $(srcdir)/pt_module_config.h.in $(top_builddir)/config.status
	@rm -f stamp-h1
	cd $(top_builddir) && $(SHELL) ./config.status pt_module_config.h
$(srcdir)/pt_module_config.h.in:  $(am__configure_deps) 
	cd $(top_srcdir) && $(AUTOHEADER)
	rm -f stamp-h1
	touch $@

distclean-hdr:
	-rm -f pt_module_config.h stamp-h1
install-libLTLIBRARIES: $(lib_LTLIBRARIES)
	@$(NORMAL_INSTALL)
	test -z "$(libdir)" || $(MKDIR_P) "$(DESTDIR)$(libdir)"
	@list='$(lib_LTLIBRARIES)'; for p in $$list; do \
	  if test -f $$p; then \
	    f=$(am__strip_dir) \
	    echo " $(LIBTOOL) $(AM_LIBTOOLFLAGS) $(LIBTOOLFLAGS) --mode=install $(libLTLIBRARIES_INSTALL) $(INSTALL_STRIP_FLAG) '$$p' '$(DESTDIR)$(libdir)/$$f'"; \
	    $(LIBTOOL) $(AM_LIBTOOLFLAGS) $(LIBTOOLFLAGS) --mode=install $(libLTLIBRARIES_INSTALL) $(INSTALL_STRIP_FLAG) "$$p" "$(DESTDIR)$(libdir)/$$f"; \
	  else :; fi; \
	done

uninstall-libLTLIBRARIES:
	@$(NORMAL_UNINSTALL)
	@list='$(lib_LTLIBRARIES)'; for p in $$list; do \
	  p=$(am__strip_dir) \
	  echo " $(LIBTOOL) $(AM_LIBTOOLFLAGS) $(LIBTOOLFLAGS) --mode=uninstall rm -f '$(DESTDIR)$(libdir)/$$p'"; \
	  $(LIBTOOL) $(AM_LIBTOOLFLAGS) $(LIBTOOLFLAGS) --mode=uninstall rm -f "$(DESTDIR)$(libdir)/$$p"; \
	done

clean-libLTLIBRARIES:
	-test -z "$(lib_LTLIBRARIES)" || rm -f $(lib_LTLIBRARIES)
	@list='$(lib_LTLIBRARIES)'; for p in $$list; do \
	  dir="`echo $$p | sed -e 's|/[^/]*$$||'`"; \
	  test "$$dir" != "$$p" || dir=.; \
	  echo "rm -f \"$${dir}/so_locations\""; \
	  rm -f "$${dir}/so_locations"; \
	done
libpt_module.la: $(libpt_module_la_OBJECTS) $(libpt_module_la_DEPENDENCIES) 
	$(libpt_module_la_LINK) -rpath $(libdir) $(libpt_module_la_OBJECTS) $(libpt_module_la_LIBADD) $(LIBS)
pt_module.la: $(pt_module_la_OBJECTS) $(pt_module_la_DEPENDENCIES) 
	$(pt_module_la_LINK) -rpath $(libdir) $(pt_module_la_OBJECTS) $(pt_module_la_LIBADD) $(LIBS)

mostlyclean-compile:
	-rm -f *.$(OBJEXT)

distclean-compile:
	-rm -f *.tab.c

@AMDEP_TRUE@@am__include@ @am__quote@./$(DEPDIR)/libpt_module_la-aeif_cond_exp_multisynapse.Plo@am__quote@
@AMDEP_TRUE@@am__include@ @am__quote@./$(DEPDIR)/libpt_module_la-bcpnn_connection.Plo@am__quote@
@AMDEP_TRUE@@am__include@ @am__quote@./$(DEPDIR)/libpt_module_la-iaf_cond_alpha_bias.Plo@am__quote@
@AMDEP_TRUE@@am__include@ @am__quote@./$(DEPDIR)/libpt_module_la-iaf_cond_exp_bias.Plo@am__quote@
@AMDEP_TRUE@@am__include@ @am__quote@./$(DEPDIR)/libpt_module_la-pt_module.Plo@am__quote@
@AMDEP_TRUE@@am__include@ @am__quote@./$(DEPDIR)/pt_module_la-aeif_cond_exp_multisynapse.Plo@am__quote@
@AMDEP_TRUE@@am__include@ @am__quote@./$(DEPDIR)/pt_module_la-bcpnn_connection.Plo@am__quote@
@AMDEP_TRUE@@am__include@ @am__quote@./$(DEPDIR)/pt_module_la-iaf_cond_alpha_bias.Plo@am__quote@
@AMDEP_TRUE@@am__include@ @am__quote@./$(DEPDIR)/pt_module_la-iaf_cond_exp_bias.Plo@am__quote@
@AMDEP_TRUE@@am__include@ @am__quote@./$(DEPDIR)/pt_module_la-pt_module.Plo@am__quote@

.cpp.o:
@am__fastdepCXX_TRUE@	$(CXXCOMPILE) -MT $@ -MD -MP -MF $(DEPDIR)/$*.Tpo -c -o $@ $<
@am__fastdepCXX_TRUE@	mv -f $(DEPDIR)/$*.Tpo $(DEPDIR)/$*.Po
@AMDEP_TRUE@@am__fastdepCXX_FALSE@	source='$<' object='$@' libtool=no @AMDEPBACKSLASH@
@AMDEP_TRUE@@am__fastdepCXX_FALSE@	DEPDIR=$(DEPDIR) $(CXXDEPMODE) $(depcomp) @AMDEPBACKSLASH@
@am__fastdepCXX_FALSE@	$(CXXCOMPILE) -c -o $@ $<

.cpp.obj:
@am__fastdepCXX_TRUE@	$(CXXCOMPILE) -MT $@ -MD -MP -MF $(DEPDIR)/$*.Tpo -c -o $@ `$(CYGPATH_W) '$<'`
@am__fastdepCXX_TRUE@	mv -f $(DEPDIR)/$*.Tpo $(DEPDIR)/$*.Po
@AMDEP_TRUE@@am__fastdepCXX_FALSE@	source='$<' object='$@' libtool=no @AMDEPBACKSLASH@
@AMDEP_TRUE@@am__fastdepCXX_FALSE@	DEPDIR=$(DEPDIR) $(CXXDEPMODE) $(depcomp) @AMDEPBACKSLASH@
@am__fastdepCXX_FALSE@	$(CXXCOMPILE) -c -o $@ `$(CYGPATH_W) '$<'`

.cpp.lo:
@am__fastdepCXX_TRUE@	$(LTCXXCOMPILE) -MT $@ -MD -MP -MF $(DEPDIR)/$*.Tpo -c -o $@ $<
@am__fastdepCXX_TRUE@	mv -f $(DEPDIR)/$*.Tpo $(DEPDIR)/$*.Plo
@AMDEP_TRUE@@am__fastdepCXX_FALSE@	source='$<' object='$@' libtool=yes @AMDEPBACKSLASH@
@AMDEP_TRUE@@am__fastdepCXX_FALSE@	DEPDIR=$(DEPDIR) $(CXXDEPMODE) $(depcomp) @AMDEPBACKSLASH@
@am__fastdepCXX_FALSE@	$(LTCXXCOMPILE) -c -o $@ $<

libpt_module_la-pt_module.lo: pt_module.cpp
@am__fastdepCXX_TRUE@	$(LIBTOOL) --tag=CXX $(AM_LIBTOOLFLAGS) $(LIBTOOLFLAGS) --mode=compile $(CXX) $(DEFS) $(DEFAULT_INCLUDES) $(INCLUDES) $(AM_CPPFLAGS) $(CPPFLAGS) $(libpt_module_la_CXXFLAGS) $(CXXFLAGS) -MT libpt_module_la-pt_module.lo -MD -MP -MF $(DEPDIR)/libpt_module_la-pt_module.Tpo -c -o libpt_module_la-pt_module.lo `test -f 'pt_module.cpp' || echo '$(srcdir)/'`pt_module.cpp
@am__fastdepCXX_TRUE@	mv -f $(DEPDIR)/libpt_module_la-pt_module.Tpo $(DEPDIR)/libpt_module_la-pt_module.Plo
@AMDEP_TRUE@@am__fastdepCXX_FALSE@	source='pt_module.cpp' object='libpt_module_la-pt_module.lo' libtool=yes @AMDEPBACKSLASH@
@AMDEP_TRUE@@am__fastdepCXX_FALSE@	DEPDIR=$(DEPDIR) $(CXXDEPMODE) $(depcomp) @AMDEPBACKSLASH@
@am__fastdepCXX_FALSE@	$(LIBTOOL) --tag=CXX $(AM_LIBTOOLFLAGS) $(LIBTOOLFLAGS) --mode=compile $(CXX) $(DEFS) $(DEFAULT_INCLUDES) $(INCLUDES) $(AM_CPPFLAGS) $(CPPFLAGS) $(libpt_module_la_CXXFLAGS) $(CXXFLAGS) -c -o libpt_module_la-pt_module.lo `test -f 'pt_module.cpp' || echo '$(srcdir)/'`pt_module.cpp

libpt_module_la-bcpnn_connection.lo: bcpnn_connection.cpp
@am__fastdepCXX_TRUE@	$(LIBTOOL) --tag=CXX $(AM_LIBTOOLFLAGS) $(LIBTOOLFLAGS) --mode=compile $(CXX) $(DEFS) $(DEFAULT_INCLUDES) $(INCLUDES) $(AM_CPPFLAGS) $(CPPFLAGS) $(libpt_module_la_CXXFLAGS) $(CXXFLAGS) -MT libpt_module_la-bcpnn_connection.lo -MD -MP -MF $(DEPDIR)/libpt_module_la-bcpnn_connection.Tpo -c -o libpt_module_la-bcpnn_connection.lo `test -f 'bcpnn_connection.cpp' || echo '$(srcdir)/'`bcpnn_connection.cpp
@am__fastdepCXX_TRUE@	mv -f $(DEPDIR)/libpt_module_la-bcpnn_connection.Tpo $(DEPDIR)/libpt_module_la-bcpnn_connection.Plo
@AMDEP_TRUE@@am__fastdepCXX_FALSE@	source='bcpnn_connection.cpp' object='libpt_module_la-bcpnn_connection.lo' libtool=yes @AMDEPBACKSLASH@
@AMDEP_TRUE@@am__fastdepCXX_FALSE@	DEPDIR=$(DEPDIR) $(CXXDEPMODE) $(depcomp) @AMDEPBACKSLASH@
@am__fastdepCXX_FALSE@	$(LIBTOOL) --tag=CXX $(AM_LIBTOOLFLAGS) $(LIBTOOLFLAGS) --mode=compile $(CXX) $(DEFS) $(DEFAULT_INCLUDES) $(INCLUDES) $(AM_CPPFLAGS) $(CPPFLAGS) $(libpt_module_la_CXXFLAGS) $(CXXFLAGS) -c -o libpt_module_la-bcpnn_connection.lo `test -f 'bcpnn_connection.cpp' || echo '$(srcdir)/'`bcpnn_connection.cpp

libpt_module_la-iaf_cond_alpha_bias.lo: iaf_cond_alpha_bias.cpp
@am__fastdepCXX_TRUE@	$(LIBTOOL) --tag=CXX $(AM_LIBTOOLFLAGS) $(LIBTOOLFLAGS) --mode=compile $(CXX) $(DEFS) $(DEFAULT_INCLUDES) $(INCLUDES) $(AM_CPPFLAGS) $(CPPFLAGS) $(libpt_module_la_CXXFLAGS) $(CXXFLAGS) -MT libpt_module_la-iaf_cond_alpha_bias.lo -MD -MP -MF $(DEPDIR)/libpt_module_la-iaf_cond_alpha_bias.Tpo -c -o libpt_module_la-iaf_cond_alpha_bias.lo `test -f 'iaf_cond_alpha_bias.cpp' || echo '$(srcdir)/'`iaf_cond_alpha_bias.cpp
@am__fastdepCXX_TRUE@	mv -f $(DEPDIR)/libpt_module_la-iaf_cond_alpha_bias.Tpo $(DEPDIR)/libpt_module_la-iaf_cond_alpha_bias.Plo
@AMDEP_TRUE@@am__fastdepCXX_FALSE@	source='iaf_cond_alpha_bias.cpp' object='libpt_module_la-iaf_cond_alpha_bias.lo' libtool=yes @AMDEPBACKSLASH@
@AMDEP_TRUE@@am__fastdepCXX_FALSE@	DEPDIR=$(DEPDIR) $(CXXDEPMODE) $(depcomp) @AMDEPBACKSLASH@
@am__fastdepCXX_FALSE@	$(LIBTOOL) --tag=CXX $(AM_LIBTOOLFLAGS) $(LIBTOOLFLAGS) --mode=compile $(CXX) $(DEFS) $(DEFAULT_INCLUDES) $(INCLUDES) $(AM_CPPFLAGS) $(CPPFLAGS) $(libpt_module_la_CXXFLAGS) $(CXXFLAGS) -c -o libpt_module_la-iaf_cond_alpha_bias.lo `test -f 'iaf_cond_alpha_bias.cpp' || echo '$(srcdir)/'`iaf_cond_alpha_bias.cpp

libpt_module_la-aeif_cond_exp_multisynapse.lo: aeif_cond_exp_multisynapse.cpp
@am__fastdepCXX_TRUE@	$(LIBTOOL) --tag=CXX $(AM_LIBTOOLFLAGS) $(LIBTOOLFLAGS) --mode=compile $(CXX) $(DEFS) $(DEFAULT_INCLUDES) $(INCLUDES) $(AM_CPPFLAGS) $(CPPFLAGS) $(libpt_module_la_CXXFLAGS) $(CXXFLAGS) -MT libpt_module_la-aeif_cond_exp_multisynapse.lo -MD -MP -MF $(DEPDIR)/libpt_module_la-aeif_cond_exp_multisynapse.Tpo -c -o libpt_module_la-aeif_cond_exp_multisynapse.lo `test -f 'aeif_cond_exp_multisynapse.cpp' || echo '$(srcdir)/'`aeif_cond_exp_multisynapse.cpp
@am__fastdepCXX_TRUE@	mv -f $(DEPDIR)/libpt_module_la-aeif_cond_exp_multisynapse.Tpo $(DEPDIR)/libpt_module_la-aeif_cond_exp_multisynapse.Plo
@AMDEP_TRUE@@am__fastdepCXX_FALSE@	source='aeif_cond_exp_multisynapse.cpp' object='libpt_module_la-aeif_cond_exp_multisynapse.lo' libtool=yes @AMDEPBACKSLASH@
@AMDEP_TRUE@@am__fastdepCXX_FALSE@	DEPDIR=$(DEPDIR) $(CXXDEPMODE) $(depcomp) @AMDEPBACKSLASH@
@am__fastdepCXX_FALSE@	$(LIBTOOL) --tag=CXX $(AM_LIBTOOLFLAGS) $(LIBTOOLFLAGS) --mode=compile $(CXX) $(DEFS) $(DEFAULT_INCLUDES) $(INCLUDES) $(AM_CPPFLAGS) $(CPPFLAGS) $(libpt_module_la_CXXFLAGS) $(CXXFLAGS) -c -o libpt_module_la-aeif_cond_exp_multisynapse.lo `test -f 'aeif_cond_exp_multisynapse.cpp' || echo '$(srcdir)/'`aeif_cond_exp_multisynapse.cpp

libpt_module_la-iaf_cond_exp_bias.lo: iaf_cond_exp_bias.cpp
@am__fastdepCXX_TRUE@	$(LIBTOOL) --tag=CXX $(AM_LIBTOOLFLAGS) $(LIBTOOLFLAGS) --mode=compile $(CXX) $(DEFS) $(DEFAULT_INCLUDES) $(INCLUDES) $(AM_CPPFLAGS) $(CPPFLAGS) $(libpt_module_la_CXXFLAGS) $(CXXFLAGS) -MT libpt_module_la-iaf_cond_exp_bias.lo -MD -MP -MF $(DEPDIR)/libpt_module_la-iaf_cond_exp_bias.Tpo -c -o libpt_module_la-iaf_cond_exp_bias.lo `test -f 'iaf_cond_exp_bias.cpp' || echo '$(srcdir)/'`iaf_cond_exp_bias.cpp
@am__fastdepCXX_TRUE@	mv -f $(DEPDIR)/libpt_module_la-iaf_cond_exp_bias.Tpo $(DEPDIR)/libpt_module_la-iaf_cond_exp_bias.Plo
@AMDEP_TRUE@@am__fastdepCXX_FALSE@	source='iaf_cond_exp_bias.cpp' object='libpt_module_la-iaf_cond_exp_bias.lo' libtool=yes @AMDEPBACKSLASH@
@AMDEP_TRUE@@am__fastdepCXX_FALSE@	DEPDIR=$(DEPDIR) $(CXXDEPMODE) $(depcomp) @AMDEPBACKSLASH@
@am__fastdepCXX_FALSE@	$(LIBTOOL) --tag=CXX $(AM_LIBTOOLFLAGS) $(LIBTOOLFLAGS) --mode=compile $(CXX) $(DEFS) $(DEFAULT_INCLUDES) $(INCLUDES) $(AM_CPPFLAGS) $(CPPFLAGS) $(libpt_module_la_CXXFLAGS) $(CXXFLAGS) -c -o libpt_module_la-iaf_cond_exp_bias.lo `test -f 'iaf_cond_exp_bias.cpp' || echo '$(srcdir)/'`iaf_cond_exp_bias.cpp

pt_module_la-pt_module.lo: pt_module.cpp
@am__fastdepCXX_TRUE@	$(LIBTOOL) --tag=CXX $(AM_LIBTOOLFLAGS) $(LIBTOOLFLAGS) --mode=compile $(CXX) $(DEFS) $(DEFAULT_INCLUDES) $(INCLUDES) $(AM_CPPFLAGS) $(CPPFLAGS) $(pt_module_la_CXXFLAGS) $(CXXFLAGS) -MT pt_module_la-pt_module.lo -MD -MP -MF $(DEPDIR)/pt_module_la-pt_module.Tpo -c -o pt_module_la-pt_module.lo `test -f 'pt_module.cpp' || echo '$(srcdir)/'`pt_module.cpp
@am__fastdepCXX_TRUE@	mv -f $(DEPDIR)/pt_module_la-pt_module.Tpo $(DEPDIR)/pt_module_la-pt_module.Plo
@AMDEP_TRUE@@am__fastdepCXX_FALSE@	source='pt_module.cpp' object='pt_module_la-pt_module.lo' libtool=yes @AMDEPBACKSLASH@
@AMDEP_TRUE@@am__fastdepCXX_FALSE@	DEPDIR=$(DEPDIR) $(CXXDEPMODE) $(depcomp) @AMDEPBACKSLASH@
@am__fastdepCXX_FALSE@	$(LIBTOOL) --tag=CXX $(AM_LIBTOOLFLAGS) $(LIBTOOLFLAGS) --mode=compile $(CXX) $(DEFS) $(DEFAULT_INCLUDES) $(INCLUDES) $(AM_CPPFLAGS) $(CPPFLAGS) $(pt_module_la_CXXFLAGS) $(CXXFLAGS) -c -o pt_module_la-pt_module.lo `test -f 'pt_module.cpp' || echo '$(srcdir)/'`pt_module.cpp

pt_module_la-bcpnn_connection.lo: bcpnn_connection.cpp
@am__fastdepCXX_TRUE@	$(LIBTOOL) --tag=CXX $(AM_LIBTOOLFLAGS) $(LIBTOOLFLAGS) --mode=compile $(CXX) $(DEFS) $(DEFAULT_INCLUDES) $(INCLUDES) $(AM_CPPFLAGS) $(CPPFLAGS) $(pt_module_la_CXXFLAGS) $(CXXFLAGS) -MT pt_module_la-bcpnn_connection.lo -MD -MP -MF $(DEPDIR)/pt_module_la-bcpnn_connection.Tpo -c -o pt_module_la-bcpnn_connection.lo `test -f 'bcpnn_connection.cpp' || echo '$(srcdir)/'`bcpnn_connection.cpp
@am__fastdepCXX_TRUE@	mv -f $(DEPDIR)/pt_module_la-bcpnn_connection.Tpo $(DEPDIR)/pt_module_la-bcpnn_connection.Plo
@AMDEP_TRUE@@am__fastdepCXX_FALSE@	source='bcpnn_connection.cpp' object='pt_module_la-bcpnn_connection.lo' libtool=yes @AMDEPBACKSLASH@
@AMDEP_TRUE@@am__fastdepCXX_FALSE@	DEPDIR=$(DEPDIR) $(CXXDEPMODE) $(depcomp) @AMDEPBACKSLASH@
@am__fastdepCXX_FALSE@	$(LIBTOOL) --tag=CXX $(AM_LIBTOOLFLAGS) $(LIBTOOLFLAGS) --mode=compile $(CXX) $(DEFS) $(DEFAULT_INCLUDES) $(INCLUDES) $(AM_CPPFLAGS) $(CPPFLAGS) $(pt_module_la_CXXFLAGS) $(CXXFLAGS) -c -o pt_module_la-bcpnn_connection.lo `test -f 'bcpnn_connection.cpp' || echo '$(srcdir)/'`bcpnn_connection.cpp

pt_module_la-iaf_cond_alpha_bias.lo: iaf_cond_alpha_bias.cpp
@am__fastdepCXX_TRUE@	$(LIBTOOL) --tag=CXX $(AM_LIBTOOLFLAGS) $(LIBTOOLFLAGS) --mode=compile $(CXX) $(DEFS) $(DEFAULT_INCLUDES) $(INCLUDES) $(AM_CPPFLAGS) $(CPPFLAGS) $(pt_module_la_CXXFLAGS) $(CXXFLAGS) -MT pt_module_la-iaf_cond_alpha_bias.lo -MD -MP -MF $(DEPDIR)/pt_module_la-iaf_cond_alpha_bias.Tpo -c -o pt_module_la-iaf_cond_alpha_bias.lo `test -f 'iaf_cond_alpha_bias.cpp' || echo '$(srcdir)/'`iaf_cond_alpha_bias.cpp
@am__fastdepCXX_TRUE@	mv -f $(DEPDIR)/pt_module_la-iaf_cond_alpha_bias.Tpo $(DEPDIR)/pt_module_la-iaf_cond_alpha_bias.Plo
@AMDEP_TRUE@@am__fastdepCXX_FALSE@	source='iaf_cond_alpha_bias.cpp' object='pt_module_la-iaf_cond_alpha_bias.lo' libtool=yes @AMDEPBACKSLASH@
@AMDEP_TRUE@@am__fastdepCXX_FALSE@	DEPDIR=$(DEPDIR) $(CXXDEPMODE) $(depcomp) @AMDEPBACKSLASH@
@am__fastdepCXX_FALSE@	$(LIBTOOL) --tag=CXX $(AM_LIBTOOLFLAGS) $(LIBTOOLFLAGS) --mode=compile $(CXX) $(DEFS) $(DEFAULT_INCLUDES) $(INCLUDES) $(AM_CPPFLAGS) $(CPPFLAGS) $(pt_module_la_CXXFLAGS) $(CXXFLAGS) -c -o pt_module_la-iaf_cond_alpha_bias.lo `test -f 'iaf_cond_alpha_bias.cpp' || echo '$(srcdir)/'`iaf_cond_alpha_bias.cpp

pt_module_la-aeif_cond_exp_multisynapse.lo: aeif_cond_exp_multisynapse.cpp
@am__fastdepCXX_TRUE@	$(LIBTOOL) --tag=CXX $(AM_LIBTOOLFLAGS) $(LIBTOOLFLAGS) --mode=compile $(CXX) $(DEFS) $(DEFAULT_INCLUDES) $(INCLUDES) $(AM_CPPFLAGS) $(CPPFLAGS) $(pt_module_la_CXXFLAGS) $(CXXFLAGS) -MT pt_module_la-aeif_cond_exp_multisynapse.lo -MD -MP -MF $(DEPDIR)/pt_module_la-aeif_cond_exp_multisynapse.Tpo -c -o pt_module_la-aeif_cond_exp_multisynapse.lo `test -f 'aeif_cond_exp_multisynapse.cpp' || echo '$(srcdir)/'`aeif_cond_exp_multisynapse.cpp
@am__fastdepCXX_TRUE@	mv -f $(DEPDIR)/pt_module_la-aeif_cond_exp_multisynapse.Tpo $(DEPDIR)/pt_module_la-aeif_cond_exp_multisynapse.Plo
@AMDEP_TRUE@@am__fastdepCXX_FALSE@	source='aeif_cond_exp_multisynapse.cpp' object='pt_module_la-aeif_cond_exp_multisynapse.lo' libtool=yes @AMDEPBACKSLASH@
@AMDEP_TRUE@@am__fastdepCXX_FALSE@	DEPDIR=$(DEPDIR) $(CXXDEPMODE) $(depcomp) @AMDEPBACKSLASH@
@am__fastdepCXX_FALSE@	$(LIBTOOL) --tag=CXX $(AM_LIBTOOLFLAGS) $(LIBTOOLFLAGS) --mode=compile $(CXX) $(DEFS) $(DEFAULT_INCLUDES) $(INCLUDES) $(AM_CPPFLAGS) $(CPPFLAGS) $(pt_module_la_CXXFLAGS) $(CXXFLAGS) -c -o pt_module_la-aeif_cond_exp_multisynapse.lo `test -f 'aeif_cond_exp_multisynapse.cpp' || echo '$(srcdir)/'`aeif_cond_exp_multisynapse.cpp

pt_module_la-iaf_cond_exp_bias.lo: iaf_cond_exp_bias.cpp
@am__fastdepCXX_TRUE@	$(LIBTOOL) --tag=CXX $(AM_LIBTOOLFLAGS) $(LIBTOOLFLAGS) --mode=compile $(CXX) $(DEFS) $(DEFAULT_INCLUDES) $(INCLUDES) $(AM_CPPFLAGS) $(CPPFLAGS) $(pt_module_la_CXXFLAGS) $(CXXFLAGS) -MT pt_module_la-iaf_cond_exp_bias.lo -MD -MP -MF $(DEPDIR)/pt_module_la-iaf_cond_exp_bias.Tpo -c -o pt_module_la-iaf_cond_exp_bias.lo `test -f 'iaf_cond_exp_bias.cpp' || echo '$(srcdir)/'`iaf_cond_exp_bias.cpp
@am__fastdepCXX_TRUE@	mv -f $(DEPDIR)/pt_module_la-iaf_cond_exp_bias.Tpo $(DEPDIR)/pt_module_la-iaf_cond_exp_bias.Plo
@AMDEP_TRUE@@am__fastdepCXX_FALSE@	source='iaf_cond_exp_bias.cpp' object='pt_module_la-iaf_cond_exp_bias.lo' libtool=yes @AMDEPBACKSLASH@
@AMDEP_TRUE@@am__fastdepCXX_FALSE@	DEPDIR=$(DEPDIR) $(CXXDEPMODE) $(depcomp) @AMDEPBACKSLASH@
@am__fastdepCXX_FALSE@	$(LIBTOOL) --tag=CXX $(AM_LIBTOOLFLAGS) $(LIBTOOLFLAGS) --mode=compile $(CXX) $(DEFS) $(DEFAULT_INCLUDES) $(INCLUDES) $(AM_CPPFLAGS) $(CPPFLAGS) $(pt_module_la_CXXFLAGS) $(CXXFLAGS) -c -o pt_module_la-iaf_cond_exp_bias.lo `test -f 'iaf_cond_exp_bias.cpp' || echo '$(srcdir)/'`iaf_cond_exp_bias.cpp

mostlyclean-libtool:
	-rm -f *.lo

clean-libtool:
	-rm -rf .libs _libs

distclean-libtool:
	-rm -f libtool
install-nobase_pkgdataDATA: $(nobase_pkgdata_DATA)
	@$(NORMAL_INSTALL)
	test -z "$(pkgdatadir)" || $(MKDIR_P) "$(DESTDIR)$(pkgdatadir)"
	@$(am__vpath_adj_setup) \
	list='$(nobase_pkgdata_DATA)'; for p in $$list; do \
	  if test -f "$$p"; then d=; else d="$(srcdir)/"; fi; \
	  $(am__vpath_adj) \
	  echo " $(nobase_pkgdataDATA_INSTALL) '$$d$$p' '$(DESTDIR)$(pkgdatadir)/$$f'"; \
	  $(nobase_pkgdataDATA_INSTALL) "$$d$$p" "$(DESTDIR)$(pkgdatadir)/$$f"; \
	done

uninstall-nobase_pkgdataDATA:
	@$(NORMAL_UNINSTALL)
	@$(am__vpath_adj_setup) \
	list='$(nobase_pkgdata_DATA)'; for p in $$list; do \
	  $(am__vpath_adj) \
	  echo " rm -f '$(DESTDIR)$(pkgdatadir)/$$f'"; \
	  rm -f "$(DESTDIR)$(pkgdatadir)/$$f"; \
	done

ID: $(HEADERS) $(SOURCES) $(LISP) $(TAGS_FILES)
	list='$(SOURCES) $(HEADERS) $(LISP) $(TAGS_FILES)'; \
	unique=`for i in $$list; do \
	    if test -f "$$i"; then echo $$i; else echo $(srcdir)/$$i; fi; \
	  done | \
	  $(AWK) '{ files[$$0] = 1; nonemtpy = 1; } \
	      END { if (nonempty) { for (i in files) print i; }; }'`; \
	mkid -fID $$unique
tags: TAGS

TAGS:  $(HEADERS) $(SOURCES) pt_module_config.h.in $(TAGS_DEPENDENCIES) \
		$(TAGS_FILES) $(LISP)
	tags=; \
	here=`pwd`; \
	list='$(SOURCES) $(HEADERS) pt_module_config.h.in $(LISP) $(TAGS_FILES)'; \
	unique=`for i in $$list; do \
	    if test -f "$$i"; then echo $$i; else echo $(srcdir)/$$i; fi; \
	  done | \
	  $(AWK) '{ files[$$0] = 1; nonempty = 1; } \
	      END { if (nonempty) { for (i in files) print i; }; }'`; \
	if test -z "$(ETAGS_ARGS)$$tags$$unique"; then :; else \
	  test -n "$$unique" || unique=$$empty_fix; \
	  $(ETAGS) $(ETAGSFLAGS) $(AM_ETAGSFLAGS) $(ETAGS_ARGS) \
	    $$tags $$unique; \
	fi
ctags: CTAGS
CTAGS:  $(HEADERS) $(SOURCES) pt_module_config.h.in $(TAGS_DEPENDENCIES) \
		$(TAGS_FILES) $(LISP)
	tags=; \
	list='$(SOURCES) $(HEADERS) pt_module_config.h.in $(LISP) $(TAGS_FILES)'; \
	unique=`for i in $$list; do \
	    if test -f "$$i"; then echo $$i; else echo $(srcdir)/$$i; fi; \
	  done | \
	  $(AWK) '{ files[$$0] = 1; nonempty = 1; } \
	      END { if (nonempty) { for (i in files) print i; }; }'`; \
	test -z "$(CTAGS_ARGS)$$tags$$unique" \
	  || $(CTAGS) $(CTAGSFLAGS) $(AM_CTAGSFLAGS) $(CTAGS_ARGS) \
	     $$tags $$unique

GTAGS:
	here=`$(am__cd) $(top_builddir) && pwd` \
	  && cd $(top_srcdir) \
	  && gtags -i $(GTAGS_ARGS) $$here

distclean-tags:
	-rm -f TAGS ID GTAGS GRTAGS GSYMS GPATH tags

distdir: $(DISTFILES)
	$(am__remove_distdir)
	test -d $(distdir) || mkdir $(distdir)
	@srcdirstrip=`echo "$(srcdir)" | sed 's/[].[^$$\\*]/\\\\&/g'`; \
	topsrcdirstrip=`echo "$(top_srcdir)" | sed 's/[].[^$$\\*]/\\\\&/g'`; \
	list='$(DISTFILES)'; \
	  dist_files=`for file in $$list; do echo $$file; done | \
	  sed -e "s|^$$srcdirstrip/||;t" \
	      -e "s|^$$topsrcdirstrip/|$(top_builddir)/|;t"`; \
	case $$dist_files in \
	  */*) $(MKDIR_P) `echo "$$dist_files" | \
			   sed '/\//!d;s|^|$(distdir)/|;s,/[^/]*$$,,' | \
			   sort -u` ;; \
	esac; \
	for file in $$dist_files; do \
	  if test -f $$file || test -d $$file; then d=.; else d=$(srcdir); fi; \
	  if test -d $$d/$$file; then \
	    dir=`echo "/$$file" | sed -e 's,/[^/]*$$,,'`; \
	    if test -d $(srcdir)/$$file && test $$d != $(srcdir); then \
	      cp -pR $(srcdir)/$$file $(distdir)$$dir || exit 1; \
	    fi; \
	    cp -pR $$d/$$file $(distdir)$$dir || exit 1; \
	  else \
	    test -f $(distdir)/$$file \
	    || cp -p $$d/$$file $(distdir)/$$file \
	    || exit 1; \
	  fi; \
	done
	-find $(distdir) -type d ! -perm -755 -exec chmod u+rwx,og+rx {} \; -o \
	  ! -type d ! -perm -444 -links 1 -exec chmod a+r {} \; -o \
	  ! -type d ! -perm -400 -exec chmod a+r {} \; -o \
	  ! -type d ! -perm -444 -exec $(install_sh) -c -m a+r {} {} \; \
	|| chmod -R a+r $(distdir)
dist-gzip: distdir
	tardir=$(distdir) && $(am__tar) | GZIP=$(GZIP_ENV) gzip -c >$(distdir).tar.gz
	$(am__remove_distdir)

dist-bzip2: distdir
	tardir=$(distdir) && $(am__tar) | bzip2 -9 -c >$(distdir).tar.bz2
	$(am__remove_distdir)

dist-lzma: distdir
	tardir=$(distdir) && $(am__tar) | lzma -9 -c >$(distdir).tar.lzma
	$(am__remove_distdir)

dist-tarZ: distdir
	tardir=$(distdir) && $(am__tar) | compress -c >$(distdir).tar.Z
	$(am__remove_distdir)

dist-shar: distdir
	shar $(distdir) | GZIP=$(GZIP_ENV) gzip -c >$(distdir).shar.gz
	$(am__remove_distdir)

dist-zip: distdir
	-rm -f $(distdir).zip
	zip -rq $(distdir).zip $(distdir)
	$(am__remove_distdir)

dist dist-all: distdir
	tardir=$(distdir) && $(am__tar) | GZIP=$(GZIP_ENV) gzip -c >$(distdir).tar.gz
	$(am__remove_distdir)

# This target untars the dist file and tries a VPATH configuration.  Then
# it guarantees that the distribution is self-contained by making another
# tarfile.
distcheck: dist
	case '$(DIST_ARCHIVES)' in \
	*.tar.gz*) \
	  GZIP=$(GZIP_ENV) gunzip -c $(distdir).tar.gz | $(am__untar) ;;\
	*.tar.bz2*) \
	  bunzip2 -c $(distdir).tar.bz2 | $(am__untar) ;;\
	*.tar.lzma*) \
	  unlzma -c $(distdir).tar.lzma | $(am__untar) ;;\
	*.tar.Z*) \
	  uncompress -c $(distdir).tar.Z | $(am__untar) ;;\
	*.shar.gz*) \
	  GZIP=$(GZIP_ENV) gunzip -c $(distdir).shar.gz | unshar ;;\
	*.zip*) \
	  unzip $(distdir).zip ;;\
	esac
	chmod -R a-w $(distdir); chmod u+w $(distdir)
	mkdir $(distdir)/_build
	mkdir $(distdir)/_inst
	chmod a-w $(distdir)
	dc_install_base=`$(am__cd) $(distdir)/_inst && pwd | sed -e 's,^[^:\\/]:[\\/],/,'` \
	  && dc_destdir="$${TMPDIR-/tmp}/am-dc-$$$$/" \
	  && cd $(distdir)/_build \
	  && ../configure --srcdir=.. --prefix="$$dc_install_base" \
	    $(DISTCHECK_CONFIGURE_FLAGS) \
	  && $(MAKE) $(AM_MAKEFLAGS) \
	  && $(MAKE) $(AM_MAKEFLAGS) dvi \
	  && $(MAKE) $(AM_MAKEFLAGS) check \
	  && $(MAKE) $(AM_MAKEFLAGS) install \
	  && $(MAKE) $(AM_MAKEFLAGS) installcheck \
	  && $(MAKE) $(AM_MAKEFLAGS) uninstall \
	  && $(MAKE) $(AM_MAKEFLAGS) distuninstallcheck_dir="$$dc_install_base" \
	        distuninstallcheck \
	  && chmod -R a-w "$$dc_install_base" \
	  && ({ \
	       (cd ../.. && umask 077 && mkdir "$$dc_destdir") \
	       && $(MAKE) $(AM_MAKEFLAGS) DESTDIR="$$dc_destdir" install \
	       && $(MAKE) $(AM_MAKEFLAGS) DESTDIR="$$dc_destdir" uninstall \
	       && $(MAKE) $(AM_MAKEFLAGS) DESTDIR="$$dc_destdir" \
	            distuninstallcheck_dir="$$dc_destdir" distuninstallcheck; \
	      } || { rm -rf "$$dc_destdir"; exit 1; }) \
	  && rm -rf "$$dc_destdir" \
	  && $(MAKE) $(AM_MAKEFLAGS) dist \
	  && rm -rf $(DIST_ARCHIVES) \
	  && $(MAKE) $(AM_MAKEFLAGS) distcleancheck
	$(am__remove_distdir)
	@(echo "$(distdir) archives ready for distribution: "; \
	  list='$(DIST_ARCHIVES)'; for i in $$list; do echo $$i; done) | \
	  sed -e 1h -e 1s/./=/g -e 1p -e 1x -e '$$p' -e '$$x'
distuninstallcheck:
	@cd $(distuninstallcheck_dir) \
	&& test `$(distuninstallcheck_listfiles) | wc -l` -le 1 \
	   || { echo "ERROR: files left after uninstall:" ; \
	        if test -n "$(DESTDIR)"; then \
	          echo "  (check DESTDIR support)"; \
	        fi ; \
	        $(distuninstallcheck_listfiles) ; \
	        exit 1; } >&2
distcleancheck: distclean
	@if test '$(srcdir)' = . ; then \
	  echo "ERROR: distcleancheck can only run from a VPATH build" ; \
	  exit 1 ; \
	fi
	@test `$(distcleancheck_listfiles) | wc -l` -eq 0 \
	  || { echo "ERROR: files left in build directory after distclean:" ; \
	       $(distcleancheck_listfiles) ; \
	       exit 1; } >&2
check-am: all-am
check: check-am
all-am: Makefile $(LTLIBRARIES) $(DATA) pt_module_config.h
installdirs:
	for dir in "$(DESTDIR)$(libdir)" "$(DESTDIR)$(pkgdatadir)"; do \
	  test -z "$$dir" || $(MKDIR_P) "$$dir"; \
	done
install: install-am
install-exec: install-exec-am
install-data: install-data-am
uninstall: uninstall-am

install-am: all-am
	@$(MAKE) $(AM_MAKEFLAGS) install-exec-am install-data-am

installcheck: installcheck-am
install-strip:
	$(MAKE) $(AM_MAKEFLAGS) INSTALL_PROGRAM="$(INSTALL_STRIP_PROGRAM)" \
	  install_sh_PROGRAM="$(INSTALL_STRIP_PROGRAM)" INSTALL_STRIP_FLAG=-s \
	  `test -z '$(STRIP)' || \
	    echo "INSTALL_PROGRAM_ENV=STRIPPROG='$(STRIP)'"` install
mostlyclean-generic:

clean-generic:

distclean-generic:
	-test -z "$(CONFIG_CLEAN_FILES)" || rm -f $(CONFIG_CLEAN_FILES)

maintainer-clean-generic:
	@echo "This command is intended for maintainers to use"
	@echo "it deletes files that may require special tools to rebuild."
clean: clean-am

clean-am: clean-generic clean-libLTLIBRARIES clean-libtool \
	mostlyclean-am

distclean: distclean-am
	-rm -f $(am__CONFIG_DISTCLEAN_FILES)
	-rm -rf ./$(DEPDIR)
	-rm -f Makefile
distclean-am: clean-am distclean-compile distclean-generic \
	distclean-hdr distclean-libtool distclean-tags

dvi: dvi-am

dvi-am:

html: html-am

info: info-am

info-am:

install-data-am: install-nobase_pkgdataDATA
	@$(NORMAL_INSTALL)
	$(MAKE) $(AM_MAKEFLAGS) install-data-hook

install-dvi: install-dvi-am

install-exec-am: install-libLTLIBRARIES

install-html: install-html-am

install-info: install-info-am

install-man:

install-pdf: install-pdf-am

install-ps: install-ps-am

installcheck-am:

maintainer-clean: maintainer-clean-am
	-rm -f $(am__CONFIG_DISTCLEAN_FILES)
	-rm -rf $(top_srcdir)/autom4te.cache
	-rm -rf ./$(DEPDIR)
	-rm -f Makefile
maintainer-clean-am: distclean-am maintainer-clean-generic

mostlyclean: mostlyclean-am

mostlyclean-am: mostlyclean-compile mostlyclean-generic \
	mostlyclean-libtool

pdf: pdf-am

pdf-am:

ps: ps-am

ps-am:

uninstall-am: uninstall-libLTLIBRARIES uninstall-nobase_pkgdataDATA

.MAKE: install-am install-data-am install-strip

.PHONY: CTAGS GTAGS all all-am am--refresh check check-am clean \
	clean-generic clean-libLTLIBRARIES clean-libtool ctags dist \
	dist-all dist-bzip2 dist-gzip dist-lzma dist-shar dist-tarZ \
	dist-zip distcheck distclean distclean-compile \
	distclean-generic distclean-hdr distclean-libtool \
	distclean-tags distcleancheck distdir distuninstallcheck dvi \
	dvi-am html html-am info info-am install install-am \
	install-data install-data-am install-data-hook install-dvi \
	install-dvi-am install-exec install-exec-am install-html \
	install-html-am install-info install-info-am \
	install-libLTLIBRARIES install-man install-nobase_pkgdataDATA \
	install-pdf install-pdf-am install-ps install-ps-am \
	install-strip installcheck installcheck-am installdirs \
	maintainer-clean maintainer-clean-generic mostlyclean \
	mostlyclean-compile mostlyclean-generic mostlyclean-libtool \
	pdf pdf-am ps ps-am tags uninstall uninstall-am \
	uninstall-libLTLIBRARIES uninstall-nobase_pkgdataDATA


.PHONY: install-slidoc

install-slidoc:
	NESTRCFILENAME=/dev/null $(DESTDIR)$(NEST_PREFIX)/bin/sli --userargs="@HELPDIRS@" $(NEST_PREFIX)/share/nest/sli/install-help.sli

install-data-hook: install-exec install-slidoc
# Tell versions [3.59,3.63) of GNU make to not export all variables.
# Otherwise a system limit (for SysV at least) may be exceeded.
.NOEXPORT:
