# Supplementary material for: An Indexing Theory for Working Memory Based on Fast Hebbian Plasticity
Source: eNeuro. 2020 Mar 19;7(2):ENEURO.0374-19.2020. doi: 10.1523/ENEURO.0374-19.2020 (PMC7189483; doi:10.1523/ENEURO.0374-19.2020)
Supplement: Extended Data 1 — We use the NEST simulator (Gewaltig and Diesmann, 2007) version 2.2 for our simulations (RRID: SCR_002963), running on a Cray XC-40 Supercomputer of the PDC Centre for High Performance Computing. The custom-build spiking neural network implementation of the BCPNN learning rule for MPI-parallelized NEST is freely available on github: https://github.com/Florian-Fiebig/BCPNN-for-NEST222-MPI and included in the extended data. Further, the model is also available on ModelDB (https://modeldb.yale.edu/257610). The depositories have README files, commented code, and we are happy to help individual researchers with using the BCPNN synapse model. We here briefly describe the installation procedure of the main BCPNN synapse model on the Git repository, or in the included zip file. After extracting the main folder BCPNN-for-NEST222-MPI-master in [PATH]. The compile script compile-module.sh switches the compiler to GNU, and adds Python2.7 and NEST 2.2.2 to the environment on a Cray XC-40 via the following: module swap PrgEnv-cray PrgEnv-gnu module add python/2.7.13 site-python/2.7 module add nest/2.2.2-py27. This obviously depends on the exact supercomputer environment and available modules. The compile script automatically creates necessary bootstrap and build directories, but some adjustments might be necessary, particularly with respect to the NEST Simulator install path, specified in line 54. Next, the compile script is run on the custom module like this: sudo ./compile-module.sh module-100725/. Then in python: import nest nest.sr(‘([PATH]/BCPNN-for-NEST222-MPI-master/share/nest/sli) addpath’) nest.Install(‘[PATH]/BCPNN-for-NEST222-MPI-master/lib/nest/pt_module’) The model should now be available as ‘bcpnn_synapse’ in the list of NEST synapses: print nest.Models(‘synapses’). Download Extended Data 1, ZIP file. [file enu-eN-NWR-0374-19-s08.zip › BCPNN-for-NEST222-MPI-master/bootstrap-module-100725/aeif_cond_exp_multisynapse.cpp]

/*
 *  mynest::aeif_cond_exp_multisynapse.cpp
 *
 *  This file is part of NEST.
 *
 *  Copyright (C) 2004 The NEST Initiative
 *
 *  NEST is free software: you can redistribute it and/or modify
 *  it under the terms of the GNU General Public License as published by
 *  the Free Software Foundation, either version 2 of the License, or
 *  (at your option) any later version.
 *
 *  NEST is distributed in the hope that it will be useful,
 *  but WITHOUT ANY WARRANTY; without even the implied warranty of
 *  MERCHANTABILITY or FITNESS FOR A PARTICULAR PURPOSE.  See the
 *  GNU General Public License for more details.
 *
 *  You should have received a copy of the GNU General Public License
 *  along with NEST.  If not, see <http://www.gnu.org/licenses/>.
 *
 */

#include "aeif_cond_exp_multisynapse.h"
#include "nest_names.h"

#ifdef HAVE_GSL_1_11

#include "universal_data_logger_impl.h"

#include "exceptions.h"
#include "network.h"
#include "dict.h"
#include "integerdatum.h"
#include "doubledatum.h"
#include "dictutils.h"
#include "numerics.h"
#include <limits>

#include <cmath>
#include <iomanip>
#include <iostream>
#include <cstdio>

/* ---------------------------------------------------------------- 
 * Recordables map
 * ---------------------------------------------------------------- */

nest::RecordablesMap<mynest::aeif_cond_exp_multisynapse> mynest::aeif_cond_exp_multisynapse::recordablesMap_;

namespace nest
{
  /*
   * template specialization must be placed in namespace
   *
   * Override the create() method with one call to RecordablesMap::insert_() 
   * for each quantity to be recorded.
   */
  template <>
  void RecordablesMap<mynest::aeif_cond_exp_multisynapse>::create()
  {
    // use standard names whereever you can for consistency!
    insert_(nest::names::V_m, &mynest::aeif_cond_exp_multisynapse::get_y_elem_<mynest::aeif_cond_exp_multisynapse::State_::V_M>);
    insert_(Name("g_AMPA"), &mynest::aeif_cond_exp_multisynapse::get_y_elem_<mynest::aeif_cond_exp_multisynapse::State_::G_AMPA>);
    insert_(Name("g_NMDA"), &mynest::aeif_cond_exp_multisynapse::get_y_elem_<mynest::aeif_cond_exp_multisynapse::State_::G_NMDA>);
    insert_(Name("g_NMDA_NEG"), &mynest::aeif_cond_exp_multisynapse::get_y_elem_<mynest::aeif_cond_exp_multisynapse::State_::G_NMDA_NEG>);
    insert_(Name("g_AMPA_NEG"), &mynest::aeif_cond_exp_multisynapse::get_y_elem_<mynest::aeif_cond_exp_multisynapse::State_::G_AMPA_NEG>);
    insert_(Name("g_GABA"), &mynest::aeif_cond_exp_multisynapse::get_y_elem_<mynest::aeif_cond_exp_multisynapse::State_::G_GABA>);
    insert_(nest::names::w, &mynest::aeif_cond_exp_multisynapse::get_y_elem_<mynest::aeif_cond_exp_multisynapse::State_::W>);
    insert_(Name("z_j"),    &mynest::aeif_cond_exp_multisynapse::get_y_elem_<mynest::aeif_cond_exp_multisynapse::State_::Z_J>);
    insert_(Name("e_j"),    &mynest::aeif_cond_exp_multisynapse::get_y_elem_<mynest::aeif_cond_exp_multisynapse::State_::E_J>);
    insert_(Name("p_j"),    &mynest::aeif_cond_exp_multisynapse::get_y_elem_<mynest::aeif_cond_exp_multisynapse::State_::P_J>);
    insert_(Name("bias"),   &mynest::aeif_cond_exp_multisynapse::get_bias_);
    insert_(Name("epsilon"),&mynest::aeif_cond_exp_multisynapse::get_epsilon_);
    insert_(Name("kappa"),  &mynest::aeif_cond_exp_multisynapse::get_kappa_);
    insert_(Name("I_AMPA"), &mynest::aeif_cond_exp_multisynapse::get_I_AMPA_); 
    insert_(Name("I_NMDA"), &mynest::aeif_cond_exp_multisynapse::get_I_NMDA_); 
    insert_(Name("I_AMPA_NEG"), &mynest::aeif_cond_exp_multisynapse::get_I_AMPA_NEG_); 
    insert_(Name("I_NMDA_NEG"), &mynest::aeif_cond_exp_multisynapse::get_I_NMDA_NEG_); 
    insert_(Name("I_GABA"), &mynest::aeif_cond_exp_multisynapse::get_I_GABA_); 
  }
}

extern "C"
int mynest::aeif_cond_exp_multisynapse_dynamics (double, const double y[], double f[], void* pnode)
{
  // a shorthand
  typedef mynest::aeif_cond_exp_multisynapse::State_ S;

  // get access to node so we can almost work as in a member function
  assert(pnode);
  mynest::aeif_cond_exp_multisynapse& node =  *(reinterpret_cast<mynest::aeif_cond_exp_multisynapse*>(pnode));

  // y[] here is---and must be---the state vector supplied by the integrator,
  // not the state vector in the node, node.S_.y[]. 
  
  // The following code is verbose for the sake of clarity. We assume that a
  // good compiler will optimize the verbosity away ...

  // This constant is used below as the largest admissible value for the exponential spike upstroke
  static const nest::double_t largest_exp=std::exp(10.);

  // shorthand for state variables
  const nest::double_t& V     = y[S::V_M  ];
  const nest::double_t& w     = y[S::W    ];

  //const nest::double_t I_AMPA = -y[S::G_AMPA] * ( V - node.P_.AMPA_E_rev );
  //const nest::double_t I_NMDA = -y[S::G_NMDA] * ( V - node.P_.NMDA_E_rev );
  //const nest::double_t I_NMDA_NEG = -y[S::G_NMDA_NEG] * ( V - node.P_.NMDA_NEG_E_rev );
  //const nest::double_t I_AMPA_NEG = -y[S::G_AMPA_NEG] * ( V - node.P_.AMPA_NEG_E_rev );
  //const nest::double_t I_GABA = -y[S::G_GABA] * ( V - node.P_.GABA_E_rev );
  //const nest::double_t I_bias = node.P_.gain * std::log(y[S::P_J]);

  //node.S_.I_AMPA_    = I_AMPA;
  //node.S_.I_NMDA_    = I_NMDA;
  //node.S_.I_NMDA_NEG_    = I_NMDA_NEG;
  //node.S_.I_AMPA_NEG_    = I_AMPA_NEG;
  //node.S_.I_GABA_    = I_GABA;
 
  node.S_.I_AMPA_     = -y[S::G_AMPA] * ( V - node.P_.AMPA_E_rev );
  node.S_.I_NMDA_     = -y[S::G_NMDA] * ( V - node.P_.NMDA_E_rev );
  node.S_.I_NMDA_NEG_ = -y[S::G_NMDA_NEG] * ( V - node.P_.NMDA_NEG_E_rev );
  node.S_.I_AMPA_NEG_ = -y[S::G_AMPA_NEG] * ( V - node.P_.AMPA_NEG_E_rev );
  node.S_.I_GABA_     = -y[S::G_GABA] * ( V - node.P_.GABA_E_rev );
  const nest::double_t I_bias = node.P_.gain * std::log(y[S::P_J]);

  //const nest::double_t I_syn =  I_AMPA + I_NMDA + I_NMDA_NEG + I_AMPA_NEG + I_GABA + node.B_.I_stim_ ;
  const nest::double_t I_syn =  node.S_.I_AMPA_ + node.S_.I_NMDA_ + node.S_.I_NMDA_NEG_ + node.S_.I_AMPA_NEG_ + node.S_.I_GABA_ + node.B_.I_stim_;
  // We pre-compute the argument of the exponential
  const nest::double_t exp_arg=(V - node.P_.V_th) / node.P_.Delta_T;
  // If the argument is too large, we clip it.
  const nest::double_t I_spike = (exp_arg>10.)? largest_exp : node.P_.Delta_T * std::exp(exp_arg);

  // dv/dt
  f[S::V_M  ] = ( -node.P_.g_L *( (V-node.P_.E_L) - I_spike) - w + node.P_.I_e + I_bias + I_syn) / node.P_.C_m;

  // Adaptation current w.
  f[S::W    ] = ( node.P_.a * (V - node.P_.E_L) - w ) / node.P_.tau_w;

  // Synapse dynamics dg_AMPA/dt
  f[ S::G_AMPA ] = -y[ S::G_AMPA ] / node.P_.AMPA_Tau_decay;
  f[ S::G_AMPA_NEG ] = -y[ S::G_AMPA_NEG ] / node.P_.AMPA_Tau_decay;

  // dg_NMDA/dt
  f[ S::G_NMDA ] = -y[ S::G_NMDA ] / node.P_.NMDA_Tau_decay;
  f[ S::G_NMDA_NEG ] = -y[ S::G_NMDA_NEG ] / node.P_.NMDA_Tau_decay;

  // dg_GABA_A/dt
  f[ S::G_GABA ] = -y[ S::G_GABA ] / node.P_.GABA_Tau_decay;

  f[S::Z_J] = (- y[S::Z_J] + node.P_.epsilon) / node.P_.tau_j;
  f[S::E_J] = (y[S::Z_J] - y[S::E_J]) / node.P_.tau_e;
  f[S::P_J] = node.P_.kappa * (y[S::E_J] - y[S::P_J]) / node.P_.tau_p;

  return GSL_SUCCESS;
}

/* ---------------------------------------------------------------- 
 * Default constructors defining default parameters and state
 * ---------------------------------------------------------------- */
    
mynest::aeif_cond_exp_multisynapse::Parameters_::Parameters_()
  : V_peak_    (   0.0 ), // mV 
    V_reset_   ( -60.0 ), // mV
    t_ref_     (   0.0 ), // ms
    g_L        (  30.0 ), // nS
    C_m        ( 281.0 ), // pF
    E_L        ( -70.6 ), // mV
    Delta_T    (   2.0 ), // mV
    tau_w      ( 144.0 ), // ms
    a          (   4.0 ), // nS
    b          (  80.5 ), // pA
    V_th       ( -50.4 ), // mVs
    I_e        (   0.0 ), // pA
    gsl_error_tol( 1e-6),
    AMPA_E_rev       (  0.0   ),   // mV
    AMPA_Tau_decay   (  2.0   ),   // ms
    NMDA_E_rev       (  0.0   ),   // mV
    NMDA_Tau_decay   (  150.0 ),   // ms
    NMDA_NEG_E_rev       (  -70.0   ),   // mV
    AMPA_NEG_E_rev       (  -70.0   ),   // mV
    GABA_E_rev       (-70.0    ),  // mV
    GABA_Tau_decay   (  2.0    ),  // ms
    tau_j   ( 10.0    ),  // ms
    tau_e   (100.0    ),  // ms
    tau_p   (1000.0   ),  // ms
    kappa   (1.0      ), // dopamine
    fmax    (20.0     ), 
    gain    (1.0     ), 
    bias    (0.0      ),
    epsilon (0.000001     )
{
    recordablesMap_.create();
}

mynest::aeif_cond_exp_multisynapse::State_::State_(const Parameters_ &p)
  : I_AMPA_(0.0),
  I_NMDA_(0.0),
  I_NMDA_NEG_(0.0),
  I_AMPA_NEG_(0.0),
  I_GABA_(0.0),
  r_(0),
  bias(0)
{
  y_[0] = p.E_L;
  for ( size_t i = 1; i <STATE_VEC_SIZE; ++i )
    y_[i] = 0;
  y_[Z_J] = 0.01;
  y_[E_J] = 0.01;
  y_[P_J] = 0.01;
}

mynest::aeif_cond_exp_multisynapse::State_::State_(const State_ &s)
  : I_AMPA_(  s.I_AMPA_  ),
    I_NMDA_(  s.I_NMDA_  ),
    I_NMDA_NEG_(  s.I_NMDA_NEG_  ),
    I_AMPA_NEG_(  s.I_AMPA_NEG_  ),
    I_GABA_(s.I_GABA_),
    r_(s.r_),
    bias(s.bias)
{
  for ( size_t i = 0; i < STATE_VEC_SIZE; ++i )
    y_[i] = s.y_[i];
}

mynest::aeif_cond_exp_multisynapse::State_& mynest::aeif_cond_exp_multisynapse::State_::operator=(const State_ &s)
{
  assert(this != &s);  // would be bad logical error in program
  
  for ( size_t i = 0; i < STATE_VEC_SIZE; ++i )
    y_[i] = s.y_[i];
  I_AMPA_    = s.I_AMPA_;
  I_NMDA_    = s.I_NMDA_;
  I_NMDA_NEG_    = s.I_NMDA_NEG_;
  I_AMPA_NEG_    = s.I_AMPA_NEG_;
  I_GABA_ = s.I_GABA_;
  r_ = s.r_;  
  bias = s.bias;
  return *this;
}

/* ---------------------------------------------------------------- 
 * Paramater and state extractions and manipulation functions
 * ---------------------------------------------------------------- */

void mynest::aeif_cond_exp_multisynapse::Parameters_::get(DictionaryDatum &d) const
{
  def<double>(d,nest::names::C_m,        C_m);
  def<double>(d,nest::names::V_th,       V_th);
  def<double>(d,nest::names::t_ref,      t_ref_);
  def<double>(d,nest::names::g_L,        g_L);
  def<double>(d,nest::names::E_L,        E_L); 
  def<double>(d,nest::names::V_reset,    V_reset_);
  def<double>(d,nest::names::a,          a);
  def<double>(d,nest::names::b,          b);
  def<double>(d,nest::names::Delta_T,    Delta_T);
  def<double>(d,nest::names::tau_w,      tau_w);
  def<double>(d,nest::names::I_e,        I_e);
  def<double>(d,nest::names::V_peak,     V_peak_);
  def<double>(d,nest::names::gsl_error_tol, gsl_error_tol);
  def<nest::double_t>(d, "AMPA_E_rev",         AMPA_E_rev);
  def<nest::double_t>(d, "AMPA_Tau_decay",     AMPA_Tau_decay);
  def<nest::double_t>(d, "NMDA_E_rev",         NMDA_E_rev);
  def<nest::double_t>(d, "NMDA_NEG_E_rev",     NMDA_NEG_E_rev);
  def<nest::double_t>(d, "AMPA_NEG_E_rev",     AMPA_NEG_E_rev);
  def<nest::double_t>(d, "NMDA_Tau_decay",     NMDA_Tau_decay);
  def<nest::double_t>(d, "GABA_E_rev",         GABA_E_rev);
  def<nest::double_t>(d, "GABA_Tau_decay",     GABA_Tau_decay);
  def<nest::double_t>(d, "tau_j",      tau_j);
  def<nest::double_t>(d, "tau_e",      tau_e);
  def<nest::double_t>(d, "tau_p",      tau_p);
  def<nest::double_t>(d, "kappa",      kappa);
  def<nest::double_t>(d, "bias",      bias);
  def<nest::double_t>(d, "gain",      gain);
  def<nest::double_t>(d, "fmax",      fmax);
  def<nest::double_t>(d, "epsilon",      epsilon);
}

void mynest::aeif_cond_exp_multisynapse::Parameters_::set(const DictionaryDatum &d)
{
  updateValue<double>(d,nest::names::V_th,    V_th);
  updateValue<double>(d,nest::names::V_peak,  V_peak_);
  updateValue<double>(d,nest::names::t_ref,   t_ref_);
  updateValue<double>(d,nest::names::E_L,     E_L);
  updateValue<double>(d,nest::names::V_reset, V_reset_);    
  updateValue<double>(d,nest::names::C_m, C_m);
  updateValue<double>(d,nest::names::g_L, g_L);
  updateValue<double>(d,nest::names::a,       a);
  updateValue<double>(d,nest::names::b,       b);
  updateValue<double>(d,nest::names::Delta_T, Delta_T);
  updateValue<double>(d,nest::names::tau_w,   tau_w);
  updateValue<double>(d,nest::names::I_e, I_e);
  updateValue<double>(d,nest::names::gsl_error_tol, gsl_error_tol);
  updateValue<nest::double_t>(d, "AMPA_E_rev",        AMPA_E_rev);
  updateValue<nest::double_t>(d, "AMPA_Tau_decay",    AMPA_Tau_decay);
  updateValue<nest::double_t>(d, "NMDA_E_rev",        NMDA_E_rev);
  updateValue<nest::double_t>(d, "NMDA_NEG_E_rev",        NMDA_NEG_E_rev);
  updateValue<nest::double_t>(d, "AMPA_NEG_E_rev",        AMPA_NEG_E_rev);
  updateValue<nest::double_t>(d, "NMDA_Tau_decay",    NMDA_Tau_decay);
  updateValue<nest::double_t>(d, "GABA_E_rev",     GABA_E_rev);
  updateValue<nest::double_t>(d, "GABA_Tau_decay", GABA_Tau_decay);
  updateValue<nest::double_t>(d, "tau_j",      tau_j);
  updateValue<nest::double_t>(d, "tau_e",      tau_e);
  updateValue<nest::double_t>(d, "tau_p",      tau_p);
  updateValue<nest::double_t>(d, "kappa",      kappa);
  updateValue<nest::double_t>(d, "gain",      gain);
  updateValue<nest::double_t>(d, "bias",      bias);
  updateValue<nest::double_t>(d, "fmax",      fmax);
  updateValue<nest::double_t>(d, "epsilon",      epsilon);

  if ( V_peak_ <= V_th )
    throw nest::BadProperty("V_peak must be larger than threshold.");

  if ( V_reset_ >= V_peak_ )
    throw nest::BadProperty("Ensure that: V_reset < V_peak .");
    
  if ( C_m <= 0 )
    throw nest::BadProperty("Ensure that C_m >0");
    
  if ( t_ref_ < 0 )
    throw nest::BadProperty("Ensure that t_ref >= 0");
      
  if ( AMPA_Tau_decay    <= 0 ||
       NMDA_Tau_decay    <= 0 ||
       GABA_Tau_decay <= 0 )
    throw nest::BadProperty("All time constants must be strictly positive.");

  if ( gsl_error_tol <= 0. )
    throw nest::BadProperty("The gsl_error_tol must be strictly positive.");
}

void mynest::aeif_cond_exp_multisynapse::State_::get(DictionaryDatum &d) const
{
  def<double>(d,nest::names::V_m,  y_[V_M]);
  def<double>(d,nest::names::w,    y_[W]);
  def<double>(d,Name("p_j"), y_[P_J]);
}

void mynest::aeif_cond_exp_multisynapse::State_::set(const DictionaryDatum &d, const Parameters_ &)
{
  updateValue<double>(d,nest::names::V_m,  y_[V_M]);
  updateValue<double>(d,nest::names::w,    y_[W]);
  updateValue<double>(d,Name("p_j"), y_[P_J]);
}

mynest::aeif_cond_exp_multisynapse::Buffers_::Buffers_(mynest::aeif_cond_exp_multisynapse &n)
  : logger_(n),
    s_(0),
    c_(0),
    e_(0)
{
  // Initialization of the remaining members is deferred to
  // init_buffers_().
}

mynest::aeif_cond_exp_multisynapse::Buffers_::Buffers_(const Buffers_ &, mynest::aeif_cond_exp_multisynapse &n)
  : logger_(n),
    s_(0),
    c_(0),
    e_(0)
{
  // Initialization of the remaining members is deferred to
  // init_buffers_().
}

/* ---------------------------------------------------------------- 
 * Default and copy constructor for node, and destructor
 * ---------------------------------------------------------------- */

mynest::aeif_cond_exp_multisynapse::aeif_cond_exp_multisynapse()
  : Archiving_Node(), 
    P_(), 
    S_(P_),
    B_(*this)
{
  recordablesMap_.create();
}

mynest::aeif_cond_exp_multisynapse::aeif_cond_exp_multisynapse(const aeif_cond_exp_multisynapse &n)
  : Archiving_Node(n), 
    P_(n.P_), 
    S_(n.S_),
    B_(n.B_, *this)
{
}

mynest::aeif_cond_exp_multisynapse::~aeif_cond_exp_multisynapse()
{
  // GSL structs may not have been allocated, so we need to protect destruction
  if ( B_.s_ ) gsl_odeiv_step_free(B_.s_);
  if ( B_.c_ ) gsl_odeiv_control_free(B_.c_);
  if ( B_.e_ ) gsl_odeiv_evolve_free(B_.e_);
}

/* ---------------------------------------------------------------- 
 * Node initialization functions
 * ---------------------------------------------------------------- */

void mynest::aeif_cond_exp_multisynapse::init_state_(const Node &proto)
{
  const mynest::aeif_cond_exp_multisynapse &pr = downcast<mynest::aeif_cond_exp_multisynapse>(proto);
  S_ = pr.S_;
}

void mynest::aeif_cond_exp_multisynapse::init_buffers_()
{
  B_.spikes_AMPA_.clear();       // includes resize
  B_.spikes_NMDA_.clear();       // includes resize
  B_.spikes_NMDA_NEG_.clear();       // includes resize
  B_.spikes_AMPA_NEG_.clear();       // includes resize
  B_.spikes_GABA_.clear();    // includes resize
  B_.currents_.clear();           // includes resize
  Archiving_Node::clear_history();

  B_.logger_.reset();

  B_.step_ = nest::Time::get_resolution().get_ms();

  // We must integrate this model with high-precision to obtain decent results
  B_.IntegrationStep_ = std::min(0.01, B_.step_);

  static const gsl_odeiv_step_type* T1 = gsl_odeiv_step_rkf45;
  
  if ( B_.s_ == 0 )
    B_.s_ = gsl_odeiv_step_alloc (T1, State_::STATE_VEC_SIZE);
  else 
    gsl_odeiv_step_reset(B_.s_);
    
  if ( B_.c_ == 0 )  
    B_.c_ = gsl_odeiv_control_yp_new (P_.gsl_error_tol,P_.gsl_error_tol);
  else
    gsl_odeiv_control_init(B_.c_, P_.gsl_error_tol, P_.gsl_error_tol, 0.0, 1.0);
    
  if ( B_.e_ == 0 )  
    B_.e_ = gsl_odeiv_evolve_alloc(State_::STATE_VEC_SIZE);
  else 
    gsl_odeiv_evolve_reset(B_.e_);
  
  B_.sys_.function  = mynest::aeif_cond_exp_multisynapse_dynamics; 
  B_.sys_.jacobian  = NULL;
  B_.sys_.dimension = State_::STATE_VEC_SIZE;
  B_.sys_.params    = reinterpret_cast<void*>(this);
  B_.I_stim_ = 0.0;
}

void mynest::aeif_cond_exp_multisynapse::calibrate()
{
  B_.logger_.init();  // ensures initialization in case mm connected after Simulate
  V_.RefractoryCounts_ = nest::Time(nest::Time::ms(P_.t_ref_)).get_steps();
  assert(V_.RefractoryCounts_ >= 0);  // since t_ref_ >= 0, this can only fail in error
}

/* ---------------------------------------------------------------- 
 * Update and spike handling functions
 * ---------------------------------------------------------------- */

void mynest::aeif_cond_exp_multisynapse::update(const nest::Time &origin, const nest::long_t from, const nest::long_t to)
{
  assert ( to >= 0 && (nest::delay) from < nest::Scheduler::get_min_delay() );
  assert ( from < to );
  assert ( State_::V_M == 0 );

  for ( nest::long_t lag = from; lag < to; ++lag )
  {
    double t = 0.0;

    if ( S_.r_ > 0 )
      --S_.r_;

    // numerical integration with adaptive step size control:
    // ------------------------------------------------------
    // gsl_odeiv_evolve_apply performs only a single numerical
    // integration step, starting from t and bounded by step;
    // the while-loop ensures integration over the whole simulation
    // step (0, step] if more than one integration step is needed due
    // to a small integration step size;
    // note that (t+IntegrationStep > step) leads to integration over
    // (t, step] and afterwards setting t to step, but it does not
    // enforce setting IntegrationStep to step-t
    while ( t < B_.step_ )
    {
      const int status = gsl_odeiv_evolve_apply(B_.e_, B_.c_, B_.s_, 
						&B_.sys_,             // system of ODE
						&t,                   // from t
						B_.step_,             // to t <= step
						&B_.IntegrationStep_, // integration step size
						S_.y_);               // neuronal state
      
      if ( status != GSL_SUCCESS )
        throw nest::GSLSolverFailure(get_name(), status);

      // check for unreasonable values; we allow V_M to explode
      if ( S_.y_[State_::V_M] < -1e3 ||
	   S_.y_[State_::W  ] <    -1e6 || S_.y_[State_::W] > 1e6    )
	throw nest::NumericalInstability(get_name());
      
      // spikes are handled inside the while-loop
      // due to spike-driven adaptation
      if ( S_.r_ > 0 )
	S_.y_[State_::V_M] = P_.V_reset_;
      else if ( S_.y_[State_::V_M] >= P_.V_peak_ )
	{
	  S_.y_[State_::V_M]  = P_.V_reset_;
	  S_.y_[State_::W]   += P_.b; // spike-driven adaptation
	  S_.r_               = V_.RefractoryCounts_;
          S_.y_[State_::Z_J] += (1000.0/(P_.fmax*B_.step_) - S_.y_[State_::Z_J] + P_.epsilon) * B_.step_ / P_.tau_j;
          S_.y_[State_::E_J] += (S_.y_[State_::Z_J] - S_.y_[State_::E_J]) * B_.step_ / P_.tau_e;
          S_.y_[State_::P_J] += P_.kappa * (S_.y_[State_::E_J] - S_.y_[State_::P_J]) * B_.step_ / P_.tau_p;
	  
	  set_spiketime(nest::Time::step(origin.get_steps() + lag + 1));
	  nest::SpikeEvent se;
	  network()->send(*this, se, lag);
	}
    }  
    S_.y_[State_::G_AMPA]    += B_.spikes_AMPA_.get_value(lag);
    S_.y_[State_::G_NMDA]    += B_.spikes_NMDA_.get_value(lag);
    S_.y_[State_::G_NMDA_NEG]    += B_.spikes_NMDA_NEG_.get_value(lag);
    S_.y_[State_::G_AMPA_NEG]    += B_.spikes_AMPA_NEG_.get_value(lag);
    S_.y_[State_::G_GABA]    += B_.spikes_GABA_.get_value(lag);

    S_.bias = P_.gain * std::log(S_.y_[State_::P_J]);
    
    // set new input current
    B_.I_stim_ = B_.currents_.get_value(lag);
    
    // log state data
    B_.logger_.record_data(origin.get_steps() + lag);
  }
}
  
void mynest::aeif_cond_exp_multisynapse::handle(nest::SpikeEvent &e)
{
  assert ( e.get_delay() > 0 );
  assert(0 <= e.get_rport() && e.get_rport() < SUP_SPIKE_RECEPTOR - MIN_SPIKE_RECEPTOR);

  // If AMPA
  if (e.get_rport() == AMPA - MIN_SPIKE_RECEPTOR && e.get_weight() >= 0)
      B_.spikes_AMPA_.add_value(e.get_rel_delivery_steps(network()->get_slice_origin()), e.get_weight() * e.get_multiplicity() );

  else if (e.get_rport() == AMPA - MIN_SPIKE_RECEPTOR && e.get_weight() < 0)
      B_.spikes_AMPA_NEG_.add_value(e.get_rel_delivery_steps(network()->get_slice_origin()), -e.get_weight() * e.get_multiplicity() );

  // If NMDA
  else if (e.get_rport() == NMDA - MIN_SPIKE_RECEPTOR && e.get_weight() >= 0)
           B_.spikes_NMDA_.add_value(e.get_rel_delivery_steps(network()->get_slice_origin()), e.get_weight() * e.get_multiplicity() );

  else if (e.get_rport() == NMDA - MIN_SPIKE_RECEPTOR && e.get_weight() < 0)
           B_.spikes_NMDA_NEG_.add_value(e.get_rel_delivery_steps(network()->get_slice_origin()), -e.get_weight() * e.get_multiplicity() );  

  // If GABA_A
  else if (e.get_rport() == GABA - MIN_SPIKE_RECEPTOR)
           B_.spikes_GABA_.add_value(e.get_rel_delivery_steps(network()->get_slice_origin()), -e.get_weight() * e.get_multiplicity() );
}

void mynest::aeif_cond_exp_multisynapse::handle(nest::CurrentEvent &e)
{
  assert ( e.get_delay() > 0 );

  const nest::double_t c=e.get_current();
  const nest::double_t w=e.get_weight();

  // add weighted current; HEP 2002-10-04
  B_.currents_.add_value(e.get_rel_delivery_steps(network()->get_slice_origin()), 
			 w*c);
  assert(0 <= e.get_rport() && e.get_rport() < SUP_CURR_RECEPTOR - MIN_CURR_RECEPTOR);
}

void mynest::aeif_cond_exp_multisynapse::handle(nest::DataLoggingRequest &e)
{
  B_.logger_.handle(e);
}

#endif // HAVE_GSL_1_11
