# Supplementary material for: An Indexing Theory for Working Memory Based on Fast Hebbian Plasticity
Source: eNeuro. 2020 Mar 19;7(2):ENEURO.0374-19.2020. doi: 10.1523/ENEURO.0374-19.2020 (PMC7189483; doi:10.1523/ENEURO.0374-19.2020)
Supplement: Extended Data 1 — We use the NEST simulator (Gewaltig and Diesmann, 2007) version 2.2 for our simulations (RRID: SCR_002963), running on a Cray XC-40 Supercomputer of the PDC Centre for High Performance Computing. The custom-build spiking neural network implementation of the BCPNN learning rule for MPI-parallelized NEST is freely available on github: https://github.com/Florian-Fiebig/BCPNN-for-NEST222-MPI and included in the extended data. Further, the model is also available on ModelDB (https://modeldb.yale.edu/257610). The depositories have README files, commented code, and we are happy to help individual researchers with using the BCPNN synapse model. We here briefly describe the installation procedure of the main BCPNN synapse model on the Git repository, or in the included zip file. After extracting the main folder BCPNN-for-NEST222-MPI-master in [PATH]. The compile script compile-module.sh switches the compiler to GNU, and adds Python2.7 and NEST 2.2.2 to the environment on a Cray XC-40 via the following: module swap PrgEnv-cray PrgEnv-gnu module add python/2.7.13 site-python/2.7 module add nest/2.2.2-py27. This obviously depends on the exact supercomputer environment and available modules. The compile script automatically creates necessary bootstrap and build directories, but some adjustments might be necessary, particularly with respect to the NEST Simulator install path, specified in line 54. Next, the compile script is run on the custom module like this: sudo ./compile-module.sh module-100725/. Then in python: import nest nest.sr(‘([PATH]/BCPNN-for-NEST222-MPI-master/share/nest/sli) addpath’) nest.Install(‘[PATH]/BCPNN-for-NEST222-MPI-master/lib/nest/pt_module’) The model should now be available as ‘bcpnn_synapse’ in the list of NEST synapses: print nest.Models(‘synapses’). Download Extended Data 1, ZIP file. [file enu-eN-NWR-0374-19-s08.zip › BCPNN-for-NEST222-MPI-master/bootstrap-module-100725/autom4te.cache/traces.1]

m4trace:configure.ac:3: -1- AC_INIT([pt_module], [1.0], [nest_user@nest-initiative.org])
m4trace:configure.ac:3: -1- m4_pattern_forbid([^_?A[CHUM]_])
m4trace:configure.ac:3: -1- m4_pattern_forbid([_AC_])
m4trace:configure.ac:3: -1- m4_pattern_forbid([^LIBOBJS$], [do not use LIBOBJS directly, use AC_LIBOBJ (see section `AC_LIBOBJ vs LIBOBJS'])
m4trace:configure.ac:3: -1- m4_pattern_allow([^AS_FLAGS$])
m4trace:configure.ac:3: -1- m4_pattern_forbid([^_?m4_])
m4trace:configure.ac:3: -1- m4_pattern_forbid([^dnl$])
m4trace:configure.ac:3: -1- m4_pattern_forbid([^_?AS_])
m4trace:configure.ac:3: -1- AC_SUBST([SHELL], [${CONFIG_SHELL-/bin/sh}])
m4trace:configure.ac:3: -1- AC_SUBST_TRACE([SHELL])
m4trace:configure.ac:3: -1- m4_pattern_allow([^SHELL$])
m4trace:configure.ac:3: -1- AC_SUBST([PATH_SEPARATOR])
m4trace:configure.ac:3: -1- AC_SUBST_TRACE([PATH_SEPARATOR])
m4trace:configure.ac:3: -1- m4_pattern_allow([^PATH_SEPARATOR$])
m4trace:configure.ac:3: -1- AC_SUBST([PACKAGE_NAME], [m4_ifdef([AC_PACKAGE_NAME],      ['AC_PACKAGE_NAME'])])
m4trace:configure.ac:3: -1- AC_SUBST_TRACE([PACKAGE_NAME])
m4trace:configure.ac:3: -1- m4_pattern_allow([^PACKAGE_NAME$])
m4trace:configure.ac:3: -1- AC_SUBST([PACKAGE_TARNAME], [m4_ifdef([AC_PACKAGE_TARNAME],   ['AC_PACKAGE_TARNAME'])])
m4trace:configure.ac:3: -1- AC_SUBST_TRACE([PACKAGE_TARNAME])
m4trace:configure.ac:3: -1- m4_pattern_allow([^PACKAGE_TARNAME$])
m4trace:configure.ac:3: -1- AC_SUBST([PACKAGE_VERSION], [m4_ifdef([AC_PACKAGE_VERSION],   ['AC_PACKAGE_VERSION'])])
m4trace:configure.ac:3: -1- AC_SUBST_TRACE([PACKAGE_VERSION])
m4trace:configure.ac:3: -1- m4_pattern_allow([^PACKAGE_VERSION$])
m4trace:configure.ac:3: -1- AC_SUBST([PACKAGE_STRING], [m4_ifdef([AC_PACKAGE_STRING],    ['AC_PACKAGE_STRING'])])
m4trace:configure.ac:3: -1- AC_SUBST_TRACE([PACKAGE_STRING])
m4trace:configure.ac:3: -1- m4_pattern_allow([^PACKAGE_STRING$])
m4trace:configure.ac:3: -1- AC_SUBST([PACKAGE_BUGREPORT], [m4_ifdef([AC_PACKAGE_BUGREPORT], ['AC_PACKAGE_BUGREPORT'])])
m4trace:configure.ac:3: -1- AC_SUBST_TRACE([PACKAGE_BUGREPORT])
m4trace:configure.ac:3: -1- m4_pattern_allow([^PACKAGE_BUGREPORT$])
m4trace:configure.ac:3: -1- AC_SUBST([exec_prefix], [NONE])
m4trace:configure.ac:3: -1- AC_SUBST_TRACE([exec_prefix])
m4trace:configure.ac:3: -1- m4_pattern_allow([^exec_prefix$])
m4trace:configure.ac:3: -1- AC_SUBST([prefix], [NONE])
m4trace:configure.ac:3: -1- AC_SUBST_TRACE([prefix])
m4trace:configure.ac:3: -1- m4_pattern_allow([^prefix$])
m4trace:configure.ac:3: -1- AC_SUBST([program_transform_name], [s,x,x,])
m4trace:configure.ac:3: -1- AC_SUBST_TRACE([program_transform_name])
m4trace:configure.ac:3: -1- m4_pattern_allow([^program_transform_name$])
m4trace:configure.ac:3: -1- AC_SUBST([bindir], ['${exec_prefix}/bin'])
m4trace:configure.ac:3: -1- AC_SUBST_TRACE([bindir])
m4trace:configure.ac:3: -1- m4_pattern_allow([^bindir$])
m4trace:configure.ac:3: -1- AC_SUBST([sbindir], ['${exec_prefix}/sbin'])
m4trace:configure.ac:3: -1- AC_SUBST_TRACE([sbindir])
m4trace:configure.ac:3: -1- m4_pattern_allow([^sbindir$])
m4trace:configure.ac:3: -1- AC_SUBST([libexecdir], ['${exec_prefix}/libexec'])
m4trace:configure.ac:3: -1- AC_SUBST_TRACE([libexecdir])
m4trace:configure.ac:3: -1- m4_pattern_allow([^libexecdir$])
m4trace:configure.ac:3: -1- AC_SUBST([datarootdir], ['${prefix}/share'])
m4trace:configure.ac:3: -1- AC_SUBST_TRACE([datarootdir])
m4trace:configure.ac:3: -1- m4_pattern_allow([^datarootdir$])
m4trace:configure.ac:3: -1- AC_SUBST([datadir], ['${datarootdir}'])
m4trace:configure.ac:3: -1- AC_SUBST_TRACE([datadir])
m4trace:configure.ac:3: -1- m4_pattern_allow([^datadir$])
m4trace:configure.ac:3: -1- AC_SUBST([sysconfdir], ['${prefix}/etc'])
m4trace:configure.ac:3: -1- AC_SUBST_TRACE([sysconfdir])
m4trace:configure.ac:3: -1- m4_pattern_allow([^sysconfdir$])
m4trace:configure.ac:3: -1- AC_SUBST([sharedstatedir], ['${prefix}/com'])
m4trace:configure.ac:3: -1- AC_SUBST_TRACE([sharedstatedir])
m4trace:configure.ac:3: -1- m4_pattern_allow([^sharedstatedir$])
m4trace:configure.ac:3: -1- AC_SUBST([localstatedir], ['${prefix}/var'])
m4trace:configure.ac:3: -1- AC_SUBST_TRACE([localstatedir])
m4trace:configure.ac:3: -1- m4_pattern_allow([^localstatedir$])
m4trace:configure.ac:3: -1- AC_SUBST([includedir], ['${prefix}/include'])
m4trace:configure.ac:3: -1- AC_SUBST_TRACE([includedir])
m4trace:configure.ac:3: -1- m4_pattern_allow([^includedir$])
m4trace:configure.ac:3: -1- AC_SUBST([oldincludedir], ['/usr/include'])
m4trace:configure.ac:3: -1- AC_SUBST_TRACE([oldincludedir])
m4trace:configure.ac:3: -1- m4_pattern_allow([^oldincludedir$])
m4trace:configure.ac:3: -1- AC_SUBST([docdir], [m4_ifset([AC_PACKAGE_TARNAME],
				     ['${datarootdir}/doc/${PACKAGE_TARNAME}'],
				     ['${datarootdir}/doc/${PACKAGE}'])])
m4trace:configure.ac:3: -1- AC_SUBST_TRACE([docdir])
m4trace:configure.ac:3: -1- m4_pattern_allow([^docdir$])
m4trace:configure.ac:3: -1- AC_SUBST([infodir], ['${datarootdir}/info'])
m4trace:configure.ac:3: -1- AC_SUBST_TRACE([infodir])
m4trace:configure.ac:3: -1- m4_pattern_allow([^infodir$])
m4trace:configure.ac:3: -1- AC_SUBST([htmldir], ['${docdir}'])
m4trace:configure.ac:3: -1- AC_SUBST_TRACE([htmldir])
m4trace:configure.ac:3: -1- m4_pattern_allow([^htmldir$])
m4trace:configure.ac:3: -1- AC_SUBST([dvidir], ['${docdir}'])
m4trace:configure.ac:3: -1- AC_SUBST_TRACE([dvidir])
m4trace:configure.ac:3: -1- m4_pattern_allow([^dvidir$])
m4trace:configure.ac:3: -1- AC_SUBST([pdfdir], ['${docdir}'])
m4trace:configure.ac:3: -1- AC_SUBST_TRACE([pdfdir])
m4trace:configure.ac:3: -1- m4_pattern_allow([^pdfdir$])
m4trace:configure.ac:3: -1- AC_SUBST([psdir], ['${docdir}'])
m4trace:configure.ac:3: -1- AC_SUBST_TRACE([psdir])
m4trace:configure.ac:3: -1- m4_pattern_allow([^psdir$])
m4trace:configure.ac:3: -1- AC_SUBST([libdir], ['${exec_prefix}/lib'])
m4trace:configure.ac:3: -1- AC_SUBST_TRACE([libdir])
m4trace:configure.ac:3: -1- m4_pattern_allow([^libdir$])
m4trace:configure.ac:3: -1- AC_SUBST([localedir], ['${datarootdir}/locale'])
m4trace:configure.ac:3: -1- AC_SUBST_TRACE([localedir])
m4trace:configure.ac:3: -1- m4_pattern_allow([^localedir$])
m4trace:configure.ac:3: -1- AC_SUBST([mandir], ['${datarootdir}/man'])
m4trace:configure.ac:3: -1- AC_SUBST_TRACE([mandir])
m4trace:configure.ac:3: -1- m4_pattern_allow([^mandir$])
m4trace:configure.ac:3: -1- AC_DEFINE_TRACE_LITERAL([PACKAGE_NAME])
m4trace:configure.ac:3: -1- m4_pattern_allow([^PACKAGE_NAME$])
m4trace:configure.ac:3: -1- AH_OUTPUT([PACKAGE_NAME], [/* Define to the full name of this package. */
#undef PACKAGE_NAME])
m4trace:configure.ac:3: -1- AC_DEFINE_TRACE_LITERAL([PACKAGE_TARNAME])
m4trace:configure.ac:3: -1- m4_pattern_allow([^PACKAGE_TARNAME$])
m4trace:configure.ac:3: -1- AH_OUTPUT([PACKAGE_TARNAME], [/* Define to the one symbol short name of this package. */
#undef PACKAGE_TARNAME])
m4trace:configure.ac:3: -1- AC_DEFINE_TRACE_LITERAL([PACKAGE_VERSION])
m4trace:configure.ac:3: -1- m4_pattern_allow([^PACKAGE_VERSION$])
m4trace:configure.ac:3: -1- AH_OUTPUT([PACKAGE_VERSION], [/* Define to the version of this package. */
#undef PACKAGE_VERSION])
m4trace:configure.ac:3: -1- AC_DEFINE_TRACE_LITERAL([PACKAGE_STRING])
m4trace:configure.ac:3: -1- m4_pattern_allow([^PACKAGE_STRING$])
m4trace:configure.ac:3: -1- AH_OUTPUT([PACKAGE_STRING], [/* Define to the full name and version of this package. */
#undef PACKAGE_STRING])
m4trace:configure.ac:3: -1- AC_DEFINE_TRACE_LITERAL([PACKAGE_BUGREPORT])
m4trace:configure.ac:3: -1- m4_pattern_allow([^PACKAGE_BUGREPORT$])
m4trace:configure.ac:3: -1- AH_OUTPUT([PACKAGE_BUGREPORT], [/* Define to the address where bug reports for this package should be sent. */
#undef PACKAGE_BUGREPORT])
m4trace:configure.ac:3: -1- AC_SUBST([DEFS])
m4trace:configure.ac:3: -1- AC_SUBST_TRACE([DEFS])
m4trace:configure.ac:3: -1- m4_pattern_allow([^DEFS$])
m4trace:configure.ac:3: -1- AC_SUBST([ECHO_C])
m4trace:configure.ac:3: -1- AC_SUBST_TRACE([ECHO_C])
m4trace:configure.ac:3: -1- m4_pattern_allow([^ECHO_C$])
m4trace:configure.ac:3: -1- AC_SUBST([ECHO_N])
m4trace:configure.ac:3: -1- AC_SUBST_TRACE([ECHO_N])
m4trace:configure.ac:3: -1- m4_pattern_allow([^ECHO_N$])
m4trace:configure.ac:3: -1- AC_SUBST([ECHO_T])
m4trace:configure.ac:3: -1- AC_SUBST_TRACE([ECHO_T])
m4trace:configure.ac:3: -1- m4_pattern_allow([^ECHO_T$])
m4trace:configure.ac:3: -1- AC_SUBST([LIBS])
m4trace:configure.ac:3: -1- AC_SUBST_TRACE([LIBS])
m4trace:configure.ac:3: -1- m4_pattern_allow([^LIBS$])
m4trace:configure.ac:3: -1- AC_SUBST([build_alias])
m4trace:configure.ac:3: -1- AC_SUBST_TRACE([build_alias])
m4trace:configure.ac:3: -1- m4_pattern_allow([^build_alias$])
m4trace:configure.ac:3: -1- AC_SUBST([host_alias])
m4trace:configure.ac:3: -1- AC_SUBST_TRACE([host_alias])
m4trace:configure.ac:3: -1- m4_pattern_allow([^host_alias$])
m4trace:configure.ac:3: -1- AC_SUBST([target_alias])
m4trace:configure.ac:3: -1- AC_SUBST_TRACE([target_alias])
m4trace:configure.ac:3: -1- m4_pattern_allow([^target_alias$])
m4trace:configure.ac:23: -1- AC_CONFIG_AUX_DIR([.])
m4trace:configure.ac:25: -1- AM_INIT_AUTOMAKE([nest], [$PT_MODULE_VERSION])
m4trace:configure.ac:25: -1- m4_pattern_allow([^AM_[A-Z]+FLAGS$])
m4trace:configure.ac:25: -1- AM_AUTOMAKE_VERSION([1.10.1])
m4trace:configure.ac:25: -1- AC_REQUIRE_AUX_FILE([install-sh])
m4trace:configure.ac:25: -1- AC_SUBST([INSTALL_PROGRAM])
m4trace:configure.ac:25: -1- AC_SUBST_TRACE([INSTALL_PROGRAM])
m4trace:configure.ac:25: -1- m4_pattern_allow([^INSTALL_PROGRAM$])
m4trace:configure.ac:25: -1- AC_SUBST([INSTALL_SCRIPT])
m4trace:configure.ac:25: -1- AC_SUBST_TRACE([INSTALL_SCRIPT])
m4trace:configure.ac:25: -1- m4_pattern_allow([^INSTALL_SCRIPT$])
m4trace:configure.ac:25: -1- AC_SUBST([INSTALL_DATA])
m4trace:configure.ac:25: -1- AC_SUBST_TRACE([INSTALL_DATA])
m4trace:configure.ac:25: -1- m4_pattern_allow([^INSTALL_DATA$])
m4trace:configure.ac:25: -1- AC_SUBST([am__isrc], [' -I$(srcdir)'])
m4trace:configure.ac:25: -1- AC_SUBST_TRACE([am__isrc])
m4trace:configure.ac:25: -1- m4_pattern_allow([^am__isrc$])
m4trace:configure.ac:25: -1- _AM_SUBST_NOTMAKE([am__isrc])
m4trace:configure.ac:25: -1- AC_SUBST([CYGPATH_W])
m4trace:configure.ac:25: -1- AC_SUBST_TRACE([CYGPATH_W])
m4trace:configure.ac:25: -1- m4_pattern_allow([^CYGPATH_W$])
m4trace:configure.ac:25: -1- AC_SUBST([PACKAGE], [nest])
m4trace:configure.ac:25: -1- AC_SUBST_TRACE([PACKAGE])
m4trace:configure.ac:25: -1- m4_pattern_allow([^PACKAGE$])
m4trace:configure.ac:25: -1- AC_SUBST([VERSION], [$PT_MODULE_VERSION])
m4trace:configure.ac:25: -1- AC_SUBST_TRACE([VERSION])
m4trace:configure.ac:25: -1- m4_pattern_allow([^VERSION$])
m4trace:configure.ac:25: -1- AC_DEFINE_TRACE_LITERAL([PACKAGE])
m4trace:configure.ac:25: -1- m4_pattern_allow([^PACKAGE$])
m4trace:configure.ac:25: -1- AH_OUTPUT([PACKAGE], [/* Name of package */
#undef PACKAGE])
m4trace:configure.ac:25: -1- AC_DEFINE_TRACE_LITERAL([VERSION])
m4trace:configure.ac:25: -1- m4_pattern_allow([^VERSION$])
m4trace:configure.ac:25: -1- AH_OUTPUT([VERSION], [/* Version number of package */
#undef VERSION])
m4trace:configure.ac:25: -1- AC_REQUIRE_AUX_FILE([missing])
m4trace:configure.ac:25: -1- AC_SUBST([ACLOCAL])
m4trace:configure.ac:25: -1- AC_SUBST_TRACE([ACLOCAL])
m4trace:configure.ac:25: -1- m4_pattern_allow([^ACLOCAL$])
m4trace:configure.ac:25: -1- AC_SUBST([AUTOCONF])
m4trace:configure.ac:25: -1- AC_SUBST_TRACE([AUTOCONF])
m4trace:configure.ac:25: -1- m4_pattern_allow([^AUTOCONF$])
m4trace:configure.ac:25: -1- AC_SUBST([AUTOMAKE])
m4trace:configure.ac:25: -1- AC_SUBST_TRACE([AUTOMAKE])
m4trace:configure.ac:25: -1- m4_pattern_allow([^AUTOMAKE$])
m4trace:configure.ac:25: -1- AC_SUBST([AUTOHEADER])
m4trace:configure.ac:25: -1- AC_SUBST_TRACE([AUTOHEADER])
m4trace:configure.ac:25: -1- m4_pattern_allow([^AUTOHEADER$])
m4trace:configure.ac:25: -1- AC_SUBST([MAKEINFO])
m4trace:configure.ac:25: -1- AC_SUBST_TRACE([MAKEINFO])
m4trace:configure.ac:25: -1- m4_pattern_allow([^MAKEINFO$])
m4trace:configure.ac:25: -1- AC_SUBST([install_sh])
m4trace:configure.ac:25: -1- AC_SUBST_TRACE([install_sh])
m4trace:configure.ac:25: -1- m4_pattern_allow([^install_sh$])
m4trace:configure.ac:25: -1- AC_SUBST([STRIP])
m4trace:configure.ac:25: -1- AC_SUBST_TRACE([STRIP])
m4trace:configure.ac:25: -1- m4_pattern_allow([^STRIP$])
m4trace:configure.ac:25: -1- AC_SUBST([INSTALL_STRIP_PROGRAM])
m4trace:configure.ac:25: -1- AC_SUBST_TRACE([INSTALL_STRIP_PROGRAM])
m4trace:configure.ac:25: -1- m4_pattern_allow([^INSTALL_STRIP_PROGRAM$])
m4trace:configure.ac:25: -1- AC_REQUIRE_AUX_FILE([install-sh])
m4trace:configure.ac:25: -1- AC_SUBST([MKDIR_P])
m4trace:configure.ac:25: -1- AC_SUBST_TRACE([MKDIR_P])
m4trace:configure.ac:25: -1- m4_pattern_allow([^MKDIR_P$])
m4trace:configure.ac:25: -1- AC_SUBST([mkdir_p], ["$MKDIR_P"])
m4trace:configure.ac:25: -1- AC_SUBST_TRACE([mkdir_p])
m4trace:configure.ac:25: -1- m4_pattern_allow([^mkdir_p$])
m4trace:configure.ac:25: -1- AC_SUBST([AWK])
m4trace:configure.ac:25: -1- AC_SUBST_TRACE([AWK])
m4trace:configure.ac:25: -1- m4_pattern_allow([^AWK$])
m4trace:configure.ac:25: -1- AC_SUBST([SET_MAKE])
m4trace:configure.ac:25: -1- AC_SUBST_TRACE([SET_MAKE])
m4trace:configure.ac:25: -1- m4_pattern_allow([^SET_MAKE$])
m4trace:configure.ac:25: -1- AC_SUBST([am__leading_dot])
m4trace:configure.ac:25: -1- AC_SUBST_TRACE([am__leading_dot])
m4trace:configure.ac:25: -1- m4_pattern_allow([^am__leading_dot$])
m4trace:configure.ac:25: -1- AC_SUBST([AMTAR])
m4trace:configure.ac:25: -1- AC_SUBST_TRACE([AMTAR])
m4trace:configure.ac:25: -1- m4_pattern_allow([^AMTAR$])
m4trace:configure.ac:25: -1- AC_SUBST([am__tar])
m4trace:configure.ac:25: -1- AC_SUBST_TRACE([am__tar])
m4trace:configure.ac:25: -1- m4_pattern_allow([^am__tar$])
m4trace:configure.ac:25: -1- AC_SUBST([am__untar])
m4trace:configure.ac:25: -1- AC_SUBST_TRACE([am__untar])
m4trace:configure.ac:25: -1- m4_pattern_allow([^am__untar$])
m4trace:configure.ac:28: -1- AC_CANONICAL_HOST
m4trace:configure.ac:28: -1- AC_CANONICAL_BUILD
m4trace:configure.ac:28: -1- AC_REQUIRE_AUX_FILE([config.sub])
m4trace:configure.ac:28: -1- AC_REQUIRE_AUX_FILE([config.guess])
m4trace:configure.ac:28: -1- AC_SUBST([build], [$ac_cv_build])
m4trace:configure.ac:28: -1- AC_SUBST_TRACE([build])
m4trace:configure.ac:28: -1- m4_pattern_allow([^build$])
m4trace:configure.ac:28: -1- AC_SUBST([build_cpu], [$[1]])
m4trace:configure.ac:28: -1- AC_SUBST_TRACE([build_cpu])
m4trace:configure.ac:28: -1- m4_pattern_allow([^build_cpu$])
m4trace:configure.ac:28: -1- AC_SUBST([build_vendor], [$[2]])
m4trace:configure.ac:28: -1- AC_SUBST_TRACE([build_vendor])
m4trace:configure.ac:28: -1- m4_pattern_allow([^build_vendor$])
m4trace:configure.ac:28: -1- AC_SUBST([build_os])
m4trace:configure.ac:28: -1- AC_SUBST_TRACE([build_os])
m4trace:configure.ac:28: -1- m4_pattern_allow([^build_os$])
m4trace:configure.ac:28: -1- AC_SUBST([host], [$ac_cv_host])
m4trace:configure.ac:28: -1- AC_SUBST_TRACE([host])
m4trace:configure.ac:28: -1- m4_pattern_allow([^host$])
m4trace:configure.ac:28: -1- AC_SUBST([host_cpu], [$[1]])
m4trace:configure.ac:28: -1- AC_SUBST_TRACE([host_cpu])
m4trace:configure.ac:28: -1- m4_pattern_allow([^host_cpu$])
m4trace:configure.ac:28: -1- AC_SUBST([host_vendor], [$[2]])
m4trace:configure.ac:28: -1- AC_SUBST_TRACE([host_vendor])
m4trace:configure.ac:28: -1- m4_pattern_allow([^host_vendor$])
m4trace:configure.ac:28: -1- AC_SUBST([host_os])
m4trace:configure.ac:28: -1- AC_SUBST_TRACE([host_os])
m4trace:configure.ac:28: -1- m4_pattern_allow([^host_os$])
m4trace:configure.ac:57: -1- _m4_warn([cross], [cannot check for file existence when cross compiling], [../../lib/autoconf/general.m4:2605: AC_CHECK_FILE is expanded from...
configure.ac:57: the top level])
m4trace:configure.ac:89: -1- _m4_warn([obsolete], [The macro `AC_AIX' is obsolete.
You should run autoupdate.], [../../lib/autoconf/specific.m4:454: AC_AIX is expanded from...
configure.ac:89: the top level])
m4trace:configure.ac:89: -1- AC_SUBST([CC])
m4trace:configure.ac:89: -1- AC_SUBST_TRACE([CC])
m4trace:configure.ac:89: -1- m4_pattern_allow([^CC$])
m4trace:configure.ac:89: -1- AC_SUBST([CFLAGS])
m4trace:configure.ac:89: -1- AC_SUBST_TRACE([CFLAGS])
m4trace:configure.ac:89: -1- m4_pattern_allow([^CFLAGS$])
m4trace:configure.ac:89: -1- AC_SUBST([LDFLAGS])
m4trace:configure.ac:89: -1- AC_SUBST_TRACE([LDFLAGS])
m4trace:configure.ac:89: -1- m4_pattern_allow([^LDFLAGS$])
m4trace:configure.ac:89: -1- AC_SUBST([LIBS])
m4trace:configure.ac:89: -1- AC_SUBST_TRACE([LIBS])
m4trace:configure.ac:89: -1- m4_pattern_allow([^LIBS$])
m4trace:configure.ac:89: -1- AC_SUBST([CPPFLAGS])
m4trace:configure.ac:89: -1- AC_SUBST_TRACE([CPPFLAGS])
m4trace:configure.ac:89: -1- m4_pattern_allow([^CPPFLAGS$])
m4trace:configure.ac:89: -1- AC_SUBST([CC])
m4trace:configure.ac:89: -1- AC_SUBST_TRACE([CC])
m4trace:configure.ac:89: -1- m4_pattern_allow([^CC$])
m4trace:configure.ac:89: -1- AC_SUBST([CC])
m4trace:configure.ac:89: -1- AC_SUBST_TRACE([CC])
m4trace:configure.ac:89: -1- m4_pattern_allow([^CC$])
m4trace:configure.ac:89: -1- AC_SUBST([CC])
m4trace:configure.ac:89: -1- AC_SUBST_TRACE([CC])
m4trace:configure.ac:89: -1- m4_pattern_allow([^CC$])
m4trace:configure.ac:89: -1- AC_SUBST([CC])
m4trace:configure.ac:89: -1- AC_SUBST_TRACE([CC])
m4trace:configure.ac:89: -1- m4_pattern_allow([^CC$])
m4trace:configure.ac:89: -1- AC_SUBST([ac_ct_CC])
m4trace:configure.ac:89: -1- AC_SUBST_TRACE([ac_ct_CC])
m4trace:configure.ac:89: -1- m4_pattern_allow([^ac_ct_CC$])
m4trace:configure.ac:89: -1- AC_SUBST([EXEEXT], [$ac_cv_exeext])
m4trace:configure.ac:89: -1- AC_SUBST_TRACE([EXEEXT])
m4trace:configure.ac:89: -1- m4_pattern_allow([^EXEEXT$])
m4trace:configure.ac:89: -1- AC_SUBST([OBJEXT], [$ac_cv_objext])
m4trace:configure.ac:89: -1- AC_SUBST_TRACE([OBJEXT])
m4trace:configure.ac:89: -1- m4_pattern_allow([^OBJEXT$])
m4trace:configure.ac:89: -1- AC_SUBST([DEPDIR], ["${am__leading_dot}deps"])
m4trace:configure.ac:89: -1- AC_SUBST_TRACE([DEPDIR])
m4trace:configure.ac:89: -1- m4_pattern_allow([^DEPDIR$])
m4trace:configure.ac:89: -1- AC_SUBST([am__include])
m4trace:configure.ac:89: -1- AC_SUBST_TRACE([am__include])
m4trace:configure.ac:89: -1- m4_pattern_allow([^am__include$])
m4trace:configure.ac:89: -1- AC_SUBST([am__quote])
m4trace:configure.ac:89: -1- AC_SUBST_TRACE([am__quote])
m4trace:configure.ac:89: -1- m4_pattern_allow([^am__quote$])
m4trace:configure.ac:89: -1- AM_CONDITIONAL([AMDEP], [test "x$enable_dependency_tracking" != xno])
m4trace:configure.ac:89: -1- AC_SUBST([AMDEP_TRUE])
m4trace:configure.ac:89: -1- AC_SUBST_TRACE([AMDEP_TRUE])
m4trace:configure.ac:89: -1- m4_pattern_allow([^AMDEP_TRUE$])
m4trace:configure.ac:89: -1- AC_SUBST([AMDEP_FALSE])
m4trace:configure.ac:89: -1- AC_SUBST_TRACE([AMDEP_FALSE])
m4trace:configure.ac:89: -1- m4_pattern_allow([^AMDEP_FALSE$])
m4trace:configure.ac:89: -1- _AM_SUBST_NOTMAKE([AMDEP_TRUE])
m4trace:configure.ac:89: -1- _AM_SUBST_NOTMAKE([AMDEP_FALSE])
m4trace:configure.ac:89: -1- AC_SUBST([AMDEPBACKSLASH])
m4trace:configure.ac:89: -1- AC_SUBST_TRACE([AMDEPBACKSLASH])
m4trace:configure.ac:89: -1- m4_pattern_allow([^AMDEPBACKSLASH$])
m4trace:configure.ac:89: -1- _AM_SUBST_NOTMAKE([AMDEPBACKSLASH])
m4trace:configure.ac:89: -1- AC_SUBST([CCDEPMODE], [depmode=$am_cv_CC_dependencies_compiler_type])
m4trace:configure.ac:89: -1- AC_SUBST_TRACE([CCDEPMODE])
m4trace:configure.ac:89: -1- m4_pattern_allow([^CCDEPMODE$])
m4trace:configure.ac:89: -1- AM_CONDITIONAL([am__fastdepCC], [
  test "x$enable_dependency_tracking" != xno \
  && test "$am_cv_CC_dependencies_compiler_type" = gcc3])
m4trace:configure.ac:89: -1- AC_SUBST([am__fastdepCC_TRUE])
m4trace:configure.ac:89: -1- AC_SUBST_TRACE([am__fastdepCC_TRUE])
m4trace:configure.ac:89: -1- m4_pattern_allow([^am__fastdepCC_TRUE$])
m4trace:configure.ac:89: -1- AC_SUBST([am__fastdepCC_FALSE])
m4trace:configure.ac:89: -1- AC_SUBST_TRACE([am__fastdepCC_FALSE])
m4trace:configure.ac:89: -1- m4_pattern_allow([^am__fastdepCC_FALSE$])
m4trace:configure.ac:89: -1- _AM_SUBST_NOTMAKE([am__fastdepCC_TRUE])
m4trace:configure.ac:89: -1- _AM_SUBST_NOTMAKE([am__fastdepCC_FALSE])
m4trace:configure.ac:89: -1- AC_SUBST([CPP])
m4trace:configure.ac:89: -1- AC_SUBST_TRACE([CPP])
m4trace:configure.ac:89: -1- m4_pattern_allow([^CPP$])
m4trace:configure.ac:89: -1- AC_SUBST([CPPFLAGS])
m4trace:configure.ac:89: -1- AC_SUBST_TRACE([CPPFLAGS])
m4trace:configure.ac:89: -1- m4_pattern_allow([^CPPFLAGS$])
m4trace:configure.ac:89: -1- AC_SUBST([CPP])
m4trace:configure.ac:89: -1- AC_SUBST_TRACE([CPP])
m4trace:configure.ac:89: -1- m4_pattern_allow([^CPP$])
m4trace:configure.ac:89: -1- AC_SUBST([GREP])
m4trace:configure.ac:89: -1- AC_SUBST_TRACE([GREP])
m4trace:configure.ac:89: -1- m4_pattern_allow([^GREP$])
m4trace:configure.ac:89: -1- AC_SUBST([EGREP])
m4trace:configure.ac:89: -1- AC_SUBST_TRACE([EGREP])
m4trace:configure.ac:89: -1- m4_pattern_allow([^EGREP$])
m4trace:configure.ac:89: -1- AC_DEFINE_TRACE_LITERAL([STDC_HEADERS])
m4trace:configure.ac:89: -1- m4_pattern_allow([^STDC_HEADERS$])
m4trace:configure.ac:89: -1- AH_OUTPUT([STDC_HEADERS], [/* Define to 1 if you have the ANSI C header files. */
#undef STDC_HEADERS])
m4trace:configure.ac:89: -1- AH_OUTPUT([HAVE_SYS_TYPES_H], [/* Define to 1 if you have the <sys/types.h> header file. */
#undef HAVE_SYS_TYPES_H])
m4trace:configure.ac:89: -1- AH_OUTPUT([HAVE_SYS_STAT_H], [/* Define to 1 if you have the <sys/stat.h> header file. */
#undef HAVE_SYS_STAT_H])
m4trace:configure.ac:89: -1- AH_OUTPUT([HAVE_STDLIB_H], [/* Define to 1 if you have the <stdlib.h> header file. */
#undef HAVE_STDLIB_H])
m4trace:configure.ac:89: -1- AH_OUTPUT([HAVE_STRING_H], [/* Define to 1 if you have the <string.h> header file. */
#undef HAVE_STRING_H])
m4trace:configure.ac:89: -1- AH_OUTPUT([HAVE_MEMORY_H], [/* Define to 1 if you have the <memory.h> header file. */
#undef HAVE_MEMORY_H])
m4trace:configure.ac:89: -1- AH_OUTPUT([HAVE_STRINGS_H], [/* Define to 1 if you have the <strings.h> header file. */
#undef HAVE_STRINGS_H])
m4trace:configure.ac:89: -1- AH_OUTPUT([HAVE_INTTYPES_H], [/* Define to 1 if you have the <inttypes.h> header file. */
#undef HAVE_INTTYPES_H])
m4trace:configure.ac:89: -1- AH_OUTPUT([HAVE_STDINT_H], [/* Define to 1 if you have the <stdint.h> header file. */
#undef HAVE_STDINT_H])
m4trace:configure.ac:89: -1- AH_OUTPUT([HAVE_UNISTD_H], [/* Define to 1 if you have the <unistd.h> header file. */
#undef HAVE_UNISTD_H])
m4trace:configure.ac:89: -1- AC_DEFINE_TRACE_LITERAL([_POSIX_SOURCE])
m4trace:configure.ac:89: -1- m4_pattern_allow([^_POSIX_SOURCE$])
m4trace:configure.ac:89: -1- AH_OUTPUT([_POSIX_SOURCE], [/* Define to 1 if you need to in order for `stat\' and other things to work. */
#undef _POSIX_SOURCE])
m4trace:configure.ac:89: -1- AC_DEFINE_TRACE_LITERAL([_POSIX_1_SOURCE])
m4trace:configure.ac:89: -1- m4_pattern_allow([^_POSIX_1_SOURCE$])
m4trace:configure.ac:89: -1- AH_OUTPUT([_POSIX_1_SOURCE], [/* Define to 2 if the system does not provide POSIX.1 features except with
   this defined. */
#undef _POSIX_1_SOURCE])
m4trace:configure.ac:89: -1- AC_DEFINE_TRACE_LITERAL([_MINIX])
m4trace:configure.ac:89: -1- m4_pattern_allow([^_MINIX$])
m4trace:configure.ac:89: -1- AH_OUTPUT([_MINIX], [/* Define to 1 if on MINIX. */
#undef _MINIX])
m4trace:configure.ac:89: -1- AH_OUTPUT([USE_SYSTEM_EXTENSIONS], [/* Enable extensions on AIX 3, Interix.  */
#ifndef _ALL_SOURCE
# undef _ALL_SOURCE
#endif
/* Enable GNU extensions on systems that have them.  */
#ifndef _GNU_SOURCE
# undef _GNU_SOURCE
#endif
/* Enable threading extensions on Solaris.  */
#ifndef _POSIX_PTHREAD_SEMANTICS
# undef _POSIX_PTHREAD_SEMANTICS
#endif
/* Enable extensions on HP NonStop.  */
#ifndef _TANDEM_SOURCE
# undef _TANDEM_SOURCE
#endif
/* Enable general extensions on Solaris.  */
#ifndef __EXTENSIONS__
# undef __EXTENSIONS__
#endif
])
m4trace:configure.ac:89: -1- AC_DEFINE_TRACE_LITERAL([__EXTENSIONS__])
m4trace:configure.ac:89: -1- m4_pattern_allow([^__EXTENSIONS__$])
m4trace:configure.ac:89: -1- AC_DEFINE_TRACE_LITERAL([_ALL_SOURCE])
m4trace:configure.ac:89: -1- m4_pattern_allow([^_ALL_SOURCE$])
m4trace:configure.ac:89: -1- AC_DEFINE_TRACE_LITERAL([_GNU_SOURCE])
m4trace:configure.ac:89: -1- m4_pattern_allow([^_GNU_SOURCE$])
m4trace:configure.ac:89: -1- AC_DEFINE_TRACE_LITERAL([_POSIX_PTHREAD_SEMANTICS])
m4trace:configure.ac:89: -1- m4_pattern_allow([^_POSIX_PTHREAD_SEMANTICS$])
m4trace:configure.ac:89: -1- AC_DEFINE_TRACE_LITERAL([_TANDEM_SOURCE])
m4trace:configure.ac:89: -1- m4_pattern_allow([^_TANDEM_SOURCE$])
m4trace:configure.ac:93: -1- AC_SUBST([CXX])
m4trace:configure.ac:93: -1- AC_SUBST_TRACE([CXX])
m4trace:configure.ac:93: -1- m4_pattern_allow([^CXX$])
m4trace:configure.ac:93: -1- AC_SUBST([CXXFLAGS])
m4trace:configure.ac:93: -1- AC_SUBST_TRACE([CXXFLAGS])
m4trace:configure.ac:93: -1- m4_pattern_allow([^CXXFLAGS$])
m4trace:configure.ac:93: -1- AC_SUBST([LDFLAGS])
m4trace:configure.ac:93: -1- AC_SUBST_TRACE([LDFLAGS])
m4trace:configure.ac:93: -1- m4_pattern_allow([^LDFLAGS$])
m4trace:configure.ac:93: -1- AC_SUBST([LIBS])
m4trace:configure.ac:93: -1- AC_SUBST_TRACE([LIBS])
m4trace:configure.ac:93: -1- m4_pattern_allow([^LIBS$])
m4trace:configure.ac:93: -1- AC_SUBST([CPPFLAGS])
m4trace:configure.ac:93: -1- AC_SUBST_TRACE([CPPFLAGS])
m4trace:configure.ac:93: -1- m4_pattern_allow([^CPPFLAGS$])
m4trace:configure.ac:93: -1- AC_SUBST([CXX])
m4trace:configure.ac:93: -1- AC_SUBST_TRACE([CXX])
m4trace:configure.ac:93: -1- m4_pattern_allow([^CXX$])
m4trace:configure.ac:93: -1- AC_SUBST([ac_ct_CXX])
m4trace:configure.ac:93: -1- AC_SUBST_TRACE([ac_ct_CXX])
m4trace:configure.ac:93: -1- m4_pattern_allow([^ac_ct_CXX$])
m4trace:configure.ac:93: -1- AC_SUBST([CXXDEPMODE], [depmode=$am_cv_CXX_dependencies_compiler_type])
m4trace:configure.ac:93: -1- AC_SUBST_TRACE([CXXDEPMODE])
m4trace:configure.ac:93: -1- m4_pattern_allow([^CXXDEPMODE$])
m4trace:configure.ac:93: -1- AM_CONDITIONAL([am__fastdepCXX], [
  test "x$enable_dependency_tracking" != xno \
  && test "$am_cv_CXX_dependencies_compiler_type" = gcc3])
m4trace:configure.ac:93: -1- AC_SUBST([am__fastdepCXX_TRUE])
m4trace:configure.ac:93: -1- AC_SUBST_TRACE([am__fastdepCXX_TRUE])
m4trace:configure.ac:93: -1- m4_pattern_allow([^am__fastdepCXX_TRUE$])
m4trace:configure.ac:93: -1- AC_SUBST([am__fastdepCXX_FALSE])
m4trace:configure.ac:93: -1- AC_SUBST_TRACE([am__fastdepCXX_FALSE])
m4trace:configure.ac:93: -1- m4_pattern_allow([^am__fastdepCXX_FALSE$])
m4trace:configure.ac:93: -1- _AM_SUBST_NOTMAKE([am__fastdepCXX_TRUE])
m4trace:configure.ac:93: -1- _AM_SUBST_NOTMAKE([am__fastdepCXX_FALSE])
m4trace:configure.ac:102: -1- _m4_warn([obsolete], [The macro `AC_PROG_LD' is obsolete.
You should run autoupdate.], [aclocal.m4:2918: AC_PROG_LD is expanded from...
configure.ac:102: the top level])
m4trace:configure.ac:102: -1- AC_SUBST([SED])
m4trace:configure.ac:102: -1- AC_SUBST_TRACE([SED])
m4trace:configure.ac:102: -1- m4_pattern_allow([^SED$])
m4trace:configure.ac:102: -1- AC_SUBST([FGREP])
m4trace:configure.ac:102: -1- AC_SUBST_TRACE([FGREP])
m4trace:configure.ac:102: -1- m4_pattern_allow([^FGREP$])
m4trace:configure.ac:102: -1- AC_SUBST([GREP])
m4trace:configure.ac:102: -1- AC_SUBST_TRACE([GREP])
m4trace:configure.ac:102: -1- m4_pattern_allow([^GREP$])
m4trace:configure.ac:102: -1- AC_SUBST([LD])
m4trace:configure.ac:102: -1- AC_SUBST_TRACE([LD])
m4trace:configure.ac:102: -1- m4_pattern_allow([^LD$])
m4trace:configure.ac:103: -1- AC_REQUIRE_AUX_FILE([install-sh])
m4trace:configure.ac:103: -1- AC_SUBST([INSTALL_PROGRAM])
m4trace:configure.ac:103: -1- AC_SUBST_TRACE([INSTALL_PROGRAM])
m4trace:configure.ac:103: -1- m4_pattern_allow([^INSTALL_PROGRAM$])
m4trace:configure.ac:103: -1- AC_SUBST([INSTALL_SCRIPT])
m4trace:configure.ac:103: -1- AC_SUBST_TRACE([INSTALL_SCRIPT])
m4trace:configure.ac:103: -1- m4_pattern_allow([^INSTALL_SCRIPT$])
m4trace:configure.ac:103: -1- AC_SUBST([INSTALL_DATA])
m4trace:configure.ac:103: -1- AC_SUBST_TRACE([INSTALL_DATA])
m4trace:configure.ac:103: -1- m4_pattern_allow([^INSTALL_DATA$])
m4trace:configure.ac:105: -1- _m4_warn([obsolete], [The macro `AC_LIBLTDL_CONVENIENCE' is obsolete.
You should run autoupdate.], [aclocal.m4:7444: AC_LIBLTDL_CONVENIENCE is expanded from...
configure.ac:105: the top level])
m4trace:configure.ac:105: -1- AC_SUBST([LIBLTDL])
m4trace:configure.ac:105: -1- AC_SUBST_TRACE([LIBLTDL])
m4trace:configure.ac:105: -1- m4_pattern_allow([^LIBLTDL$])
m4trace:configure.ac:105: -1- AC_SUBST([LTDLDEPS])
m4trace:configure.ac:105: -1- AC_SUBST_TRACE([LTDLDEPS])
m4trace:configure.ac:105: -1- m4_pattern_allow([^LTDLDEPS$])
m4trace:configure.ac:105: -1- AC_SUBST([LTDLINCL])
m4trace:configure.ac:105: -1- AC_SUBST_TRACE([LTDLINCL])
m4trace:configure.ac:105: -1- m4_pattern_allow([^LTDLINCL$])
m4trace:configure.ac:105: -1- AC_SUBST([INCLTDL])
m4trace:configure.ac:105: -1- AC_SUBST_TRACE([INCLTDL])
m4trace:configure.ac:105: -1- m4_pattern_allow([^INCLTDL$])
m4trace:configure.ac:106: -1- AC_PROG_LIBTOOL
m4trace:configure.ac:106: -1- _m4_warn([obsolete], [The macro `AC_PROG_LIBTOOL' is obsolete.
You should run autoupdate.], [aclocal.m4:123: AC_PROG_LIBTOOL is expanded from...
configure.ac:106: the top level])
m4trace:configure.ac:106: -1- LT_INIT
m4trace:configure.ac:106: -1- m4_pattern_forbid([^_?LT_[A-Z_]+$])
m4trace:configure.ac:106: -1- m4_pattern_allow([^(_LT_EOF|LT_DLGLOBAL|LT_DLLAZY_OR_NOW|LT_MULTI_MODULE)$])
m4trace:configure.ac:106: -1- AC_REQUIRE_AUX_FILE([ltmain.sh])
m4trace:configure.ac:106: -1- AC_SUBST([LIBTOOL])
m4trace:configure.ac:106: -1- AC_SUBST_TRACE([LIBTOOL])
m4trace:configure.ac:106: -1- m4_pattern_allow([^LIBTOOL$])
m4trace:configure.ac:106: -1- AC_SUBST([DUMPBIN])
m4trace:configure.ac:106: -1- AC_SUBST_TRACE([DUMPBIN])
m4trace:configure.ac:106: -1- m4_pattern_allow([^DUMPBIN$])
m4trace:configure.ac:106: -1- AC_SUBST([ac_ct_DUMPBIN])
m4trace:configure.ac:106: -1- AC_SUBST_TRACE([ac_ct_DUMPBIN])
m4trace:configure.ac:106: -1- m4_pattern_allow([^ac_ct_DUMPBIN$])
m4trace:configure.ac:106: -1- AC_SUBST([DUMPBIN])
m4trace:configure.ac:106: -1- AC_SUBST_TRACE([DUMPBIN])
m4trace:configure.ac:106: -1- m4_pattern_allow([^DUMPBIN$])
m4trace:configure.ac:106: -1- AC_SUBST([NM])
m4trace:configure.ac:106: -1- AC_SUBST_TRACE([NM])
m4trace:configure.ac:106: -1- m4_pattern_allow([^NM$])
m4trace:configure.ac:106: -1- AC_SUBST([LN_S], [$as_ln_s])
m4trace:configure.ac:106: -1- AC_SUBST_TRACE([LN_S])
m4trace:configure.ac:106: -1- m4_pattern_allow([^LN_S$])
m4trace:configure.ac:106: -1- AC_SUBST([OBJDUMP])
m4trace:configure.ac:106: -1- AC_SUBST_TRACE([OBJDUMP])
m4trace:configure.ac:106: -1- m4_pattern_allow([^OBJDUMP$])
m4trace:configure.ac:106: -1- AC_SUBST([OBJDUMP])
m4trace:configure.ac:106: -1- AC_SUBST_TRACE([OBJDUMP])
m4trace:configure.ac:106: -1- m4_pattern_allow([^OBJDUMP$])
m4trace:configure.ac:106: -1- AC_SUBST([AR])
m4trace:configure.ac:106: -1- AC_SUBST_TRACE([AR])
m4trace:configure.ac:106: -1- m4_pattern_allow([^AR$])
m4trace:configure.ac:106: -1- AC_SUBST([STRIP])
m4trace:configure.ac:106: -1- AC_SUBST_TRACE([STRIP])
m4trace:configure.ac:106: -1- m4_pattern_allow([^STRIP$])
m4trace:configure.ac:106: -1- AC_SUBST([RANLIB])
m4trace:configure.ac:106: -1- AC_SUBST_TRACE([RANLIB])
m4trace:configure.ac:106: -1- m4_pattern_allow([^RANLIB$])
m4trace:configure.ac:106: -1- m4_pattern_allow([LT_OBJDIR])
m4trace:configure.ac:106: -1- AC_DEFINE_TRACE_LITERAL([LT_OBJDIR])
m4trace:configure.ac:106: -1- m4_pattern_allow([^LT_OBJDIR$])
m4trace:configure.ac:106: -1- AH_OUTPUT([LT_OBJDIR], [/* Define to the sub-directory in which libtool stores uninstalled libraries.
   */
#undef LT_OBJDIR])
m4trace:configure.ac:106: -1- AC_SUBST([lt_ECHO])
m4trace:configure.ac:106: -1- AC_SUBST_TRACE([lt_ECHO])
m4trace:configure.ac:106: -1- m4_pattern_allow([^lt_ECHO$])
m4trace:configure.ac:106: -1- LT_SUPPORTED_TAG([CC])
m4trace:configure.ac:106: -1- AC_SUBST([DSYMUTIL])
m4trace:configure.ac:106: -1- AC_SUBST_TRACE([DSYMUTIL])
m4trace:configure.ac:106: -1- m4_pattern_allow([^DSYMUTIL$])
m4trace:configure.ac:106: -1- AC_SUBST([NMEDIT])
m4trace:configure.ac:106: -1- AC_SUBST_TRACE([NMEDIT])
m4trace:configure.ac:106: -1- m4_pattern_allow([^NMEDIT$])
m4trace:configure.ac:106: -1- AC_SUBST([LIPO])
m4trace:configure.ac:106: -1- AC_SUBST_TRACE([LIPO])
m4trace:configure.ac:106: -1- m4_pattern_allow([^LIPO$])
m4trace:configure.ac:106: -1- AC_SUBST([OTOOL])
m4trace:configure.ac:106: -1- AC_SUBST_TRACE([OTOOL])
m4trace:configure.ac:106: -1- m4_pattern_allow([^OTOOL$])
m4trace:configure.ac:106: -1- AC_SUBST([OTOOL64])
m4trace:configure.ac:106: -1- AC_SUBST_TRACE([OTOOL64])
m4trace:configure.ac:106: -1- m4_pattern_allow([^OTOOL64$])
m4trace:configure.ac:106: -1- AH_OUTPUT([HAVE_DLFCN_H], [/* Define to 1 if you have the <dlfcn.h> header file. */
#undef HAVE_DLFCN_H])
m4trace:configure.ac:106: -1- LT_SUPPORTED_TAG([CXX])
m4trace:configure.ac:106: -1- AC_SUBST([CXX])
m4trace:configure.ac:106: -1- AC_SUBST_TRACE([CXX])
m4trace:configure.ac:106: -1- m4_pattern_allow([^CXX$])
m4trace:configure.ac:106: -1- AC_SUBST([CXXFLAGS])
m4trace:configure.ac:106: -1- AC_SUBST_TRACE([CXXFLAGS])
m4trace:configure.ac:106: -1- m4_pattern_allow([^CXXFLAGS$])
m4trace:configure.ac:106: -1- AC_SUBST([LDFLAGS])
m4trace:configure.ac:106: -1- AC_SUBST_TRACE([LDFLAGS])
m4trace:configure.ac:106: -1- m4_pattern_allow([^LDFLAGS$])
m4trace:configure.ac:106: -1- AC_SUBST([LIBS])
m4trace:configure.ac:106: -1- AC_SUBST_TRACE([LIBS])
m4trace:configure.ac:106: -1- m4_pattern_allow([^LIBS$])
m4trace:configure.ac:106: -1- AC_SUBST([CPPFLAGS])
m4trace:configure.ac:106: -1- AC_SUBST_TRACE([CPPFLAGS])
m4trace:configure.ac:106: -1- m4_pattern_allow([^CPPFLAGS$])
m4trace:configure.ac:106: -1- AC_SUBST([CXX])
m4trace:configure.ac:106: -1- AC_SUBST_TRACE([CXX])
m4trace:configure.ac:106: -1- m4_pattern_allow([^CXX$])
m4trace:configure.ac:106: -1- AC_SUBST([ac_ct_CXX])
m4trace:configure.ac:106: -1- AC_SUBST_TRACE([ac_ct_CXX])
m4trace:configure.ac:106: -1- m4_pattern_allow([^ac_ct_CXX$])
m4trace:configure.ac:106: -1- AC_SUBST([CXXDEPMODE], [depmode=$am_cv_CXX_dependencies_compiler_type])
m4trace:configure.ac:106: -1- AC_SUBST_TRACE([CXXDEPMODE])
m4trace:configure.ac:106: -1- m4_pattern_allow([^CXXDEPMODE$])
m4trace:configure.ac:106: -1- AM_CONDITIONAL([am__fastdepCXX], [
  test "x$enable_dependency_tracking" != xno \
  && test "$am_cv_CXX_dependencies_compiler_type" = gcc3])
m4trace:configure.ac:106: -1- AC_SUBST([am__fastdepCXX_TRUE])
m4trace:configure.ac:106: -1- AC_SUBST_TRACE([am__fastdepCXX_TRUE])
m4trace:configure.ac:106: -1- m4_pattern_allow([^am__fastdepCXX_TRUE$])
m4trace:configure.ac:106: -1- AC_SUBST([am__fastdepCXX_FALSE])
m4trace:configure.ac:106: -1- AC_SUBST_TRACE([am__fastdepCXX_FALSE])
m4trace:configure.ac:106: -1- m4_pattern_allow([^am__fastdepCXX_FALSE$])
m4trace:configure.ac:106: -1- _AM_SUBST_NOTMAKE([am__fastdepCXX_TRUE])
m4trace:configure.ac:106: -1- _AM_SUBST_NOTMAKE([am__fastdepCXX_FALSE])
m4trace:configure.ac:106: -1- AC_SUBST([CXXCPP])
m4trace:configure.ac:106: -1- AC_SUBST_TRACE([CXXCPP])
m4trace:configure.ac:106: -1- m4_pattern_allow([^CXXCPP$])
m4trace:configure.ac:106: -1- AC_SUBST([CPPFLAGS])
m4trace:configure.ac:106: -1- AC_SUBST_TRACE([CPPFLAGS])
m4trace:configure.ac:106: -1- m4_pattern_allow([^CPPFLAGS$])
m4trace:configure.ac:106: -1- AC_SUBST([CXXCPP])
m4trace:configure.ac:106: -1- AC_SUBST_TRACE([CXXCPP])
m4trace:configure.ac:106: -1- m4_pattern_allow([^CXXCPP$])
m4trace:configure.ac:106: -1- AC_SUBST([LD])
m4trace:configure.ac:106: -1- AC_SUBST_TRACE([LD])
m4trace:configure.ac:106: -1- m4_pattern_allow([^LD$])
m4trace:configure.ac:107: -1- AC_CONFIG_SUBDIRS([libltdl])
m4trace:configure.ac:107: -1- AC_SUBST([subdirs], ["$subdirs m4_normalize([libltdl])"])
m4trace:configure.ac:107: -1- AC_SUBST_TRACE([subdirs])
m4trace:configure.ac:107: -1- m4_pattern_allow([^subdirs$])
m4trace:configure.ac:110: -1- _m4_warn([obsolete], [The macro `AC_LANG_CPLUSPLUS' is obsolete.
You should run autoupdate.], [../../lib/autoconf/c.m4:128: AC_LANG_CPLUSPLUS is expanded from...
configure.ac:110: the top level])
m4trace:configure.ac:113: -1- AC_SUBST([CXXCPP])
m4trace:configure.ac:113: -1- AC_SUBST_TRACE([CXXCPP])
m4trace:configure.ac:113: -1- m4_pattern_allow([^CXXCPP$])
m4trace:configure.ac:113: -1- AC_SUBST([CPPFLAGS])
m4trace:configure.ac:113: -1- AC_SUBST_TRACE([CPPFLAGS])
m4trace:configure.ac:113: -1- m4_pattern_allow([^CPPFLAGS$])
m4trace:configure.ac:113: -1- AC_SUBST([CXXCPP])
m4trace:configure.ac:113: -1- AC_SUBST_TRACE([CXXCPP])
m4trace:configure.ac:113: -1- m4_pattern_allow([^CXXCPP$])
m4trace:configure.ac:114: -1- _m4_warn([obsolete], [The macro `AM_PROG_LIBTOOL' is obsolete.
You should run autoupdate.], [aclocal.m4:124: AM_PROG_LIBTOOL is expanded from...
configure.ac:114: the top level])
m4trace:configure.ac:114: -1- LT_INIT
m4trace:configure.ac:115: -1- AC_SUBST([MAKE])
m4trace:configure.ac:115: -1- AC_SUBST_TRACE([MAKE])
m4trace:configure.ac:115: -1- m4_pattern_allow([^MAKE$])
m4trace:configure.ac:130: -1- AC_SUBST([HAVE_NEST])
m4trace:configure.ac:130: -1- AC_SUBST_TRACE([HAVE_NEST])
m4trace:configure.ac:130: -1- m4_pattern_allow([^HAVE_NEST$])
m4trace:configure.ac:131: -1- AC_SUBST([NEST_CONFIG])
m4trace:configure.ac:131: -1- AC_SUBST_TRACE([NEST_CONFIG])
m4trace:configure.ac:131: -1- m4_pattern_allow([^NEST_CONFIG$])
m4trace:configure.ac:132: -1- AC_SUBST([NEST_CPPFLAGS])
m4trace:configure.ac:132: -1- AC_SUBST_TRACE([NEST_CPPFLAGS])
m4trace:configure.ac:132: -1- m4_pattern_allow([^NEST_CPPFLAGS$])
m4trace:configure.ac:133: -1- AC_SUBST([NEST_COMPILER])
m4trace:configure.ac:133: -1- AC_SUBST_TRACE([NEST_COMPILER])
m4trace:configure.ac:133: -1- m4_pattern_allow([^NEST_COMPILER$])
m4trace:configure.ac:134: -1- AC_SUBST([NEST_PREFIX])
m4trace:configure.ac:134: -1- AC_SUBST_TRACE([NEST_PREFIX])
m4trace:configure.ac:134: -1- m4_pattern_allow([^NEST_PREFIX$])
m4trace:configure.ac:135: -1- AC_SUBST([HELPDIRS])
m4trace:configure.ac:135: -1- AC_SUBST_TRACE([HELPDIRS])
m4trace:configure.ac:135: -1- m4_pattern_allow([^HELPDIRS$])
m4trace:configure.ac:136: -1- AC_SUBST([PKGSRCDIR])
m4trace:configure.ac:136: -1- AC_SUBST_TRACE([PKGSRCDIR])
m4trace:configure.ac:136: -1- m4_pattern_allow([^PKGSRCDIR$])
m4trace:configure.ac:137: -1- AC_SUBST([PKGBUILDDIR])
m4trace:configure.ac:137: -1- AC_SUBST_TRACE([PKGBUILDDIR])
m4trace:configure.ac:137: -1- m4_pattern_allow([^PKGBUILDDIR$])
m4trace:configure.ac:138: -1- AC_SUBST([PKGDATADIR])
m4trace:configure.ac:138: -1- AC_SUBST_TRACE([PKGDATADIR])
m4trace:configure.ac:138: -1- m4_pattern_allow([^PKGDATADIR$])
m4trace:configure.ac:139: -1- AC_SUBST([PKGDOCDIR])
m4trace:configure.ac:139: -1- AC_SUBST_TRACE([PKGDOCDIR])
m4trace:configure.ac:139: -1- m4_pattern_allow([^PKGDOCDIR$])
m4trace:configure.ac:140: -1- AC_SUBST([KERNEL])
m4trace:configure.ac:140: -1- AC_SUBST_TRACE([KERNEL])
m4trace:configure.ac:140: -1- m4_pattern_allow([^KERNEL$])
m4trace:configure.ac:141: -1- AC_SUBST([HOST])
m4trace:configure.ac:141: -1- AC_SUBST_TRACE([HOST])
m4trace:configure.ac:141: -1- m4_pattern_allow([^HOST$])
m4trace:configure.ac:142: -1- AC_SUBST([SED])
m4trace:configure.ac:142: -1- AC_SUBST_TRACE([SED])
m4trace:configure.ac:142: -1- m4_pattern_allow([^SED$])
m4trace:configure.ac:143: -1- AC_SUBST([LD])
m4trace:configure.ac:143: -1- AC_SUBST_TRACE([LD])
m4trace:configure.ac:143: -1- m4_pattern_allow([^LD$])
m4trace:configure.ac:144: -1- AC_SUBST([host_os])
m4trace:configure.ac:144: -1- AC_SUBST_TRACE([host_os])
m4trace:configure.ac:144: -1- m4_pattern_allow([^host_os$])
m4trace:configure.ac:145: -1- AC_SUBST([host_cpu])
m4trace:configure.ac:145: -1- AC_SUBST_TRACE([host_cpu])
m4trace:configure.ac:145: -1- m4_pattern_allow([^host_cpu$])
m4trace:configure.ac:146: -1- AC_SUBST([host_vendor])
m4trace:configure.ac:146: -1- AC_SUBST_TRACE([host_vendor])
m4trace:configure.ac:146: -1- m4_pattern_allow([^host_vendor$])
m4trace:configure.ac:147: -1- AC_SUBST([AS])
m4trace:configure.ac:147: -1- AC_SUBST_TRACE([AS])
m4trace:configure.ac:147: -1- m4_pattern_allow([^AS$])
m4trace:configure.ac:148: -1- AC_SUBST([CXX])
m4trace:configure.ac:148: -1- AC_SUBST_TRACE([CXX])
m4trace:configure.ac:148: -1- m4_pattern_allow([^CXX$])
m4trace:configure.ac:149: -1- AC_SUBST([AR])
m4trace:configure.ac:149: -1- AC_SUBST_TRACE([AR])
m4trace:configure.ac:149: -1- m4_pattern_allow([^AR$])
m4trace:configure.ac:150: -1- AC_SUBST([ARFLAGS])
m4trace:configure.ac:150: -1- AC_SUBST_TRACE([ARFLAGS])
m4trace:configure.ac:150: -1- m4_pattern_allow([^ARFLAGS$])
m4trace:configure.ac:151: -1- AC_SUBST([CXX_AR])
m4trace:configure.ac:151: -1- AC_SUBST_TRACE([CXX_AR])
m4trace:configure.ac:151: -1- m4_pattern_allow([^CXX_AR$])
m4trace:configure.ac:152: -1- AC_SUBST([AM_CXXFLAGS])
m4trace:configure.ac:152: -1- AC_SUBST_TRACE([AM_CXXFLAGS])
m4trace:configure.ac:152: -1- m4_pattern_allow([^AM_CXXFLAGS$])
m4trace:configure.ac:153: -1- AC_SUBST([AM_CFLAGS])
m4trace:configure.ac:153: -1- AC_SUBST_TRACE([AM_CFLAGS])
m4trace:configure.ac:153: -1- m4_pattern_allow([^AM_CFLAGS$])
m4trace:configure.ac:154: -1- AC_SUBST([MAKE])
m4trace:configure.ac:154: -1- AC_SUBST_TRACE([MAKE])
m4trace:configure.ac:154: -1- m4_pattern_allow([^MAKE$])
m4trace:configure.ac:155: -1- AC_SUBST([MAKE_FLAGS])
m4trace:configure.ac:155: -1- AC_SUBST_TRACE([MAKE_FLAGS])
m4trace:configure.ac:155: -1- m4_pattern_allow([^MAKE_FLAGS$])
m4trace:configure.ac:156: -1- AC_SUBST([INCLTDL])
m4trace:configure.ac:156: -1- AC_SUBST_TRACE([INCLTDL])
m4trace:configure.ac:156: -1- m4_pattern_allow([^INCLTDL$])
m4trace:configure.ac:157: -1- AC_SUBST([LIBLTDL])
m4trace:configure.ac:157: -1- AC_SUBST_TRACE([LIBLTDL])
m4trace:configure.ac:157: -1- m4_pattern_allow([^LIBLTDL$])
m4trace:configure.ac:159: -1- _m4_warn([obsolete], [The macro `AM_CONFIG_HEADER' is obsolete.
You should run autoupdate.], [aclocal.m4:9134: AM_CONFIG_HEADER is expanded from...
configure.ac:159: the top level])
m4trace:configure.ac:159: -1- AC_CONFIG_HEADERS([pt_module_config.h:pt_module_config.h.in])
m4trace:configure.ac:160: -1- AC_CONFIG_FILES([Makefile])
m4trace:configure.ac:165: -1- AC_SUBST([LIB@&t@OBJS], [$ac_libobjs])
m4trace:configure.ac:165: -1- AC_SUBST_TRACE([LIB@&t@OBJS])
m4trace:configure.ac:165: -1- m4_pattern_allow([^LIB@&t@OBJS$])
m4trace:configure.ac:165: -1- AC_SUBST([LTLIBOBJS], [$ac_ltlibobjs])
m4trace:configure.ac:165: -1- AC_SUBST_TRACE([LTLIBOBJS])
m4trace:configure.ac:165: -1- m4_pattern_allow([^LTLIBOBJS$])
m4trace:configure.ac:165: -1- AC_SUBST_TRACE([top_builddir])
m4trace:configure.ac:165: -1- AC_SUBST_TRACE([top_build_prefix])
m4trace:configure.ac:165: -1- AC_SUBST_TRACE([srcdir])
m4trace:configure.ac:165: -1- AC_SUBST_TRACE([abs_srcdir])
m4trace:configure.ac:165: -1- AC_SUBST_TRACE([top_srcdir])
m4trace:configure.ac:165: -1- AC_SUBST_TRACE([abs_top_srcdir])
m4trace:configure.ac:165: -1- AC_SUBST_TRACE([builddir])
m4trace:configure.ac:165: -1- AC_SUBST_TRACE([abs_builddir])
m4trace:configure.ac:165: -1- AC_SUBST_TRACE([abs_top_builddir])
m4trace:configure.ac:165: -1- AC_SUBST_TRACE([INSTALL])
m4trace:configure.ac:165: -1- AC_SUBST_TRACE([MKDIR_P])
m4trace:configure.ac:165: -1- AC_REQUIRE_AUX_FILE([ltmain.sh])
