# Supplementary material for: An Indexing Theory for Working Memory Based on Fast Hebbian Plasticity
Source: eNeuro. 2020 Mar 19;7(2):ENEURO.0374-19.2020. doi: 10.1523/ENEURO.0374-19.2020 (PMC7189483; doi:10.1523/ENEURO.0374-19.2020)
Supplement: Extended Data 1 — We use the NEST simulator (Gewaltig and Diesmann, 2007) version 2.2 for our simulations (RRID: SCR_002963), running on a Cray XC-40 Supercomputer of the PDC Centre for High Performance Computing. The custom-build spiking neural network implementation of the BCPNN learning rule for MPI-parallelized NEST is freely available on github: https://github.com/Florian-Fiebig/BCPNN-for-NEST222-MPI and included in the extended data. Further, the model is also available on ModelDB (https://modeldb.yale.edu/257610). The depositories have README files, commented code, and we are happy to help individual researchers with using the BCPNN synapse model. We here briefly describe the installation procedure of the main BCPNN synapse model on the Git repository, or in the included zip file. After extracting the main folder BCPNN-for-NEST222-MPI-master in [PATH]. The compile script compile-module.sh switches the compiler to GNU, and adds Python2.7 and NEST 2.2.2 to the environment on a Cray XC-40 via the following: module swap PrgEnv-cray PrgEnv-gnu module add python/2.7.13 site-python/2.7 module add nest/2.2.2-py27. This obviously depends on the exact supercomputer environment and available modules. The compile script automatically creates necessary bootstrap and build directories, but some adjustments might be necessary, particularly with respect to the NEST Simulator install path, specified in line 54. Next, the compile script is run on the custom module like this: sudo ./compile-module.sh module-100725/. Then in python: import nest nest.sr(‘([PATH]/BCPNN-for-NEST222-MPI-master/share/nest/sli) addpath’) nest.Install(‘[PATH]/BCPNN-for-NEST222-MPI-master/lib/nest/pt_module’) The model should now be available as ‘bcpnn_synapse’ in the list of NEST synapses: print nest.Models(‘synapses’). Download Extended Data 1, ZIP file. [file enu-eN-NWR-0374-19-s08.zip › BCPNN-for-NEST222-MPI-master/bootstrap-module-100725/bcpnn_connection.h]

/*
 *  bcpnn_connection.h
 *
 *  Written by Philip Tully
 *
 */

#ifndef BCPNN_CONNECTION_H
#define BCPNN_CONNECTION_H

/* BeginDocumentation
  Name: bcpnn_synapse - Synapse type for incremental, Bayesian spike-timing 
   dependent plasticity.

  Description:
   bcpnn_synapse is a connector to create synapses with incremental, Bayesian 
   spike timing dependent plasticity.

   tau_i	double - Primary trace presynaptic time constant
   tau_j	double - Primary trace postsynaptic time constant
   tau_e	double - Secondary trace time constant
   tau_p	double - Tertiarty trace time constant
   p_i		double - \
   p_j		double -  >- these 3 initial conditions determine weight, i.e. log(p_ij/(p_i * p_j)).
   p_ij		double - /
   K_		double - Print-now signal // Neuromodulation. Turn off learning, K = 0.
   fmax_        double - Frequency assumed as maximum firing, for match with abstract rule
   epsilon_     double - lowest possible probability of spiking, e.g. lowest assumed firing rate
   bias_        double - ANN interpretation. Only calculated here to demonstrate match to rule. 
                         Will be eliminated in future versions, where bias will be calculated postsynaptically
   gain_    double - Coefficient to scale weight as conductance, can be zero-ed out
	K_values_ vector of doubles storing the recent changes of K_ since the last pre spike occured, cleared after each send function

  Transmits: SpikeEvent
   
  References:
   [1] Wahlgren and Lansner (2001) Biological Evaluation of a Hebbian-Bayesian
       learning rule. Neurocomputing, 38-40, 433-438

   [2] Bergel, Transforming the BCPNN Learning Rule for Spiking Units to a
       Learning Rule for Non-Spiking Units (2010). KTH Masters Thesis.

  FirstVersion: November 2011
  CurrentVersion: March 2012
  Authors: Philip Tully, Bernhard Kaplan
          tully@csc.kth.se, bkaplan@kth.se
  SeeAlso: synapsedict, stdp_synapse, tsodyks_synapse, static_synapse
*/

/* for Debugging */
#include <iostream>
using namespace std;

#include "connection_het_wd.h"
#include "archiving_node.h"
#include "generic_connector.h"
#include <cmath>

namespace mynest
{
  class BCPNNConnection : public nest::ConnectionHetWD
  {
    public:
      /* Default Constructor. Sets default values for all parameters. Needed by GenericConnectorModel. */
      BCPNNConnection();

      /* Copy constructor. Needs to be defined properly in order for GenericConnector to work. */
      BCPNNConnection(const BCPNNConnection &);

      /* Default Destructor. */
      ~BCPNNConnection() {}

      void check_connection(nest::Node & s, nest::Node & r, nest::port receptor_type, nest::double_t t_lastspike);

      /* Get all properties of this connection and put them into a dictionary. */
      void get_status(DictionaryDatum & d) const;

      /* Set properties of this connection from the values given in dictionary. */
      void set_status(const DictionaryDatum & d, nest::ConnectorModel &cm);

      /* Set properties of this connection from position p in the properties array given in dictionary. */
      void set_status(const DictionaryDatum & d, nest::index p, nest::ConnectorModel &cm);

      /* Create new empty arrays for the properties of this connection in the given dictionary. It is assumed 
         that they do not exist before. */
      void initialize_property_arrays(DictionaryDatum & d) const;

      /* Append properties of this connection to the given dictionary. If the dictionary is empty, new arrays 
         are created first. */
      void append_properties(DictionaryDatum & d) const;

      /* Send an event to the receiver of this connection.  */
      void send(nest::Event& e, nest::double_t t_lastspike, const nest::CommonSynapseProperties &cp);

      /* Overloaded for all supported event types. */
      using nest::Connection::check_event;
      void check_event(nest::SpikeEvent&) {}

	  // setting the correct values for epsilon, eij, pij
      void set_initial_eps_eij_pij();

    private:
      /* data members of each connection */
      nest::double_t stp_flag_;
      nest::double_t yi_;
      nest::double_t yj_;
      nest::double_t taui_;
      nest::double_t tauj_;
      nest::double_t taue_;
      nest::double_t taup_;
      nest::double_t epsilon_;
      nest::double_t K_;
      nest::double_t bias_;
      nest::double_t fmax_;
      nest::double_t gain_;
      nest::double_t zi_;
      nest::double_t zj_;
      nest::double_t ei_;
      nest::double_t ej_;
      nest::double_t eij_;
      nest::double_t pi_;
      nest::double_t pj_;
      nest::double_t pij_;
      nest::double_t t_k_;
      std::vector<nest::double_t> times_k_changed;
      std::vector<nest::double_t> post_spiketimes;
      std::vector<nest::double_t> K_values_;
      nest::double_t U_;
      nest::double_t u_;
      nest::double_t x_;
      nest::double_t tau_rec_;
      nest::double_t tau_fac_;
  }; /* of class BCPNNConnection */

  inline 
  void BCPNNConnection::check_connection(nest::Node & s, nest::Node & r, nest::port receptor_type, nest::double_t t_lastspike)
  {
    nest::ConnectionHetWD::check_connection(s, r, receptor_type, t_lastspike);

    // For a new synapse, t_lastspike contains the point in time of the last spike.
    // So we initially read the history(t_last_spike - dendritic_delay, ...,  T_spike-dendritic_delay]
    // which increases the access counter for these entries.
    // At registration, all entries' access counters of history[0, ..., t_last_spike - dendritic_delay] will be 
    // incremented by the following call to Archiving_Node::register_stdp_connection().
    // See bug #218 for details.
    r.register_stdp_connection(t_lastspike - nest::Time(nest::Time::step(delay_)).get_ms());
  }

  /* Send an event to the receiver of this connection.
   * \param e The event to send
   * \param p The port under which this connection is stored in the Connector.
   * \param t_lastspike Time point of last spike emitted 
  
   note: every time this method is called by an outside function, a presynaptic
       event has occured and is being transmitted to the postsynaptic side. */

  inline
  void BCPNNConnection::send(nest::Event& e, nest::double_t t_lastspike, const nest::CommonSynapseProperties &)
  {
    nest::double_t t_spike = e.get_stamp().get_ms();  /* time stamp of current spike event */
    nest::double_t dendritic_delay = nest::Time(nest::Time::step(delay_)).get_ms();    /* delay from dendrite -> soma */
    nest::double_t resolution = nest::Time::get_resolution().get_ms();
    nest::int_t spike_width = nest::int_t (1. / resolution); 
    nest::double_t spike_height = 1000.0 / fmax_;     /* normalizing to match this spiking rule to abstract = 1000/FMAX (Hz)*/
    nest::int_t counter = 0;                          /* ensuring traces reverberate for duration of the spike width */

    /*nest::double_t h = e.get_stamp().get_ms() - t_lastspike;  
    nest::double_t f = std::exp(-h/tau_rec_);
    nest::double_t u_decay = (tau_fac_ < 1.0e-10) ? 0.0 : std::exp(-h/tau_fac_);*/

    /* get spike history in relevant range (t1, t2] from post-synaptic neuron */
    std::deque<nest::histentry>::iterator start;
    std::deque<nest::histentry>::iterator finish;
    target_->get_history(t_lastspike - dendritic_delay, t_spike - dendritic_delay, &start, &finish);

    while (start != finish)  {/* loop until you get to last post spike */
        post_spiketimes.push_back(start->t_);
        start++;
    }    
 
    counter = 0;
    nest::int_t number_iterations = (nest::int_t)((t_spike - t_lastspike)/resolution);
    nest::double_t K_vec_init = K_;
    if (K_values_.size() > 1) {
        K_vec_init = K_values_.front();
    }
    std::vector<nest::double_t> K_vec (number_iterations, K_vec_init);

    if (K_values_.size() > 1) {
        std::vector<nest::double_t>::iterator K_it = K_values_.end();
        std::vector<nest::double_t>::iterator time_it = times_k_changed.end();
        if (times_k_changed.back() >= t_lastspike){ 
            K_it--; 
            time_it--;
            nest::int_t idx_first = (nest::int_t) ((t_spike - t_lastspike) / resolution);
            nest::int_t idx_second;
            while (*time_it > t_lastspike){
                idx_second = (nest::int_t) ((*time_it - t_lastspike)/ resolution);
                for (nest::int_t i_k=idx_first-1; i_k >= idx_second; --i_k) {					
                    K_vec.at(i_k) = *K_it;
                } // for
                idx_first = idx_second;
                time_it--;
                K_it--;
            } // end of while
        }
        K_values_.clear();
        K_values_.push_back(K_);
        times_k_changed.clear();
        times_k_changed.push_back(*time_it);
    }
    
    /* Create a vector to represent the post spikes as a trace */
    std::vector<nest::double_t> post_active (number_iterations, 0.);
    std::vector<nest::double_t>::iterator post_it = post_spiketimes.begin(); 

    for (nest::int_t timestep = 0; timestep < number_iterations; timestep++){
        /* CASE: Default. Neither Pre nor Post spike. */
        yi_ = 0.0; 
        yj_ = 0.0;

        /* CASE: Pre without (*OR WITH post) spike - synchronous events handled automatically. */
        if(timestep == 0 && t_lastspike != 0.) {
            yi_ = spike_height * spike_width;
        }

        // if you have any post spike at all
        if (post_spiketimes.size() > 0) { 
            if (post_it != post_spiketimes.end()) { 
                if (timestep == (nest::int_t)((*post_it) - t_lastspike) / resolution){
                    yj_ = spike_height * spike_width;
                    post_it++;
                }
            }
        }

        /* Primary synaptic traces */
        zi_ += (yi_ - zi_ + epsilon_ ) * resolution / taui_;
        zj_ += (yj_ - zj_ + epsilon_ ) * resolution / tauj_;

        /* Secondary synaptic traces */
        ei_  += (zi_ - ei_) * resolution / taue_;
        ej_  += (zj_ - ej_) * resolution / taue_;
        eij_ += (zi_ * zj_ - eij_) * resolution / taue_;

        /* Tertiary synaptic traces */
        pi_  += K_vec.at(timestep) * (ei_ - pi_) * resolution / taup_;
        pj_  += K_vec.at(timestep) * (ej_ - pj_) * resolution / taup_;
        pij_ += K_vec.at(timestep) * (eij_ - pij_) * resolution / taup_;
    } /* of for */

    bias_ = std::log(pj_);
    
    if (stp_flag_ > 0.5){
        double_t h = e.get_stamp().get_ms() - t_lastspike;  
        double_t x_decay = std::exp(-h/tau_rec_);
        double_t u_decay = (tau_fac_ < 1.0e-10) ? 0.0 : std::exp(-h/tau_fac_);
        x_= 1. + (x_ -x_*u_ -1.)*x_decay; // Eq. 5 from reference [3]
        u_= U_+u_*(1.-U_)*u_decay; 
        weight_ = x_ * u_ * gain_ * (std::log(pij_ / (pi_ * pj_)));
    } else {
        weight_ = gain_ * (std::log(pij_ / (pi_ * pj_)));
    }

    /* Send the spike to the target */
    e.set_receiver(*target_);
    e.set_weight(weight_);
    e.set_delay(delay_);
    e.set_rport(rport_);
    e();
    post_spiketimes.clear();
    } //of BCPNNConnection::send
} //of namespace mynest
#endif // of #ifndef BCPNN_CONNECTION_H
