# Supplementary material for: An Indexing Theory for Working Memory Based on Fast Hebbian Plasticity
Source: eNeuro. 2020 Mar 19;7(2):ENEURO.0374-19.2020. doi: 10.1523/ENEURO.0374-19.2020 (PMC7189483; doi:10.1523/ENEURO.0374-19.2020)
Supplement: Extended Data 1 — We use the NEST simulator (Gewaltig and Diesmann, 2007) version 2.2 for our simulations (RRID: SCR_002963), running on a Cray XC-40 Supercomputer of the PDC Centre for High Performance Computing. The custom-build spiking neural network implementation of the BCPNN learning rule for MPI-parallelized NEST is freely available on github: https://github.com/Florian-Fiebig/BCPNN-for-NEST222-MPI and included in the extended data. Further, the model is also available on ModelDB (https://modeldb.yale.edu/257610). The depositories have README files, commented code, and we are happy to help individual researchers with using the BCPNN synapse model. We here briefly describe the installation procedure of the main BCPNN synapse model on the Git repository, or in the included zip file. After extracting the main folder BCPNN-for-NEST222-MPI-master in [PATH]. The compile script compile-module.sh switches the compiler to GNU, and adds Python2.7 and NEST 2.2.2 to the environment on a Cray XC-40 via the following: module swap PrgEnv-cray PrgEnv-gnu module add python/2.7.13 site-python/2.7 module add nest/2.2.2-py27. This obviously depends on the exact supercomputer environment and available modules. The compile script automatically creates necessary bootstrap and build directories, but some adjustments might be necessary, particularly with respect to the NEST Simulator install path, specified in line 54. Next, the compile script is run on the custom module like this: sudo ./compile-module.sh module-100725/. Then in python: import nest nest.sr(‘([PATH]/BCPNN-for-NEST222-MPI-master/share/nest/sli) addpath’) nest.Install(‘[PATH]/BCPNN-for-NEST222-MPI-master/lib/nest/pt_module’) The model should now be available as ‘bcpnn_synapse’ in the list of NEST synapses: print nest.Models(‘synapses’). Download Extended Data 1, ZIP file. [file enu-eN-NWR-0374-19-s08.zip › BCPNN-for-NEST222-MPI-master/bootstrap-module-100725/configure.ac]

AC_PREREQ(2.52)

AC_INIT(pt_module, 1.0, nest_user@nest-initiative.org)

# These variables are exported to include/config.h
PT_MODULE_MAJOR=1
PT_MODULE_MINOR=0
PT_MODULE_PATCHLEVEL=0

# Exporting source and build directories requires full path names.
# Thus we have to expand.
# Here, we are in top build dir, since source dir must exist, we can just
# move there and call pwd
if test "x$srcdir" = x ; then
  PKGSRCDIR=`pwd`
else
  PKGSRCDIR=`cd $srcdir && pwd`
fi
PKGBUILDDIR=`pwd`

# If this is not called, install-sh will be put into .. by bootstrap.sh
# moritz, 06-26-06
AC_CONFIG_AUX_DIR(.)

AM_INIT_AUTOMAKE(nest, $PT_MODULE_VERSION)

# obtain host system type; HEP 2004-12-20
AC_CANONICAL_HOST

# ------------------------------------------------------------------------
# Handle options
#
# NOTE: No programs/compilations must be run in this section;
#       otherwise CFLAGS and CXXFLAGS may take on funny default
#       values.
#       HEP 2004-12-20
# ------------------------------------------------------------------------

# nest-config
NEST_CONFIG=`which nest-config`
AC_ARG_WITH(nest,[  --with-nest=script	nest-config script including path],
[
  if test "$withval" != yes; then
    NEST_CONFIG=$withval
  else
    AC_MSG_ERROR([--with-nest-config expects the nest-config script as argument. See README for details.])
  fi
])

# -------------------------------------------
# END Handle options
# -------------------------------------------


# does nest-config work
AC_MSG_CHECKING([for nest-config ])
AC_CHECK_FILE($NEST_CONFIG, HAVE_NEST=yes, 
              AC_MSG_ERROR([No usable nest-config was found. You may want to use --with-nest-config.]))
AC_MSG_RESULT(found)

# the following will crash if nest-config does not run
# careful, lines below must not break
AC_MSG_CHECKING([for NEST directory information ])
NEST_PREFIX=`$NEST_CONFIG --prefix`
NEST_CPPFLAGS=`$NEST_CONFIG --cflags`
NEST_COMPILER=`$NEST_CONFIG --compiler`
if test $prefix = NONE; then prefix=`$NEST_CONFIG --prefix`; fi
AC_MSG_RESULT($NEST_CPPFLAGS)

# Set the platform-dependent compiler flags based on the canonical
# host string.  These flags are placed in AM_{C,CXX}FLAGS.  If
# {C,CXX}FLAGS are given as environment variables, then they are
# appended to the set of automatically chosen flags.  After
# {C,CXX}FLAGS have been read out, they must be cleared, since
# system-dependent defaults will otherwise be placed into the
# Makefiles.  HEP 2004-12-20.

# Before we can determine the proper compiler flags, we must know
# which compiler we are using.  Since the pertaining AC macros run the
# compiler and set CFLAGS, CXXFLAGS to system-dependent values, we
# need to save command line/enviroment settings of these variables
# first. AC_AIX must run before the compiler is run, so we must run it
# here.
# HEP 2004-12-21

PT_MODULE_SAVE_CXXFLAGS=$CXXFLAGS

# Must first check if we are on AIX
AC_AIX

# Check for C++ compiler, looking for the same compiler
# used with NEST
AC_PROG_CXX([ $NEST_COMPILER ])

# the following is makeshift, should have the macro set proper
# ML_MODULE_SET_CXXFLAGS
AM_CXXFLAGS=$PT_MODULE_SAVE_CXXFLAGS
CXXFLAGS=

## Configure C environment

AC_PROG_LD
AC_PROG_INSTALL

AC_LIBLTDL_CONVENIENCE	   ## put libltdl into a convenience library
AC_PROG_LIBTOOL		   ## use libtool
AC_CONFIG_SUBDIRS(libltdl) ## also configure subdir containing libltdl

#-- Set the language to C++
AC_LANG_CPLUSPLUS

#-- Look for programs needed in the Makefile
AC_PROG_CXXCPP
AM_PROG_LIBTOOL
AC_PATH_PROGS([MAKE],[gmake make],[make])

# ---------------------------------------------------------------
# Configure directories to be built
# ---------------------------------------------------------------

PKGDATADIR=$datadir/$PACKAGE
PKGDOCDIR=$datadir/doc/$PACKAGE

# set up directories from which to build help
# second line replaces space with colon as separator
HELPDIRS="$PKGSRCDIR $PKGSRCDIR/sli"
HELPDIRS=`echo $HELPDIRS | tr " " ":"`

#-- Replace these variables in *.in
AC_SUBST(HAVE_NEST)
AC_SUBST(NEST_CONFIG)
AC_SUBST(NEST_CPPFLAGS)
AC_SUBST(NEST_COMPILER)
AC_SUBST(NEST_PREFIX)
AC_SUBST(HELPDIRS)
AC_SUBST(PKGSRCDIR)
AC_SUBST(PKGBUILDDIR)
AC_SUBST(PKGDATADIR)
AC_SUBST(PKGDOCDIR)
AC_SUBST(KERNEL)
AC_SUBST(HOST)
AC_SUBST(SED)
AC_SUBST(LD)
AC_SUBST(host_os)
AC_SUBST(host_cpu)
AC_SUBST(host_vendor)
AC_SUBST(AS)
AC_SUBST(CXX)
AC_SUBST(AR)
AC_SUBST(ARFLAGS)
AC_SUBST(CXX_AR)
AC_SUBST(AM_CXXFLAGS)
AC_SUBST(AM_CFLAGS)
AC_SUBST(MAKE)
AC_SUBST(MAKE_FLAGS)
AC_SUBST(INCLTDL)
AC_SUBST(LIBLTDL)

AM_CONFIG_HEADER(pt_module_config.h:pt_module_config.h.in)
AC_CONFIG_FILES(Makefile)

# -----------------------------------------------
# Create output
# -----------------------------------------------
AC_OUTPUT


# -----------------------------------------------
# Report, after output at end of configure run
# Must come after AC_OUTPUT, so that it is 
# displayed after libltdl has been configured
# -----------------------------------------------

echo
echo "-------------------------------------------------------"
echo "Pt_Module Configuration Summary"
echo "-------------------------------------------------------"
echo
echo "C++ compiler        : $CXX"
echo "C++ compiler flags  : $AM_CXXFLAGS"
echo "NEST compiler flags : $NEST_CPPFLAGS"

# these variables will still contain '${prefix}'
# we want to have the versions where this is resolved, too:
eval eval eval  PKGDOCDIR_AS_CONFIGURED=$PKGDOCDIR
eval eval eval  PKGDATADIR_AS_CONFIGURED=$PKGDATADIR

echo
echo "-------------------------------------------------------"
echo
echo "You can build install Pt_Module now, using"
echo "  make"
echo "  make install"
echo
echo "The Pt_Module executable will be installed to:"
echo -n "  "; eval eval echo "$libdir"
echo
