# Supplementary material for: An Indexing Theory for Working Memory Based on Fast Hebbian Plasticity
Source: eNeuro. 2020 Mar 19;7(2):ENEURO.0374-19.2020. doi: 10.1523/ENEURO.0374-19.2020 (PMC7189483; doi:10.1523/ENEURO.0374-19.2020)
Supplement: Extended Data 1 — We use the NEST simulator (Gewaltig and Diesmann, 2007) version 2.2 for our simulations (RRID: SCR_002963), running on a Cray XC-40 Supercomputer of the PDC Centre for High Performance Computing. The custom-build spiking neural network implementation of the BCPNN learning rule for MPI-parallelized NEST is freely available on github: https://github.com/Florian-Fiebig/BCPNN-for-NEST222-MPI and included in the extended data. Further, the model is also available on ModelDB (https://modeldb.yale.edu/257610). The depositories have README files, commented code, and we are happy to help individual researchers with using the BCPNN synapse model. We here briefly describe the installation procedure of the main BCPNN synapse model on the Git repository, or in the included zip file. After extracting the main folder BCPNN-for-NEST222-MPI-master in [PATH]. The compile script compile-module.sh switches the compiler to GNU, and adds Python2.7 and NEST 2.2.2 to the environment on a Cray XC-40 via the following: module swap PrgEnv-cray PrgEnv-gnu module add python/2.7.13 site-python/2.7 module add nest/2.2.2-py27. This obviously depends on the exact supercomputer environment and available modules. The compile script automatically creates necessary bootstrap and build directories, but some adjustments might be necessary, particularly with respect to the NEST Simulator install path, specified in line 54. Next, the compile script is run on the custom module like this: sudo ./compile-module.sh module-100725/. Then in python: import nest nest.sr(‘([PATH]/BCPNN-for-NEST222-MPI-master/share/nest/sli) addpath’) nest.Install(‘[PATH]/BCPNN-for-NEST222-MPI-master/lib/nest/pt_module’) The model should now be available as ‘bcpnn_synapse’ in the list of NEST synapses: print nest.Models(‘synapses’). Download Extended Data 1, ZIP file. [file enu-eN-NWR-0374-19-s08.zip › BCPNN-for-NEST222-MPI-master/bootstrap-module-100725/iaf_cond_exp_bias.h]

/*
 *  iaf_cond_exp_bias.h
 *
 *  This file is part of NEST.
 *
 *  Copyright (C) 2004 The NEST Initiative
 *
 *  NEST is free software: you can redistribute it and/or modify
 *  it under the terms of the GNU General Public License as published by
 *  the Free Software Foundation, either version 2 of the License, or
 *  (at your option) any later version.
 *
 *  NEST is distributed in the hope that it will be useful,
 *  but WITHOUT ANY WARRANTY; without even the implied warranty of
 *  MERCHANTABILITY or FITNESS FOR A PARTICULAR PURPOSE.  See the
 *  GNU General Public License for more details.
 *
 *  You should have received a copy of the GNU General Public License
 *  along with NEST.  If not, see <http://www.gnu.org/licenses/>.
 *
 */

#ifndef IAF_COND_EXP_BIAS_H
#define IAF_COND_EXP_BIAS_H

#include "config.h"

#ifdef HAVE_GSL

#include "nest.h"
#include "event.h"
#include "archiving_node.h"
#include "ring_buffer.h"
#include "connection.h"
#include "universal_data_logger.h"
#include "recordables_map.h"

#include <gsl/gsl_errno.h>
#include <gsl/gsl_matrix.h>
#include <gsl/gsl_odeiv.h>

/* BeginDocumentation
Name: iaf_cond_exp_bias - Simple conductance based leaky integrate-and-fire neuron model.

Description:
iaf_cond_exp_bias is an implementation of a spiking neuron using IAF dynamics with
conductance-based synapses. Incoming spike events induce a post-synaptic change 
of conductance modelled by an exponential function. The exponential function 
is normalised such that an event of weight 1.0 results in a peak conductance of 1 nS. 

Parameters: 
The following parameters can be set in the status dictionary.

V_m        double - Membrane potential in mV 
E_L        double - Leak reversal potential in mV.
C_m        double - Capacity of the membrane in pF
t_ref      double - Duration of refractory period in ms. 
V_th       double - Spike threshold in mV.
V_reset    double - Reset potential of the membrane in mV.
E_ex       double - Excitatory reversal potential in mV.
E_in       double - Inhibitory reversal potential in mV.
g_L        double - Leak conductance in nS;
tau_syn_ex double - Time constant of the excitatory synaptic exponential function in ms.
tau_syn_in double - Time constant of the inhibitory synaptic exponential function in ms.
I_e        double - Constant external input current in pA.

Sends: SpikeEvent

Receives: SpikeEvent, CurrentEvent, DataLoggingRequest

References: 

Meffin, H., Burkitt, A. N., & Grayden, D. B. (2004). An analytical
model for the large, fluctuating synaptic conductance state typical of
neocortical neurons in vivo. J.  Comput. Neurosci., 16, 159–175.

Author: Sven Schrader

SeeAlso: iaf_psc_delta, iaf_psc_exp, iaf_cond_exp_bias
*/

namespace mynest
{
  /**
   * Function computing right-hand side of ODE for GSL solver.
   * @note Must be declared here so we can befriend it in class.
   * @note Must have C-linkage for passing to GSL. Internally, it is
   *       a first-class C++ function, but cannot be a member function
   *       because of the C-linkage.
   * @note No point in declaring it inline, since it is called
   *       through a function pointer.
   * @param void* Pointer to model neuron instance.
   */
  extern "C"
  int iaf_cond_exp_bias_dynamics (double, const double*, double*, void*);
  
  class iaf_cond_exp_bias : public nest::Archiving_Node
  {
    
  public:        
    
    typedef Node base;
    
    iaf_cond_exp_bias();
    iaf_cond_exp_bias(const iaf_cond_exp_bias&);
    ~iaf_cond_exp_bias();

    /**
     * Import sets of overloaded virtual functions.
     * We need to explicitly include sets of overloaded
     * virtual functions into the current scope.
     * According to the SUN C++ FAQ, this is the correct
     * way of doing things, although all other compilers
     * happily live without.
     */

    using nest::Node::connect_sender;
    using nest::Node::handle;

    nest::port check_connection(nest::Connection&, nest::port);
    
    void handle(nest::SpikeEvent &);
    void handle(nest::CurrentEvent &);
    void handle(nest::DataLoggingRequest &); 
    
    nest::port connect_sender(nest::SpikeEvent &, nest::port);
    nest::port connect_sender(nest::CurrentEvent &, nest::port);
    nest::port connect_sender(nest::DataLoggingRequest &, nest::port);
    
    void get_status(DictionaryDatum &) const;
    void set_status(const DictionaryDatum &);
    
  private:
    void init_state_(const Node& proto);
    void init_buffers_();
    void calibrate();
    void update(nest::Time const &, const nest::long_t, const nest::long_t);

    // END Boilerplate function declarations ----------------------------

    // Friends --------------------------------------------------------

    // make dynamics function quasi-member
    friend int iaf_cond_exp_bias_dynamics(double, const double*, double*, void*);

    // The next two classes need to be friends to access the State_ class/member
    friend class nest::RecordablesMap<iaf_cond_exp_bias>;
    friend class nest::UniversalDataLogger<iaf_cond_exp_bias>;

  private:

    // ---------------------------------------------------------------- 

    //! Model parameters
    struct Parameters_ {
      double_t V_th_;       //!< Threshold Potential in mV
      double_t V_reset_;    //!< Reset Potential in mV
      double_t t_ref_;      //!< Refractory period in ms
      double_t g_L;         //!< Leak Conductance in nS
      double_t C_m;         //!< Membrane Capacitance in pF
      double_t E_ex;        //!< Excitatory reversal Potential in mV
      double_t E_in;        //!< Inhibitory reversal Potential in mV
      double_t E_L;         //!< Leak reversal Potential (aka resting potential) in mV
      double_t tau_synE;    //!< Synaptic Time Constant Excitatory Synapse in ms
      double_t tau_synI;    //!< Synaptic Time Constant for Inhibitory Synapse in ms
      double_t I_e;         //!< Constant Current in pA
      nest::double_t tau_j;
      nest::double_t tau_e;
      nest::double_t tau_p;
      nest::double_t fmax;
      nest::double_t gain;
      nest::double_t epsilon;
      nest::double_t K;
    
      Parameters_();  //!< Sets default parameter values

      void get(DictionaryDatum&) const;  //!< Store current values in dictionary
      void set(const DictionaryDatum&);  //!< Set values from dicitonary
    };

  public:
    // ---------------------------------------------------------------- 

    /**
     * State variables of the model.
     * @note Copy constructor and assignment operator required because
     *       of C-style array.
     */
    struct State_ {

      //! Symbolic indices to the elements of the state vector y
      enum StateVecElems { V_M = 0,           
			   G_EXC,     
			   G_INH,
                           Z_J,    
                           E_J,    
                           P_J,    
                           I_BIAS,  
			   STATE_VEC_SIZE };

      nest::double_t y_[STATE_VEC_SIZE];  //!< neuron state, must be C-array for GSL solver
      nest::int_t    r_;                  //!< number of refractory steps remaining
      nest::double_t epsilon;
      nest::double_t K;

      State_(const Parameters_&);  //!< Default initialization
      State_(const State_&);
      State_& operator=(const State_&);

      void get(DictionaryDatum&) const;
      void set(const DictionaryDatum&, const Parameters_&);
    };    

    // ---------------------------------------------------------------- 

  private:
    /**
     * Buffers of the model.
     */
    struct Buffers_ {
      Buffers_(iaf_cond_exp_bias&);                   //!<Sets buffer pointers to 0
      Buffers_(const Buffers_&, iaf_cond_exp_bias&);  //!<Sets buffer pointers to 0

      //! Logger for all analog data
      nest::UniversalDataLogger<iaf_cond_exp_bias> logger_;

      /** buffers and sums up incoming spikes/currents */
      nest::RingBuffer spike_exc_;
      nest::RingBuffer spike_inh_;
      nest::RingBuffer currents_;

      /** GSL ODE stuff */
      gsl_odeiv_step*    s_;    //!< stepping function
      gsl_odeiv_control* c_;    //!< adaptive stepsize control function
      gsl_odeiv_evolve*  e_;    //!< evolution function
      gsl_odeiv_system   sys_;  //!< struct describing system
      
      // IntergrationStep_ should be reset with the neuron on ResetNetwork,
      // but remain unchanged during calibration. Since it is initialized with
      // step_, and the resolution cannot change after nodes have been created,
      // it is safe to place both here.
      double_t step_;           //!< step size in ms
      double   IntegrationStep_;//!< current integration time step, updated by GSL

      /** 
       * Input current injected by CurrentEvent.
       * This variable is used to transport the current applied into the
       * _dynamics function computing the derivative of the state vector.
       * It must be a part of Buffers_, since it is initialized once before
       * the first simulation, but not modified before later Simulate calls.
       */
      double_t I_stim_;
    };

     // ---------------------------------------------------------------- 

     /**
      * Internal variables of the model.
      */
     struct Variables_ { 
      nest::int_t    RefractoryCounts_;
     };

    // Access functions for UniversalDataLogger -------------------------------
    
    //! Read out state vector elements, used by UniversalDataLogger
    template <State_::StateVecElems elem>
    nest::double_t get_y_elem_() const { return S_.y_[elem]; }
    nest::double_t get_epsilon_() const { return S_.epsilon; }
    nest::double_t get_K_() const { return S_.K; }

    // ---------------------------------------------------------------- 

    Parameters_ P_;
    State_      S_;
    Variables_  V_;
    Buffers_    B_;

    //! Mapping of recordables names to access functions
    static nest::RecordablesMap<iaf_cond_exp_bias> recordablesMap_;
  };

  
  inline
  nest::port mynest::iaf_cond_exp_bias::check_connection(nest::Connection& c, nest::port receptor_type)
  {
    nest::SpikeEvent e;
    e.set_sender(*this);
    c.check_event(e);
    return c.get_target()->connect_sender(e, receptor_type);
  }

  inline
  nest::port mynest::iaf_cond_exp_bias::connect_sender(nest::SpikeEvent&, nest::port receptor_type)
  {
    if (receptor_type != 0)
      throw nest::UnknownReceptorType(receptor_type, get_name());
    return 0;
  }
 
  inline
  nest::port mynest::iaf_cond_exp_bias::connect_sender(nest::CurrentEvent&, nest::port receptor_type)
  {
    if (receptor_type != 0)
      throw nest::UnknownReceptorType(receptor_type, get_name());
    return 0;
  }

  inline
  nest::port mynest::iaf_cond_exp_bias::connect_sender(nest::DataLoggingRequest& dlr, 
				      nest::port receptor_type)
  {
    if (receptor_type != 0)
      throw nest::UnknownReceptorType(receptor_type, get_name());
    return B_.logger_.connect_logging_device(dlr, recordablesMap_);
  }
 
  inline
  void iaf_cond_exp_bias::get_status(DictionaryDatum &d) const
  {
    P_.get(d);
    S_.get(d);
    nest::Archiving_Node::get_status(d);

    (*d)[nest::names::recordables] = recordablesMap_.get_list();
  }

  inline
  void iaf_cond_exp_bias::set_status(const DictionaryDatum &d)
  {
    Parameters_ ptmp = P_;  // temporary copy in case of errors
    ptmp.set(d);                       // throws if BadProperty
    State_      stmp = S_;  // temporary copy in case of errors
    stmp.set(d, ptmp);                 // throws if BadProperty

    // We now know that (ptmp, stmp) are consistent. We do not 
    // write them back to (P_, S_) before we are also sure that 
    // the properties to be set in the parent class are internally 
    // consistent.
    nest::Archiving_Node::set_status(d);

    // if we get here, temporaries contain consistent set of properties
    P_ = ptmp;
    S_ = stmp;
  }
  
} // namespace

#endif //HAVE_GSL
#endif //IAF_COND_EXP_BIAS_H
