# Supplementary material for: An Indexing Theory for Working Memory Based on Fast Hebbian Plasticity
Source: eNeuro. 2020 Mar 19;7(2):ENEURO.0374-19.2020. doi: 10.1523/ENEURO.0374-19.2020 (PMC7189483; doi:10.1523/ENEURO.0374-19.2020)
Supplement: Extended Data 1 — We use the NEST simulator (Gewaltig and Diesmann, 2007) version 2.2 for our simulations (RRID: SCR_002963), running on a Cray XC-40 Supercomputer of the PDC Centre for High Performance Computing. The custom-build spiking neural network implementation of the BCPNN learning rule for MPI-parallelized NEST is freely available on github: https://github.com/Florian-Fiebig/BCPNN-for-NEST222-MPI and included in the extended data. Further, the model is also available on ModelDB (https://modeldb.yale.edu/257610). The depositories have README files, commented code, and we are happy to help individual researchers with using the BCPNN synapse model. We here briefly describe the installation procedure of the main BCPNN synapse model on the Git repository, or in the included zip file. After extracting the main folder BCPNN-for-NEST222-MPI-master in [PATH]. The compile script compile-module.sh switches the compiler to GNU, and adds Python2.7 and NEST 2.2.2 to the environment on a Cray XC-40 via the following: module swap PrgEnv-cray PrgEnv-gnu module add python/2.7.13 site-python/2.7 module add nest/2.2.2-py27. This obviously depends on the exact supercomputer environment and available modules. The compile script automatically creates necessary bootstrap and build directories, but some adjustments might be necessary, particularly with respect to the NEST Simulator install path, specified in line 54. Next, the compile script is run on the custom module like this: sudo ./compile-module.sh module-100725/. Then in python: import nest nest.sr(‘([PATH]/BCPNN-for-NEST222-MPI-master/share/nest/sli) addpath’) nest.Install(‘[PATH]/BCPNN-for-NEST222-MPI-master/lib/nest/pt_module’) The model should now be available as ‘bcpnn_synapse’ in the list of NEST synapses: print nest.Models(‘synapses’). Download Extended Data 1, ZIP file. [file enu-eN-NWR-0374-19-s08.zip › BCPNN-for-NEST222-MPI-master/bootstrap-module-100725/install-sh]

#!/bin/sh
# install - install a program, script, or datafile

scriptversion=2006-12-25.00

# This originates from X11R5 (mit/util/scripts/install.sh), which was
# later released in X11R6 (xc/config/util/install.sh) with the
# following copyright and license.
#
# Copyright (C) 1994 X Consortium
#
# Permission is hereby granted, free of charge, to any person obtaining a copy
# of this software and associated documentation files (the "Software"), to
# deal in the Software without restriction, including without limitation the
# rights to use, copy, modify, merge, publish, distribute, sublicense, and/or
# sell copies of the Software, and to permit persons to whom the Software is
# furnished to do so, subject to the following conditions:
#
# The above copyright notice and this permission notice shall be included in
# all copies or substantial portions of the Software.
#
# THE SOFTWARE IS PROVIDED "AS IS", WITHOUT WARRANTY OF ANY KIND, EXPRESS OR
# IMPLIED, INCLUDING BUT NOT LIMITED TO THE WARRANTIES OF MERCHANTABILITY,
# FITNESS FOR A PARTICULAR PURPOSE AND NONINFRINGEMENT.  IN NO EVENT SHALL THE
# X CONSORTIUM BE LIABLE FOR ANY CLAIM, DAMAGES OR OTHER LIABILITY, WHETHER IN
# AN ACTION OF CONTRACT, TORT OR OTHERWISE, ARISING FROM, OUT OF OR IN CONNEC-
# TION WITH THE SOFTWARE OR THE USE OR OTHER DEALINGS IN THE SOFTWARE.
#
# Except as contained in this notice, the name of the X Consortium shall not
# be used in advertising or otherwise to promote the sale, use or other deal-
# ings in this Software without prior written authorization from the X Consor-
# tium.
#
#
# FSF changes to this file are in the public domain.
#
# Calling this script install-sh is preferred over install.sh, to prevent
# `make' implicit rules from creating a file called install from it
# when there is no Makefile.
#
# This script is compatible with the BSD install script, but was written
# from scratch.

nl='
'
IFS=" ""	$nl"

# set DOITPROG to echo to test this script

# Don't use :- since 4.3BSD and earlier shells don't like it.
doit=${DOITPROG-}
if test -z "$doit"; then
  doit_exec=exec
else
  doit_exec=$doit
fi

# Put in absolute file names if you don't have them in your path;
# or use environment vars.

chgrpprog=${CHGRPPROG-chgrp}
chmodprog=${CHMODPROG-chmod}
chownprog=${CHOWNPROG-chown}
cmpprog=${CMPPROG-cmp}
cpprog=${CPPROG-cp}
mkdirprog=${MKDIRPROG-mkdir}
mvprog=${MVPROG-mv}
rmprog=${RMPROG-rm}
stripprog=${STRIPPROG-strip}

posix_glob='?'
initialize_posix_glob='
  test "$posix_glob" != "?" || {
    if (set -f) 2>/dev/null; then
      posix_glob=
    else
      posix_glob=:
    fi
  }
'

posix_mkdir=

# Desired mode of installed file.
mode=0755

chgrpcmd=
chmodcmd=$chmodprog
chowncmd=
mvcmd=$mvprog
rmcmd="$rmprog -f"
stripcmd=

src=
dst=
dir_arg=
dst_arg=

copy_on_change=false
no_target_directory=

usage="\
Usage: $0 [OPTION]... [-T] SRCFILE DSTFILE
   or: $0 [OPTION]... SRCFILES... DIRECTORY
   or: $0 [OPTION]... -t DIRECTORY SRCFILES...
   or: $0 [OPTION]... -d DIRECTORIES...

In the 1st form, copy SRCFILE to DSTFILE.
In the 2nd and 3rd, copy all SRCFILES to DIRECTORY.
In the 4th, create DIRECTORIES.

Options:
     --help     display this help and exit.
     --version  display version info and exit.

  -c            (ignored)
  -C            install only if different (preserve the last data modification time)
  -d            create directories instead of installing files.
  -g GROUP      $chgrpprog installed files to GROUP.
  -m MODE       $chmodprog installed files to MODE.
  -o USER       $chownprog installed files to USER.
  -s            $stripprog installed files.
  -t DIRECTORY  install into DIRECTORY.
  -T            report an error if DSTFILE is a directory.

Environment variables override the default commands:
  CHGRPPROG CHMODPROG CHOWNPROG CMPPROG CPPROG MKDIRPROG MVPROG
  RMPROG STRIPPROG
"

while test $# -ne 0; do
  case $1 in
    -c) ;;

    -C) copy_on_change=true;;

    -d) dir_arg=true;;

    -g) chgrpcmd="$chgrpprog $2"
	shift;;

    --help) echo "$usage"; exit $?;;

    -m) mode=$2
	case $mode in
	  *' '* | *'	'* | *'
'*	  | *'*'* | *'?'* | *'['*)
	    echo "$0: invalid mode: $mode" >&2
	    exit 1;;
	esac
	shift;;

    -o) chowncmd="$chownprog $2"
	shift;;

    -s) stripcmd=$stripprog;;

    -t) dst_arg=$2
	shift;;

    -T) no_target_directory=true;;

    --version) echo "$0 $scriptversion"; exit $?;;

    --)	shift
	break;;

    -*)	echo "$0: invalid option: $1" >&2
	exit 1;;

    *)  break;;
  esac
  shift
done

if test $# -ne 0 && test -z "$dir_arg$dst_arg"; then
  # When -d is used, all remaining arguments are directories to create.
  # When -t is used, the destination is already specified.
  # Otherwise, the last argument is the destination.  Remove it from $@.
  for arg
  do
    if test -n "$dst_arg"; then
      # $@ is not empty: it contains at least $arg.
      set fnord "$@" "$dst_arg"
      shift # fnord
    fi
    shift # arg
    dst_arg=$arg
  done
fi

if test $# -eq 0; then
  if test -z "$dir_arg"; then
    echo "$0: no input file specified." >&2
    exit 1
  fi
  # It's OK to call `install-sh -d' without argument.
  # This can happen when creating conditional directories.
  exit 0
fi

if test -z "$dir_arg"; then
  trap '(exit $?); exit' 1 2 13 15

  # Set umask so as not to create temps with too-generous modes.
  # However, 'strip' requires both read and write access to temps.
  case $mode in
    # Optimize common cases.
    *644) cp_umask=133;;
    *755) cp_umask=22;;

    *[0-7])
      if test -z "$stripcmd"; then
	u_plus_rw=
      else
	u_plus_rw='% 200'
      fi
      cp_umask=`expr '(' 777 - $mode % 1000 ')' $u_plus_rw`;;
    *)
      if test -z "$stripcmd"; then
	u_plus_rw=
      else
	u_plus_rw=,u+rw
      fi
      cp_umask=$mode$u_plus_rw;;
  esac
fi

for src
do
  # Protect names starting with `-'.
  case $src in
    -*) src=./$src;;
  esac

  if test -n "$dir_arg"; then
    dst=$src
    dstdir=$dst
    test -d "$dstdir"
    dstdir_status=$?
  else

    # Waiting for this to be detected by the "$cpprog $src $dsttmp" command
    # might cause directories to be created, which would be especially bad
    # if $src (and thus $dsttmp) contains '*'.
    if test ! -f "$src" && test ! -d "$src"; then
      echo "$0: $src does not exist." >&2
      exit 1
    fi

    if test -z "$dst_arg"; then
      echo "$0: no destination specified." >&2
      exit 1
    fi

    dst=$dst_arg
    # Protect names starting with `-'.
    case $dst in
      -*) dst=./$dst;;
    esac

    # If destination is a directory, append the input filename; won't work
    # if double slashes aren't ignored.
    if test -d "$dst"; then
      if test -n "$no_target_directory"; then
	echo "$0: $dst_arg: Is a directory" >&2
	exit 1
      fi
      dstdir=$dst
      dst=$dstdir/`basename "$src"`
      dstdir_status=0
    else
      # Prefer dirname, but fall back on a substitute if dirname fails.
      dstdir=`
	(dirname "$dst") 2>/dev/null ||
	expr X"$dst" : 'X\(.*[^/]\)//*[^/][^/]*/*$' \| \
	     X"$dst" : 'X\(//\)[^/]' \| \
	     X"$dst" : 'X\(//\)$' \| \
	     X"$dst" : 'X\(/\)' \| . 2>/dev/null ||
	echo X"$dst" |
	    sed '/^X\(.*[^/]\)\/\/*[^/][^/]*\/*$/{
		   s//\1/
		   q
		 }
		 /^X\(\/\/\)[^/].*/{
		   s//\1/
		   q
		 }
		 /^X\(\/\/\)$/{
		   s//\1/
		   q
		 }
		 /^X\(\/\).*/{
		   s//\1/
		   q
		 }
		 s/.*/./; q'
      `

      test -d "$dstdir"
      dstdir_status=$?
    fi
  fi

  obsolete_mkdir_used=false

  if test $dstdir_status != 0; then
    case $posix_mkdir in
      '')
	# Create intermediate dirs using mode 755 as modified by the umask.
	# This is like FreeBSD 'install' as of 1997-10-28.
	umask=`umask`
	case $stripcmd.$umask in
	  # Optimize common cases.
	  *[2367][2367]) mkdir_umask=$umask;;
	  .*0[02][02] | .[02][02] | .[02]) mkdir_umask=22;;

	  *[0-7])
	    mkdir_umask=`expr $umask + 22 \
	      - $umask % 100 % 40 + $umask % 20 \
	      - $umask % 10 % 4 + $umask % 2
	    `;;
	  *) mkdir_umask=$umask,go-w;;
	esac

	# With -d, create the new directory with the user-specified mode.
	# Otherwise, rely on $mkdir_umask.
	if test -n "$dir_arg"; then
	  mkdir_mode=-m$mode
	else
	  mkdir_mode=
	fi

	posix_mkdir=false
	case $umask in
	  *[123567][0-7][0-7])
	    # POSIX mkdir -p sets u+wx bits regardless of umask, which
	    # is incompatible with FreeBSD 'install' when (umask & 300) != 0.
	    ;;
	  *)
	    tmpdir=${TMPDIR-/tmp}/ins$RANDOM-$$
	    trap 'ret=$?; rmdir "$tmpdir/d" "$tmpdir" 2>/dev/null; exit $ret' 0

	    if (umask $mkdir_umask &&
		exec $mkdirprog $mkdir_mode -p -- "$tmpdir/d") >/dev/null 2>&1
	    then
	      if test -z "$dir_arg" || {
		   # Check for POSIX incompatibilities with -m.
		   # HP-UX 11.23 and IRIX 6.5 mkdir -m -p sets group- or
		   # other-writeable bit of parent directory when it shouldn't.
		   # FreeBSD 6.1 mkdir -m -p sets mode of existing directory.
		   ls_ld_tmpdir=`ls -ld "$tmpdir"`
		   case $ls_ld_tmpdir in
		     d????-?r-*) different_mode=700;;
		     d????-?--*) different_mode=755;;
		     *) false;;
		   esac &&
		   $mkdirprog -m$different_mode -p -- "$tmpdir" && {
		     ls_ld_tmpdir_1=`ls -ld "$tmpdir"`
		     test "$ls_ld_tmpdir" = "$ls_ld_tmpdir_1"
		   }
		 }
	      then posix_mkdir=:
	      fi
	      rmdir "$tmpdir/d" "$tmpdir"
	    else
	      # Remove any dirs left behind by ancient mkdir implementations.
	      rmdir ./$mkdir_mode ./-p ./-- 2>/dev/null
	    fi
	    trap '' 0;;
	esac;;
    esac

    if
      $posix_mkdir && (
	umask $mkdir_umask &&
	$doit_exec $mkdirprog $mkdir_mode -p -- "$dstdir"
      )
    then :
    else

      # The umask is ridiculous, or mkdir does not conform to POSIX,
      # or it failed possibly due to a race condition.  Create the
      # directory the slow way, step by step, checking for races as we go.

      case $dstdir in
	/*) prefix='/';;
	-*) prefix='./';;
	*)  prefix='';;
      esac

      eval "$initialize_posix_glob"

      oIFS=$IFS
      IFS=/
      $posix_glob set -f
      set fnord $dstdir
      shift
      $posix_glob set +f
      IFS=$oIFS

      prefixes=

      for d
      do
	test -z "$d" && continue

	prefix=$prefix$d
	if test -d "$prefix"; then
	  prefixes=
	else
	  if $posix_mkdir; then
	    (umask=$mkdir_umask &&
	     $doit_exec $mkdirprog $mkdir_mode -p -- "$dstdir") && break
	    # Don't fail if two instances are running concurrently.
	    test -d "$prefix" || exit 1
	  else
	    case $prefix in
	      *\'*) qprefix=`echo "$prefix" | sed "s/'/'\\\\\\\\''/g"`;;
	      *) qprefix=$prefix;;
	    esac
	    prefixes="$prefixes '$qprefix'"
	  fi
	fi
	prefix=$prefix/
      done

      if test -n "$prefixes"; then
	# Don't fail if two instances are running concurrently.
	(umask $mkdir_umask &&
	 eval "\$doit_exec \$mkdirprog $prefixes") ||
	  test -d "$dstdir" || exit 1
	obsolete_mkdir_used=true
      fi
    fi
  fi

  if test -n "$dir_arg"; then
    { test -z "$chowncmd" || $doit $chowncmd "$dst"; } &&
    { test -z "$chgrpcmd" || $doit $chgrpcmd "$dst"; } &&
    { test "$obsolete_mkdir_used$chowncmd$chgrpcmd" = false ||
      test -z "$chmodcmd" || $doit $chmodcmd $mode "$dst"; } || exit 1
  else

    # Make a couple of temp file names in the proper directory.
    dsttmp=$dstdir/_inst.$$_
    rmtmp=$dstdir/_rm.$$_

    # Trap to clean up those temp files at exit.
    trap 'ret=$?; rm -f "$dsttmp" "$rmtmp" && exit $ret' 0

    # Copy the file name to the temp name.
    (umask $cp_umask && $doit_exec $cpprog "$src" "$dsttmp") &&

    # and set any options; do chmod last to preserve setuid bits.
    #
    # If any of these fail, we abort the whole thing.  If we want to
    # ignore errors from any of these, just make sure not to ignore
    # errors from the above "$doit $cpprog $src $dsttmp" command.
    #
    { test -z "$chowncmd" || $doit $chowncmd "$dsttmp"; } &&
    { test -z "$chgrpcmd" || $doit $chgrpcmd "$dsttmp"; } &&
    { test -z "$stripcmd" || $doit $stripcmd "$dsttmp"; } &&
    { test -z "$chmodcmd" || $doit $chmodcmd $mode "$dsttmp"; } &&

    # If -C, don't bother to copy if it wouldn't change the file.
    if $copy_on_change &&
       old=`LC_ALL=C ls -dlL "$dst"	2>/dev/null` &&
       new=`LC_ALL=C ls -dlL "$dsttmp"	2>/dev/null` &&

       eval "$initialize_posix_glob" &&
       $posix_glob set -f &&
       set X $old && old=:$2:$4:$5:$6 &&
       set X $new && new=:$2:$4:$5:$6 &&
       $posix_glob set +f &&

       test "$old" = "$new" &&
       $cmpprog "$dst" "$dsttmp" >/dev/null 2>&1
    then
      rm -f "$dsttmp"
    else
      # Rename the file to the real destination.
      $doit $mvcmd -f "$dsttmp" "$dst" 2>/dev/null ||

      # The rename failed, perhaps because mv can't rename something else
      # to itself, or perhaps because mv is so ancient that it does not
      # support -f.
      {
	# Now remove or move aside any old file at destination location.
	# We try this two ways since rm can't unlink itself on some
	# systems and the destination file might be busy for other
	# reasons.  In this case, the final cleanup might fail but the new
	# file should still install successfully.
	{
	  test ! -f "$dst" ||
	  $doit $rmcmd -f "$dst" 2>/dev/null ||
	  { $doit $mvcmd -f "$dst" "$rmtmp" 2>/dev/null &&
	    { $doit $rmcmd -f "$rmtmp" 2>/dev/null; :; }
	  } ||
	  { echo "$0: cannot unlink or rename $dst" >&2
	    (exit 1); exit 1
	  }
	} &&

	# Now rename the file to the real destination.
	$doit $mvcmd "$dsttmp" "$dst"
      }
    fi || exit 1

    trap '' 0
  fi
done

# Local variables:
# eval: (add-hook 'write-file-hooks 'time-stamp)
# time-stamp-start: "scriptversion="
# time-stamp-format: "%:y-%02m-%02d.%02H"
# time-stamp-end: "$"
# End:
