# Supplementary material for: An Indexing Theory for Working Memory Based on Fast Hebbian Plasticity
Source: eNeuro. 2020 Mar 19;7(2):ENEURO.0374-19.2020. doi: 10.1523/ENEURO.0374-19.2020 (PMC7189483; doi:10.1523/ENEURO.0374-19.2020)
Supplement: Extended Data 1 — We use the NEST simulator (Gewaltig and Diesmann, 2007) version 2.2 for our simulations (RRID: SCR_002963), running on a Cray XC-40 Supercomputer of the PDC Centre for High Performance Computing. The custom-build spiking neural network implementation of the BCPNN learning rule for MPI-parallelized NEST is freely available on github: https://github.com/Florian-Fiebig/BCPNN-for-NEST222-MPI and included in the extended data. Further, the model is also available on ModelDB (https://modeldb.yale.edu/257610). The depositories have README files, commented code, and we are happy to help individual researchers with using the BCPNN synapse model. We here briefly describe the installation procedure of the main BCPNN synapse model on the Git repository, or in the included zip file. After extracting the main folder BCPNN-for-NEST222-MPI-master in [PATH]. The compile script compile-module.sh switches the compiler to GNU, and adds Python2.7 and NEST 2.2.2 to the environment on a Cray XC-40 via the following: module swap PrgEnv-cray PrgEnv-gnu module add python/2.7.13 site-python/2.7 module add nest/2.2.2-py27. This obviously depends on the exact supercomputer environment and available modules. The compile script automatically creates necessary bootstrap and build directories, but some adjustments might be necessary, particularly with respect to the NEST Simulator install path, specified in line 54. Next, the compile script is run on the custom module like this: sudo ./compile-module.sh module-100725/. Then in python: import nest nest.sr(‘([PATH]/BCPNN-for-NEST222-MPI-master/share/nest/sli) addpath’) nest.Install(‘[PATH]/BCPNN-for-NEST222-MPI-master/lib/nest/pt_module’) The model should now be available as ‘bcpnn_synapse’ in the list of NEST synapses: print nest.Models(‘synapses’). Download Extended Data 1, ZIP file. [file enu-eN-NWR-0374-19-s08.zip › BCPNN-for-NEST222-MPI-master/bootstrap-module-100725/libltdl/Makefile.am]

## Makefile.am -- Process this file with automake to produce Makefile.in
##
##   Copyright (C) 2003, 2004, 2005, 2007 Free Software Foundation, Inc.
##   Written by Gary V. Vaughan, 2003
##
##   NOTE: The canonical source of this file is maintained with the
##   GNU Libtool package.  Report bugs to bug-libtool@gnu.org.
##
## GNU Libltdl is free software; you can redistribute it and/or
## modify it under the terms of the GNU Lesser General Public
## License as published by the Free Software Foundation; either
## version 2 of the License, or (at your option) any later version.
##
## As a special exception to the GNU Lesser General Public License,
## if you distribute this file as part of a program or library that
## is built using GNU libtool, you may include this file under the
## same distribution terms that you use for the rest of that program.
##
## GNU Libltdl is distributed in the hope that it will be useful,
## but WITHOUT ANY WARRANTY; without even the implied warranty of
## MERCHANTABILITY or FITNESS FOR A PARTICULAR PURPOSE.  See the
## GNU Lesser General Public License for more details.
##
## You should have received a copy of the GNU LesserGeneral Public
## License along with GNU Libltdl; see the file COPYING.LIB.  If not, a
## copy can be downloaded from http://www.gnu.org/licenses/lgpl.html,
## or obtained by writing to the Free Software Foundation, Inc.,
## 51 Franklin Street, Fifth Floor, Boston, MA 02110-1301, USA.
#####

ACLOCAL_AMFLAGS = -I m4
AUTOMAKE_OPTIONS = foreign
AM_CPPFLAGS =
AM_LDFLAGS =
BUILT_SOURCES =
include_HEADERS =
noinst_LTLIBRARIES =
lib_LTLIBRARIES =
EXTRA_LTLIBRARIES =
EXTRA_DIST =
CLEANFILES =
MOSTLYCLEANFILES =

# -I$(srcdir) is needed for user that built libltdl with a sub-Automake
# (not as a sub-package!) using 'nostdinc':
AM_CPPFLAGS	       += -DLT_CONFIG_H='<$(LT_CONFIG_H)>' \
			  -DLTDL -I. -I$(srcdir) -Ilibltdl \
			  -I$(srcdir)/libltdl -I$(srcdir)/libltdl
AM_LDFLAGS	       += -no-undefined
LTDL_VERSION_INFO	= -version-info 9:0:2

noinst_LTLIBRARIES	+= $(LT_DLLOADERS)

if INSTALL_LTDL
ltdlincludedir		= $(includedir)/libltdl
ltdlinclude_HEADERS	= libltdl/lt_system.h \
			  libltdl/lt_error.h \
			  libltdl/lt_dlloader.h
include_HEADERS	       += ltdl.h
lib_LTLIBRARIES	       += libltdl.la
endif

if CONVENIENCE_LTDL
noinst_LTLIBRARIES     += libltdlc.la
endif

libltdl_la_SOURCES = libltdl/lt__alloc.h \
			  libltdl/lt__dirent.h \
			  libltdl/lt__glibc.h \
			  libltdl/lt__private.h \
			  libltdl/lt__strl.h \
			  libltdl/lt_dlloader.h \
			  libltdl/lt_error.h \
	                  libltdl/lt_system.h \
			  libltdl/slist.h \
			  loaders/preopen.c \
			  lt__alloc.c \
			  lt_dlloader.c \
			  lt_error.c \
			  ltdl.c \
			  ltdl.h \
			  slist.c

EXTRA_DIST	       += lt__dirent.c \
			  lt__strl.c

libltdl_la_CPPFLAGS	= -DLTDLOPEN=$(LTDLOPEN) $(AM_CPPFLAGS)
libltdl_la_LDFLAGS	= $(AM_LDFLAGS) $(LTDL_VERSION_INFO) $(LT_DLPREOPEN)
libltdl_la_LIBADD	= $(LTLIBOBJS)
libltdl_la_DEPENDENCIES	= $(LT_DLLOADERS) $(LTLIBOBJS)

libltdlc_la_SOURCES	= $(libltdl_la_SOURCES)
libltdlc_la_CPPFLAGS	= -DLTDLOPEN=$(LTDLOPEN)c $(AM_CPPFLAGS)
libltdlc_la_LDFLAGS	= $(AM_LDFLAGS) $(LT_DLPREOPEN)
libltdlc_la_LIBADD	= $(libltdl_la_LIBADD)
libltdlc_la_DEPENDENCIES= $(libltdl_la_DEPENDENCIES)

## The loaders are preopened by libltdl, itself always built from
## pic-objects (either as a shared library, or a convenience library),
## so the loaders themselves must be made from pic-objects too.  We
## use convenience libraries for that purpose:
EXTRA_LTLIBRARIES	       += dlopen.la \
				  dld_link.la \
				  dyld.la \
				  load_add_on.la \
				  loadlibrary.la \
				  shl_load.la

dlopen_la_SOURCES	= loaders/dlopen.c
dlopen_la_LDFLAGS	= -module -avoid-version
dlopen_la_LIBADD 	= $(LIBADD_DLOPEN)

dld_link_la_SOURCES	= loaders/dld_link.c
dld_link_la_LDFLAGS	= -module -avoid-version
dld_link_la_LIBADD	= -ldld

dyld_la_SOURCES		= loaders/dyld.c
dyld_la_LDFLAGS		= -module -avoid-version

load_add_on_la_SOURCES	= loaders/load_add_on.c
load_add_on_la_LDFLAGS	= -module -avoid-version

loadlibrary_la_SOURCES	= loaders/loadlibrary.c
loadlibrary_la_LDFLAGS	= -module -avoid-version

shl_load_la_SOURCES	= loaders/shl_load.c
shl_load_la_LDFLAGS	= -module -avoid-version
shl_load_la_LIBADD	= $(LIBADD_SHL_LOAD)

## Make sure these will be cleaned even when they're not built by default:
CLEANFILES		       += libltdl.la \
				  libltdlc.la \
				  libdlloader.la

## Automake-1.9.6 doesn't clean subdir AC_LIBOBJ compiled objects
## automatically:
CLEANFILES	       += $(LIBOBJS) $(LTLIBOBJS)

EXTRA_DIST	       += COPYING.LIB \
			  configure.ac \
			  Makefile.am \
			  aclocal.m4 \
			  Makefile.in \
			  configure \
			  config-h.in \
			  README

## --------------------------- ##
## Gnulib Makefile.am snippets ##
## --------------------------- ##

BUILT_SOURCES	+= $(ARGZ_H)
EXTRA_DIST	+= argz_.h \
		   argz.c

# We need the following in order to create an <argz.h> when the system
# doesn't have one that works with the given compiler.
all-local $(lib_OBJECTS): $(ARGZ_H)
argz.h: argz_.h
	$(mkinstalldirs) . 
	cp $(srcdir)/argz_.h $@-t
	mv $@-t $@
MOSTLYCLEANFILES += argz.h \
		    argz.h-t
