# Supplementary material for: An Indexing Theory for Working Memory Based on Fast Hebbian Plasticity
Source: eNeuro. 2020 Mar 19;7(2):ENEURO.0374-19.2020. doi: 10.1523/ENEURO.0374-19.2020 (PMC7189483; doi:10.1523/ENEURO.0374-19.2020)
Supplement: Extended Data 1 — We use the NEST simulator (Gewaltig and Diesmann, 2007) version 2.2 for our simulations (RRID: SCR_002963), running on a Cray XC-40 Supercomputer of the PDC Centre for High Performance Computing. The custom-build spiking neural network implementation of the BCPNN learning rule for MPI-parallelized NEST is freely available on github: https://github.com/Florian-Fiebig/BCPNN-for-NEST222-MPI and included in the extended data. Further, the model is also available on ModelDB (https://modeldb.yale.edu/257610). The depositories have README files, commented code, and we are happy to help individual researchers with using the BCPNN synapse model. We here briefly describe the installation procedure of the main BCPNN synapse model on the Git repository, or in the included zip file. After extracting the main folder BCPNN-for-NEST222-MPI-master in [PATH]. The compile script compile-module.sh switches the compiler to GNU, and adds Python2.7 and NEST 2.2.2 to the environment on a Cray XC-40 via the following: module swap PrgEnv-cray PrgEnv-gnu module add python/2.7.13 site-python/2.7 module add nest/2.2.2-py27. This obviously depends on the exact supercomputer environment and available modules. The compile script automatically creates necessary bootstrap and build directories, but some adjustments might be necessary, particularly with respect to the NEST Simulator install path, specified in line 54. Next, the compile script is run on the custom module like this: sudo ./compile-module.sh module-100725/. Then in python: import nest nest.sr(‘([PATH]/BCPNN-for-NEST222-MPI-master/share/nest/sli) addpath’) nest.Install(‘[PATH]/BCPNN-for-NEST222-MPI-master/lib/nest/pt_module’) The model should now be available as ‘bcpnn_synapse’ in the list of NEST synapses: print nest.Models(‘synapses’). Download Extended Data 1, ZIP file. [file enu-eN-NWR-0374-19-s08.zip › BCPNN-for-NEST222-MPI-master/bootstrap-module-100725/libltdl/Makefile.in]

# Makefile.in generated by automake 1.10.1 from Makefile.am.
# @configure_input@

# Copyright (C) 1994, 1995, 1996, 1997, 1998, 1999, 2000, 2001, 2002,
# 2003, 2004, 2005, 2006, 2007, 2008  Free Software Foundation, Inc.
# This Makefile.in is free software; the Free Software Foundation
# gives unlimited permission to copy and/or distribute it,
# with or without modifications, as long as this notice is preserved.

# This program is distributed in the hope that it will be useful,
# but WITHOUT ANY WARRANTY, to the extent permitted by law; without
# even the implied warranty of MERCHANTABILITY or FITNESS FOR A
# PARTICULAR PURPOSE.

@SET_MAKE@

#####


VPATH = @srcdir@
pkgdatadir = $(datadir)/@PACKAGE@
pkglibdir = $(libdir)/@PACKAGE@
pkgincludedir = $(includedir)/@PACKAGE@
am__cd = CDPATH="$${ZSH_VERSION+.}$(PATH_SEPARATOR)" && cd
install_sh_DATA = $(install_sh) -c -m 644
install_sh_PROGRAM = $(install_sh) -c
install_sh_SCRIPT = $(install_sh) -c
INSTALL_HEADER = $(INSTALL_DATA)
transform = $(program_transform_name)
NORMAL_INSTALL = :
PRE_INSTALL = :
POST_INSTALL = :
NORMAL_UNINSTALL = :
PRE_UNINSTALL = :
POST_UNINSTALL = :
build_triplet = @build@
host_triplet = @host@
@INSTALL_LTDL_TRUE@am__append_1 = ltdl.h
@INSTALL_LTDL_TRUE@am__append_2 = libltdl.la
@CONVENIENCE_LTDL_TRUE@am__append_3 = libltdlc.la
subdir = .
DIST_COMMON = README $(am__configure_deps) $(am__include_HEADERS_DIST) \
	$(am__ltdlinclude_HEADERS_DIST) $(srcdir)/Makefile.am \
	$(srcdir)/Makefile.in $(srcdir)/config-h.in \
	$(top_srcdir)/configure COPYING.LIB argz.c config/compile \
	config/config.guess config/config.sub config/depcomp \
	config/install-sh config/ltmain.sh  \
	config/missing  lt__dirent.c lt__strl.c
ACLOCAL_M4 = $(top_srcdir)/aclocal.m4
am__aclocal_m4_deps = $(top_srcdir)/m4/argz.m4 \
	$(top_srcdir)/m4/libtool.m4 $(top_srcdir)/m4/ltdl.m4 \
	$(top_srcdir)/m4/ltoptions.m4 $(top_srcdir)/m4/ltsugar.m4 \
	$(top_srcdir)/m4/ltversion.m4 $(top_srcdir)/m4/lt~obsolete.m4 \
	$(top_srcdir)/configure.ac
am__configure_deps = $(am__aclocal_m4_deps) $(CONFIGURE_DEPENDENCIES) \
	$(ACLOCAL_M4)
am__CONFIG_DISTCLEAN_FILES = config.status config.cache config.log \
 configure.lineno config.status.lineno
mkinstalldirs = $(install_sh) -d
CONFIG_HEADER = config.h
CONFIG_CLEAN_FILES =
am__vpath_adj_setup = srcdirstrip=`echo "$(srcdir)" | sed 's|.|.|g'`;
am__vpath_adj = case $$p in \
    $(srcdir)/*) f=`echo "$$p" | sed "s|^$$srcdirstrip/||"`;; \
    *) f=$$p;; \
  esac;
am__strip_dir = `echo $$p | sed -e 's|^.*/||'`;
am__installdirs = "$(DESTDIR)$(libdir)" "$(DESTDIR)$(includedir)" \
	"$(DESTDIR)$(ltdlincludedir)"
libLTLIBRARIES_INSTALL = $(INSTALL)
LTLIBRARIES = $(lib_LTLIBRARIES) $(noinst_LTLIBRARIES)
dld_link_la_DEPENDENCIES =
am_dld_link_la_OBJECTS = dld_link.lo
dld_link_la_OBJECTS = $(am_dld_link_la_OBJECTS)
dld_link_la_LINK = $(LIBTOOL) --tag=CC $(AM_LIBTOOLFLAGS) \
	$(LIBTOOLFLAGS) --mode=link $(CCLD) $(AM_CFLAGS) $(CFLAGS) \
	$(dld_link_la_LDFLAGS) $(LDFLAGS) -o $@
am__DEPENDENCIES_1 =
dlopen_la_DEPENDENCIES = $(am__DEPENDENCIES_1)
am_dlopen_la_OBJECTS = dlopen.lo
dlopen_la_OBJECTS = $(am_dlopen_la_OBJECTS)
dlopen_la_LINK = $(LIBTOOL) --tag=CC $(AM_LIBTOOLFLAGS) \
	$(LIBTOOLFLAGS) --mode=link $(CCLD) $(AM_CFLAGS) $(CFLAGS) \
	$(dlopen_la_LDFLAGS) $(LDFLAGS) -o $@
dyld_la_LIBADD =
am_dyld_la_OBJECTS = dyld.lo
dyld_la_OBJECTS = $(am_dyld_la_OBJECTS)
dyld_la_LINK = $(LIBTOOL) --tag=CC $(AM_LIBTOOLFLAGS) $(LIBTOOLFLAGS) \
	--mode=link $(CCLD) $(AM_CFLAGS) $(CFLAGS) $(dyld_la_LDFLAGS) \
	$(LDFLAGS) -o $@
am_libltdl_la_OBJECTS = libltdl_la-preopen.lo libltdl_la-lt__alloc.lo \
	libltdl_la-lt_dlloader.lo libltdl_la-lt_error.lo \
	libltdl_la-ltdl.lo libltdl_la-slist.lo
libltdl_la_OBJECTS = $(am_libltdl_la_OBJECTS)
libltdl_la_LINK = $(LIBTOOL) --tag=CC $(AM_LIBTOOLFLAGS) \
	$(LIBTOOLFLAGS) --mode=link $(CCLD) $(AM_CFLAGS) $(CFLAGS) \
	$(libltdl_la_LDFLAGS) $(LDFLAGS) -o $@
@INSTALL_LTDL_TRUE@am_libltdl_la_rpath = -rpath $(libdir)
am__objects_1 = libltdlc_la-preopen.lo libltdlc_la-lt__alloc.lo \
	libltdlc_la-lt_dlloader.lo libltdlc_la-lt_error.lo \
	libltdlc_la-ltdl.lo libltdlc_la-slist.lo
am_libltdlc_la_OBJECTS = $(am__objects_1)
libltdlc_la_OBJECTS = $(am_libltdlc_la_OBJECTS)
libltdlc_la_LINK = $(LIBTOOL) --tag=CC $(AM_LIBTOOLFLAGS) \
	$(LIBTOOLFLAGS) --mode=link $(CCLD) $(AM_CFLAGS) $(CFLAGS) \
	$(libltdlc_la_LDFLAGS) $(LDFLAGS) -o $@
@CONVENIENCE_LTDL_TRUE@am_libltdlc_la_rpath =
load_add_on_la_LIBADD =
am_load_add_on_la_OBJECTS = load_add_on.lo
load_add_on_la_OBJECTS = $(am_load_add_on_la_OBJECTS)
load_add_on_la_LINK = $(LIBTOOL) --tag=CC $(AM_LIBTOOLFLAGS) \
	$(LIBTOOLFLAGS) --mode=link $(CCLD) $(AM_CFLAGS) $(CFLAGS) \
	$(load_add_on_la_LDFLAGS) $(LDFLAGS) -o $@
loadlibrary_la_LIBADD =
am_loadlibrary_la_OBJECTS = loadlibrary.lo
loadlibrary_la_OBJECTS = $(am_loadlibrary_la_OBJECTS)
loadlibrary_la_LINK = $(LIBTOOL) --tag=CC $(AM_LIBTOOLFLAGS) \
	$(LIBTOOLFLAGS) --mode=link $(CCLD) $(AM_CFLAGS) $(CFLAGS) \
	$(loadlibrary_la_LDFLAGS) $(LDFLAGS) -o $@
shl_load_la_DEPENDENCIES = $(am__DEPENDENCIES_1)
am_shl_load_la_OBJECTS = shl_load.lo
shl_load_la_OBJECTS = $(am_shl_load_la_OBJECTS)
shl_load_la_LINK = $(LIBTOOL) --tag=CC $(AM_LIBTOOLFLAGS) \
	$(LIBTOOLFLAGS) --mode=link $(CCLD) $(AM_CFLAGS) $(CFLAGS) \
	$(shl_load_la_LDFLAGS) $(LDFLAGS) -o $@
DEFAULT_INCLUDES = -I.@am__isrc@
depcomp = $(SHELL) $(top_srcdir)/config/depcomp
am__depfiles_maybe = depfiles
COMPILE = $(CC) $(DEFS) $(DEFAULT_INCLUDES) $(INCLUDES) $(AM_CPPFLAGS) \
	$(CPPFLAGS) $(AM_CFLAGS) $(CFLAGS)
LTCOMPILE = $(LIBTOOL) --tag=CC $(AM_LIBTOOLFLAGS) $(LIBTOOLFLAGS) \
	--mode=compile $(CC) $(DEFS) $(DEFAULT_INCLUDES) $(INCLUDES) \
	$(AM_CPPFLAGS) $(CPPFLAGS) $(AM_CFLAGS) $(CFLAGS)
CCLD = $(CC)
LINK = $(LIBTOOL) --tag=CC $(AM_LIBTOOLFLAGS) $(LIBTOOLFLAGS) \
	--mode=link $(CCLD) $(AM_CFLAGS) $(CFLAGS) $(AM_LDFLAGS) \
	$(LDFLAGS) -o $@
SOURCES = $(dld_link_la_SOURCES) $(dlopen_la_SOURCES) \
	$(dyld_la_SOURCES) $(libltdl_la_SOURCES) \
	$(libltdlc_la_SOURCES) $(load_add_on_la_SOURCES) \
	$(loadlibrary_la_SOURCES) $(shl_load_la_SOURCES)
DIST_SOURCES = $(dld_link_la_SOURCES) $(dlopen_la_SOURCES) \
	$(dyld_la_SOURCES) $(libltdl_la_SOURCES) \
	$(libltdlc_la_SOURCES) $(load_add_on_la_SOURCES) \
	$(loadlibrary_la_SOURCES) $(shl_load_la_SOURCES)
am__include_HEADERS_DIST = ltdl.h
includeHEADERS_INSTALL = $(INSTALL_HEADER)
am__ltdlinclude_HEADERS_DIST = libltdl/lt_system.h libltdl/lt_error.h \
	libltdl/lt_dlloader.h
ltdlincludeHEADERS_INSTALL = $(INSTALL_HEADER)
HEADERS = $(include_HEADERS) $(ltdlinclude_HEADERS)
ETAGS = etags
CTAGS = ctags
DISTFILES = $(DIST_COMMON) $(DIST_SOURCES) $(TEXINFOS) $(EXTRA_DIST)
distdir = $(PACKAGE)-$(VERSION)
top_distdir = $(distdir)
am__remove_distdir = \
  { test ! -d $(distdir) \
    || { find $(distdir) -type d ! -perm -200 -exec chmod u+w {} ';' \
         && rm -fr $(distdir); }; }
DIST_ARCHIVES = $(distdir).tar.gz
GZIP_ENV = --best
distuninstallcheck_listfiles = find . -type f -print
distcleancheck_listfiles = find . -type f -print
ACLOCAL = @ACLOCAL@
AMTAR = @AMTAR@
AR = @AR@
ARGZ_H = @ARGZ_H@
AS = @AS@
AUTOCONF = @AUTOCONF@
AUTOHEADER = @AUTOHEADER@
AUTOMAKE = @AUTOMAKE@
AWK = @AWK@
CC = @CC@
CCDEPMODE = @CCDEPMODE@
CFLAGS = @CFLAGS@
CPP = @CPP@
CPPFLAGS = @CPPFLAGS@
CYGPATH_W = @CYGPATH_W@
DEFS = @DEFS@
DEPDIR = @DEPDIR@
DLLTOOL = @DLLTOOL@
DSYMUTIL = @DSYMUTIL@
DUMPBIN = @DUMPBIN@
ECHO_C = @ECHO_C@
ECHO_N = @ECHO_N@
ECHO_T = @ECHO_T@
EGREP = @EGREP@
EXEEXT = @EXEEXT@
FGREP = @FGREP@
GREP = @GREP@
INSTALL = @INSTALL@
INSTALL_DATA = @INSTALL_DATA@
INSTALL_PROGRAM = @INSTALL_PROGRAM@
INSTALL_SCRIPT = @INSTALL_SCRIPT@
INSTALL_STRIP_PROGRAM = @INSTALL_STRIP_PROGRAM@
LD = @LD@
LDFLAGS = @LDFLAGS@
LIBADD_DL = @LIBADD_DL@
LIBADD_DLD_LINK = @LIBADD_DLD_LINK@
LIBADD_DLOPEN = @LIBADD_DLOPEN@
LIBADD_SHL_LOAD = @LIBADD_SHL_LOAD@
LIBOBJS = @LIBOBJS@
LIBS = @LIBS@
LIBTOOL = @LIBTOOL@
LIPO = @LIPO@
LN_S = @LN_S@
LTDLOPEN = @LTDLOPEN@
LTLIBOBJS = @LTLIBOBJS@
LT_CONFIG_H = @LT_CONFIG_H@
LT_DLLOADERS = @LT_DLLOADERS@
LT_DLPREOPEN = @LT_DLPREOPEN@
MAKEINFO = @MAKEINFO@
MKDIR_P = @MKDIR_P@
NM = @NM@
NMEDIT = @NMEDIT@
OBJDUMP = @OBJDUMP@
OBJEXT = @OBJEXT@
OTOOL = @OTOOL@
OTOOL64 = @OTOOL64@
PACKAGE = @PACKAGE@
PACKAGE_BUGREPORT = @PACKAGE_BUGREPORT@
PACKAGE_NAME = @PACKAGE_NAME@
PACKAGE_STRING = @PACKAGE_STRING@
PACKAGE_TARNAME = @PACKAGE_TARNAME@
PACKAGE_VERSION = @PACKAGE_VERSION@
PATH_SEPARATOR = @PATH_SEPARATOR@
RANLIB = @RANLIB@
SED = @SED@
SET_MAKE = @SET_MAKE@
SHELL = @SHELL@
STRIP = @STRIP@
VERSION = @VERSION@
abs_builddir = @abs_builddir@
abs_srcdir = @abs_srcdir@
abs_top_builddir = @abs_top_builddir@
abs_top_srcdir = @abs_top_srcdir@
ac_ct_CC = @ac_ct_CC@
ac_ct_DUMPBIN = @ac_ct_DUMPBIN@
am__include = @am__include@
am__leading_dot = @am__leading_dot@
am__quote = @am__quote@
am__tar = @am__tar@
am__untar = @am__untar@
bindir = @bindir@
build = @build@
build_alias = @build_alias@
build_cpu = @build_cpu@
build_os = @build_os@
build_vendor = @build_vendor@
builddir = @builddir@
datadir = @datadir@
datarootdir = @datarootdir@
docdir = @docdir@
dvidir = @dvidir@
exec_prefix = @exec_prefix@
host = @host@
host_alias = @host_alias@
host_cpu = @host_cpu@
host_os = @host_os@
host_vendor = @host_vendor@
htmldir = @htmldir@
includedir = @includedir@
infodir = @infodir@
install_sh = @install_sh@
libdir = @libdir@
libexecdir = @libexecdir@
localedir = @localedir@
localstatedir = @localstatedir@
lt_ECHO = @lt_ECHO@
mandir = @mandir@
mkdir_p = @mkdir_p@
oldincludedir = @oldincludedir@
pdfdir = @pdfdir@
prefix = @prefix@
program_transform_name = @program_transform_name@
psdir = @psdir@
sbindir = @sbindir@
sharedstatedir = @sharedstatedir@
srcdir = @srcdir@
sys_symbol_underscore = @sys_symbol_underscore@
sysconfdir = @sysconfdir@
target_alias = @target_alias@
top_build_prefix = @top_build_prefix@
top_builddir = @top_builddir@
top_srcdir = @top_srcdir@
ACLOCAL_AMFLAGS = -I m4
AUTOMAKE_OPTIONS = foreign

# -I$(srcdir) is needed for user that built libltdl with a sub-Automake
# (not as a sub-package!) using 'nostdinc':
AM_CPPFLAGS = -DLT_CONFIG_H='<$(LT_CONFIG_H)>' -DLTDL -I. -I$(srcdir) \
	-Ilibltdl -I$(srcdir)/libltdl -I$(srcdir)/libltdl
AM_LDFLAGS = -no-undefined
BUILT_SOURCES = $(ARGZ_H)
include_HEADERS = $(am__append_1)
noinst_LTLIBRARIES = $(LT_DLLOADERS) $(am__append_3)
lib_LTLIBRARIES = $(am__append_2)
EXTRA_LTLIBRARIES = dlopen.la dld_link.la dyld.la load_add_on.la \
	loadlibrary.la shl_load.la
EXTRA_DIST = lt__dirent.c lt__strl.c COPYING.LIB configure.ac \
	Makefile.am aclocal.m4 Makefile.in configure config-h.in \
	README argz_.h argz.c
CLEANFILES = libltdl.la libltdlc.la libdlloader.la $(LIBOBJS) \
	$(LTLIBOBJS)
MOSTLYCLEANFILES = argz.h argz.h-t
LTDL_VERSION_INFO = -version-info 9:0:2
@INSTALL_LTDL_TRUE@ltdlincludedir = $(includedir)/libltdl
@INSTALL_LTDL_TRUE@ltdlinclude_HEADERS = libltdl/lt_system.h \
@INSTALL_LTDL_TRUE@			  libltdl/lt_error.h \
@INSTALL_LTDL_TRUE@			  libltdl/lt_dlloader.h

libltdl_la_SOURCES = libltdl/lt__alloc.h \
			  libltdl/lt__dirent.h \
			  libltdl/lt__glibc.h \
			  libltdl/lt__private.h \
			  libltdl/lt__strl.h \
			  libltdl/lt_dlloader.h \
			  libltdl/lt_error.h \
	                  libltdl/lt_system.h \
			  libltdl/slist.h \
			  loaders/preopen.c \
			  lt__alloc.c \
			  lt_dlloader.c \
			  lt_error.c \
			  ltdl.c \
			  ltdl.h \
			  slist.c

libltdl_la_CPPFLAGS = -DLTDLOPEN=$(LTDLOPEN) $(AM_CPPFLAGS)
libltdl_la_LDFLAGS = $(AM_LDFLAGS) $(LTDL_VERSION_INFO) $(LT_DLPREOPEN)
libltdl_la_LIBADD = $(LTLIBOBJS)
libltdl_la_DEPENDENCIES = $(LT_DLLOADERS) $(LTLIBOBJS)
libltdlc_la_SOURCES = $(libltdl_la_SOURCES)
libltdlc_la_CPPFLAGS = -DLTDLOPEN=$(LTDLOPEN)c $(AM_CPPFLAGS)
libltdlc_la_LDFLAGS = $(AM_LDFLAGS) $(LT_DLPREOPEN)
libltdlc_la_LIBADD = $(libltdl_la_LIBADD)
libltdlc_la_DEPENDENCIES = $(libltdl_la_DEPENDENCIES)
dlopen_la_SOURCES = loaders/dlopen.c
dlopen_la_LDFLAGS = -module -avoid-version
dlopen_la_LIBADD = $(LIBADD_DLOPEN)
dld_link_la_SOURCES = loaders/dld_link.c
dld_link_la_LDFLAGS = -module -avoid-version
dld_link_la_LIBADD = -ldld
dyld_la_SOURCES = loaders/dyld.c
dyld_la_LDFLAGS = -module -avoid-version
load_add_on_la_SOURCES = loaders/load_add_on.c
load_add_on_la_LDFLAGS = -module -avoid-version
loadlibrary_la_SOURCES = loaders/loadlibrary.c
loadlibrary_la_LDFLAGS = -module -avoid-version
shl_load_la_SOURCES = loaders/shl_load.c
shl_load_la_LDFLAGS = -module -avoid-version
shl_load_la_LIBADD = $(LIBADD_SHL_LOAD)
all: $(BUILT_SOURCES) config.h
	$(MAKE) $(AM_MAKEFLAGS) all-am

.SUFFIXES:
.SUFFIXES: .c .lo .o .obj
am--refresh:
	@:
$(srcdir)/Makefile.in:  $(srcdir)/Makefile.am  $(am__configure_deps)
	@for dep in $?; do \
	  case '$(am__configure_deps)' in \
	    *$$dep*) \
	      echo ' cd $(srcdir) && $(AUTOMAKE) --foreign '; \
	      cd $(srcdir) && $(AUTOMAKE) --foreign  \
		&& exit 0; \
	      exit 1;; \
	  esac; \
	done; \
	echo ' cd $(top_srcdir) && $(AUTOMAKE) --foreign  Makefile'; \
	cd $(top_srcdir) && \
	  $(AUTOMAKE) --foreign  Makefile
.PRECIOUS: Makefile
Makefile: $(srcdir)/Makefile.in $(top_builddir)/config.status
	@case '$?' in \
	  *config.status*) \
	    echo ' $(SHELL) ./config.status'; \
	    $(SHELL) ./config.status;; \
	  *) \
	    echo ' cd $(top_builddir) && $(SHELL) ./config.status $@ $(am__depfiles_maybe)'; \
	    cd $(top_builddir) && $(SHELL) ./config.status $@ $(am__depfiles_maybe);; \
	esac;

$(top_builddir)/config.status: $(top_srcdir)/configure $(CONFIG_STATUS_DEPENDENCIES)
	$(SHELL) ./config.status --recheck

$(top_srcdir)/configure:  $(am__configure_deps)
	cd $(srcdir) && $(AUTOCONF)
$(ACLOCAL_M4):  $(am__aclocal_m4_deps)
	cd $(srcdir) && $(ACLOCAL) $(ACLOCAL_AMFLAGS)

config.h: stamp-h1
	@if test ! -f $@; then \
	  rm -f stamp-h1; \
	  $(MAKE) $(AM_MAKEFLAGS) stamp-h1; \
	else :; fi

stamp-h1: $(srcdir)/config-h.in $(top_builddir)/config.status
	@rm -f stamp-h1
	cd $(top_builddir) && $(SHELL) ./config.status config.h
$(srcdir)/config-h.in:  $(am__configure_deps) 
	cd $(top_srcdir) && $(AUTOHEADER)
	rm -f stamp-h1
	touch $@

distclean-hdr:
	-rm -f config.h stamp-h1
install-libLTLIBRARIES: $(lib_LTLIBRARIES)
	@$(NORMAL_INSTALL)
	test -z "$(libdir)" || $(MKDIR_P) "$(DESTDIR)$(libdir)"
	@list='$(lib_LTLIBRARIES)'; for p in $$list; do \
	  if test -f $$p; then \
	    f=$(am__strip_dir) \
	    echo " $(LIBTOOL) $(AM_LIBTOOLFLAGS) $(LIBTOOLFLAGS) --mode=install $(libLTLIBRARIES_INSTALL) $(INSTALL_STRIP_FLAG) '$$p' '$(DESTDIR)$(libdir)/$$f'"; \
	    $(LIBTOOL) $(AM_LIBTOOLFLAGS) $(LIBTOOLFLAGS) --mode=install $(libLTLIBRARIES_INSTALL) $(INSTALL_STRIP_FLAG) "$$p" "$(DESTDIR)$(libdir)/$$f"; \
	  else :; fi; \
	done

uninstall-libLTLIBRARIES:
	@$(NORMAL_UNINSTALL)
	@list='$(lib_LTLIBRARIES)'; for p in $$list; do \
	  p=$(am__strip_dir) \
	  echo " $(LIBTOOL) $(AM_LIBTOOLFLAGS) $(LIBTOOLFLAGS) --mode=uninstall rm -f '$(DESTDIR)$(libdir)/$$p'"; \
	  $(LIBTOOL) $(AM_LIBTOOLFLAGS) $(LIBTOOLFLAGS) --mode=uninstall rm -f "$(DESTDIR)$(libdir)/$$p"; \
	done

clean-libLTLIBRARIES:
	-test -z "$(lib_LTLIBRARIES)" || rm -f $(lib_LTLIBRARIES)
	@list='$(lib_LTLIBRARIES)'; for p in $$list; do \
	  dir="`echo $$p | sed -e 's|/[^/]*$$||'`"; \
	  test "$$dir" != "$$p" || dir=.; \
	  echo "rm -f \"$${dir}/so_locations\""; \
	  rm -f "$${dir}/so_locations"; \
	done

clean-noinstLTLIBRARIES:
	-test -z "$(noinst_LTLIBRARIES)" || rm -f $(noinst_LTLIBRARIES)
	@list='$(noinst_LTLIBRARIES)'; for p in $$list; do \
	  dir="`echo $$p | sed -e 's|/[^/]*$$||'`"; \
	  test "$$dir" != "$$p" || dir=.; \
	  echo "rm -f \"$${dir}/so_locations\""; \
	  rm -f "$${dir}/so_locations"; \
	done
dld_link.la: $(dld_link_la_OBJECTS) $(dld_link_la_DEPENDENCIES) 
	$(dld_link_la_LINK)  $(dld_link_la_OBJECTS) $(dld_link_la_LIBADD) $(LIBS)
dlopen.la: $(dlopen_la_OBJECTS) $(dlopen_la_DEPENDENCIES) 
	$(dlopen_la_LINK)  $(dlopen_la_OBJECTS) $(dlopen_la_LIBADD) $(LIBS)
dyld.la: $(dyld_la_OBJECTS) $(dyld_la_DEPENDENCIES) 
	$(dyld_la_LINK)  $(dyld_la_OBJECTS) $(dyld_la_LIBADD) $(LIBS)
libltdl.la: $(libltdl_la_OBJECTS) $(libltdl_la_DEPENDENCIES) 
	$(libltdl_la_LINK) $(am_libltdl_la_rpath) $(libltdl_la_OBJECTS) $(libltdl_la_LIBADD) $(LIBS)
libltdlc.la: $(libltdlc_la_OBJECTS) $(libltdlc_la_DEPENDENCIES) 
	$(libltdlc_la_LINK) $(am_libltdlc_la_rpath) $(libltdlc_la_OBJECTS) $(libltdlc_la_LIBADD) $(LIBS)
load_add_on.la: $(load_add_on_la_OBJECTS) $(load_add_on_la_DEPENDENCIES) 
	$(load_add_on_la_LINK)  $(load_add_on_la_OBJECTS) $(load_add_on_la_LIBADD) $(LIBS)
loadlibrary.la: $(loadlibrary_la_OBJECTS) $(loadlibrary_la_DEPENDENCIES) 
	$(loadlibrary_la_LINK)  $(loadlibrary_la_OBJECTS) $(loadlibrary_la_LIBADD) $(LIBS)
shl_load.la: $(shl_load_la_OBJECTS) $(shl_load_la_DEPENDENCIES) 
	$(shl_load_la_LINK)  $(shl_load_la_OBJECTS) $(shl_load_la_LIBADD) $(LIBS)

mostlyclean-compile:
	-rm -f *.$(OBJEXT)

distclean-compile:
	-rm -f *.tab.c

@AMDEP_TRUE@@am__include@ @am__quote@$(DEPDIR)/argz.Plo@am__quote@
@AMDEP_TRUE@@am__include@ @am__quote@$(DEPDIR)/lt__dirent.Plo@am__quote@
@AMDEP_TRUE@@am__include@ @am__quote@$(DEPDIR)/lt__strl.Plo@am__quote@
@AMDEP_TRUE@@am__include@ @am__quote@./$(DEPDIR)/dld_link.Plo@am__quote@
@AMDEP_TRUE@@am__include@ @am__quote@./$(DEPDIR)/dlopen.Plo@am__quote@
@AMDEP_TRUE@@am__include@ @am__quote@./$(DEPDIR)/dyld.Plo@am__quote@
@AMDEP_TRUE@@am__include@ @am__quote@./$(DEPDIR)/libltdl_la-lt__alloc.Plo@am__quote@
@AMDEP_TRUE@@am__include@ @am__quote@./$(DEPDIR)/libltdl_la-lt_dlloader.Plo@am__quote@
@AMDEP_TRUE@@am__include@ @am__quote@./$(DEPDIR)/libltdl_la-lt_error.Plo@am__quote@
@AMDEP_TRUE@@am__include@ @am__quote@./$(DEPDIR)/libltdl_la-ltdl.Plo@am__quote@
@AMDEP_TRUE@@am__include@ @am__quote@./$(DEPDIR)/libltdl_la-preopen.Plo@am__quote@
@AMDEP_TRUE@@am__include@ @am__quote@./$(DEPDIR)/libltdl_la-slist.Plo@am__quote@
@AMDEP_TRUE@@am__include@ @am__quote@./$(DEPDIR)/libltdlc_la-lt__alloc.Plo@am__quote@
@AMDEP_TRUE@@am__include@ @am__quote@./$(DEPDIR)/libltdlc_la-lt_dlloader.Plo@am__quote@
@AMDEP_TRUE@@am__include@ @am__quote@./$(DEPDIR)/libltdlc_la-lt_error.Plo@am__quote@
@AMDEP_TRUE@@am__include@ @am__quote@./$(DEPDIR)/libltdlc_la-ltdl.Plo@am__quote@
@AMDEP_TRUE@@am__include@ @am__quote@./$(DEPDIR)/libltdlc_la-preopen.Plo@am__quote@
@AMDEP_TRUE@@am__include@ @am__quote@./$(DEPDIR)/libltdlc_la-slist.Plo@am__quote@
@AMDEP_TRUE@@am__include@ @am__quote@./$(DEPDIR)/load_add_on.Plo@am__quote@
@AMDEP_TRUE@@am__include@ @am__quote@./$(DEPDIR)/loadlibrary.Plo@am__quote@
@AMDEP_TRUE@@am__include@ @am__quote@./$(DEPDIR)/shl_load.Plo@am__quote@

.c.o:
@am__fastdepCC_TRUE@	$(COMPILE) -MT $@ -MD -MP -MF $(DEPDIR)/$*.Tpo -c -o $@ $<
@am__fastdepCC_TRUE@	mv -f $(DEPDIR)/$*.Tpo $(DEPDIR)/$*.Po
@AMDEP_TRUE@@am__fastdepCC_FALSE@	source='$<' object='$@' libtool=no @AMDEPBACKSLASH@
@AMDEP_TRUE@@am__fastdepCC_FALSE@	DEPDIR=$(DEPDIR) $(CCDEPMODE) $(depcomp) @AMDEPBACKSLASH@
@am__fastdepCC_FALSE@	$(COMPILE) -c $<

.c.obj:
@am__fastdepCC_TRUE@	$(COMPILE) -MT $@ -MD -MP -MF $(DEPDIR)/$*.Tpo -c -o $@ `$(CYGPATH_W) '$<'`
@am__fastdepCC_TRUE@	mv -f $(DEPDIR)/$*.Tpo $(DEPDIR)/$*.Po
@AMDEP_TRUE@@am__fastdepCC_FALSE@	source='$<' object='$@' libtool=no @AMDEPBACKSLASH@
@AMDEP_TRUE@@am__fastdepCC_FALSE@	DEPDIR=$(DEPDIR) $(CCDEPMODE) $(depcomp) @AMDEPBACKSLASH@
@am__fastdepCC_FALSE@	$(COMPILE) -c `$(CYGPATH_W) '$<'`

.c.lo:
@am__fastdepCC_TRUE@	$(LTCOMPILE) -MT $@ -MD -MP -MF $(DEPDIR)/$*.Tpo -c -o $@ $<
@am__fastdepCC_TRUE@	mv -f $(DEPDIR)/$*.Tpo $(DEPDIR)/$*.Plo
@AMDEP_TRUE@@am__fastdepCC_FALSE@	source='$<' object='$@' libtool=yes @AMDEPBACKSLASH@
@AMDEP_TRUE@@am__fastdepCC_FALSE@	DEPDIR=$(DEPDIR) $(CCDEPMODE) $(depcomp) @AMDEPBACKSLASH@
@am__fastdepCC_FALSE@	$(LTCOMPILE) -c -o $@ $<

dld_link.lo: loaders/dld_link.c
@am__fastdepCC_TRUE@	$(LIBTOOL) --tag=CC $(AM_LIBTOOLFLAGS) $(LIBTOOLFLAGS) --mode=compile $(CC) $(DEFS) $(DEFAULT_INCLUDES) $(INCLUDES) $(AM_CPPFLAGS) $(CPPFLAGS) $(AM_CFLAGS) $(CFLAGS) -MT dld_link.lo -MD -MP -MF $(DEPDIR)/dld_link.Tpo -c -o dld_link.lo `test -f 'loaders/dld_link.c' || echo '$(srcdir)/'`loaders/dld_link.c
@am__fastdepCC_TRUE@	mv -f $(DEPDIR)/dld_link.Tpo $(DEPDIR)/dld_link.Plo
@AMDEP_TRUE@@am__fastdepCC_FALSE@	source='loaders/dld_link.c' object='dld_link.lo' libtool=yes @AMDEPBACKSLASH@
@AMDEP_TRUE@@am__fastdepCC_FALSE@	DEPDIR=$(DEPDIR) $(CCDEPMODE) $(depcomp) @AMDEPBACKSLASH@
@am__fastdepCC_FALSE@	$(LIBTOOL) --tag=CC $(AM_LIBTOOLFLAGS) $(LIBTOOLFLAGS) --mode=compile $(CC) $(DEFS) $(DEFAULT_INCLUDES) $(INCLUDES) $(AM_CPPFLAGS) $(CPPFLAGS) $(AM_CFLAGS) $(CFLAGS) -c -o dld_link.lo `test -f 'loaders/dld_link.c' || echo '$(srcdir)/'`loaders/dld_link.c

dlopen.lo: loaders/dlopen.c
@am__fastdepCC_TRUE@	$(LIBTOOL) --tag=CC $(AM_LIBTOOLFLAGS) $(LIBTOOLFLAGS) --mode=compile $(CC) $(DEFS) $(DEFAULT_INCLUDES) $(INCLUDES) $(AM_CPPFLAGS) $(CPPFLAGS) $(AM_CFLAGS) $(CFLAGS) -MT dlopen.lo -MD -MP -MF $(DEPDIR)/dlopen.Tpo -c -o dlopen.lo `test -f 'loaders/dlopen.c' || echo '$(srcdir)/'`loaders/dlopen.c
@am__fastdepCC_TRUE@	mv -f $(DEPDIR)/dlopen.Tpo $(DEPDIR)/dlopen.Plo
@AMDEP_TRUE@@am__fastdepCC_FALSE@	source='loaders/dlopen.c' object='dlopen.lo' libtool=yes @AMDEPBACKSLASH@
@AMDEP_TRUE@@am__fastdepCC_FALSE@	DEPDIR=$(DEPDIR) $(CCDEPMODE) $(depcomp) @AMDEPBACKSLASH@
@am__fastdepCC_FALSE@	$(LIBTOOL) --tag=CC $(AM_LIBTOOLFLAGS) $(LIBTOOLFLAGS) --mode=compile $(CC) $(DEFS) $(DEFAULT_INCLUDES) $(INCLUDES) $(AM_CPPFLAGS) $(CPPFLAGS) $(AM_CFLAGS) $(CFLAGS) -c -o dlopen.lo `test -f 'loaders/dlopen.c' || echo '$(srcdir)/'`loaders/dlopen.c

dyld.lo: loaders/dyld.c
@am__fastdepCC_TRUE@	$(LIBTOOL) --tag=CC $(AM_LIBTOOLFLAGS) $(LIBTOOLFLAGS) --mode=compile $(CC) $(DEFS) $(DEFAULT_INCLUDES) $(INCLUDES) $(AM_CPPFLAGS) $(CPPFLAGS) $(AM_CFLAGS) $(CFLAGS) -MT dyld.lo -MD -MP -MF $(DEPDIR)/dyld.Tpo -c -o dyld.lo `test -f 'loaders/dyld.c' || echo '$(srcdir)/'`loaders/dyld.c
@am__fastdepCC_TRUE@	mv -f $(DEPDIR)/dyld.Tpo $(DEPDIR)/dyld.Plo
@AMDEP_TRUE@@am__fastdepCC_FALSE@	source='loaders/dyld.c' object='dyld.lo' libtool=yes @AMDEPBACKSLASH@
@AMDEP_TRUE@@am__fastdepCC_FALSE@	DEPDIR=$(DEPDIR) $(CCDEPMODE) $(depcomp) @AMDEPBACKSLASH@
@am__fastdepCC_FALSE@	$(LIBTOOL) --tag=CC $(AM_LIBTOOLFLAGS) $(LIBTOOLFLAGS) --mode=compile $(CC) $(DEFS) $(DEFAULT_INCLUDES) $(INCLUDES) $(AM_CPPFLAGS) $(CPPFLAGS) $(AM_CFLAGS) $(CFLAGS) -c -o dyld.lo `test -f 'loaders/dyld.c' || echo '$(srcdir)/'`loaders/dyld.c

libltdl_la-preopen.lo: loaders/preopen.c
@am__fastdepCC_TRUE@	$(LIBTOOL) --tag=CC $(AM_LIBTOOLFLAGS) $(LIBTOOLFLAGS) --mode=compile $(CC) $(DEFS) $(DEFAULT_INCLUDES) $(INCLUDES) $(libltdl_la_CPPFLAGS) $(CPPFLAGS) $(AM_CFLAGS) $(CFLAGS) -MT libltdl_la-preopen.lo -MD -MP -MF $(DEPDIR)/libltdl_la-preopen.Tpo -c -o libltdl_la-preopen.lo `test -f 'loaders/preopen.c' || echo '$(srcdir)/'`loaders/preopen.c
@am__fastdepCC_TRUE@	mv -f $(DEPDIR)/libltdl_la-preopen.Tpo $(DEPDIR)/libltdl_la-preopen.Plo
@AMDEP_TRUE@@am__fastdepCC_FALSE@	source='loaders/preopen.c' object='libltdl_la-preopen.lo' libtool=yes @AMDEPBACKSLASH@
@AMDEP_TRUE@@am__fastdepCC_FALSE@	DEPDIR=$(DEPDIR) $(CCDEPMODE) $(depcomp) @AMDEPBACKSLASH@
@am__fastdepCC_FALSE@	$(LIBTOOL) --tag=CC $(AM_LIBTOOLFLAGS) $(LIBTOOLFLAGS) --mode=compile $(CC) $(DEFS) $(DEFAULT_INCLUDES) $(INCLUDES) $(libltdl_la_CPPFLAGS) $(CPPFLAGS) $(AM_CFLAGS) $(CFLAGS) -c -o libltdl_la-preopen.lo `test -f 'loaders/preopen.c' || echo '$(srcdir)/'`loaders/preopen.c

libltdl_la-lt__alloc.lo: lt__alloc.c
@am__fastdepCC_TRUE@	$(LIBTOOL) --tag=CC $(AM_LIBTOOLFLAGS) $(LIBTOOLFLAGS) --mode=compile $(CC) $(DEFS) $(DEFAULT_INCLUDES) $(INCLUDES) $(libltdl_la_CPPFLAGS) $(CPPFLAGS) $(AM_CFLAGS) $(CFLAGS) -MT libltdl_la-lt__alloc.lo -MD -MP -MF $(DEPDIR)/libltdl_la-lt__alloc.Tpo -c -o libltdl_la-lt__alloc.lo `test -f 'lt__alloc.c' || echo '$(srcdir)/'`lt__alloc.c
@am__fastdepCC_TRUE@	mv -f $(DEPDIR)/libltdl_la-lt__alloc.Tpo $(DEPDIR)/libltdl_la-lt__alloc.Plo
@AMDEP_TRUE@@am__fastdepCC_FALSE@	source='lt__alloc.c' object='libltdl_la-lt__alloc.lo' libtool=yes @AMDEPBACKSLASH@
@AMDEP_TRUE@@am__fastdepCC_FALSE@	DEPDIR=$(DEPDIR) $(CCDEPMODE) $(depcomp) @AMDEPBACKSLASH@
@am__fastdepCC_FALSE@	$(LIBTOOL) --tag=CC $(AM_LIBTOOLFLAGS) $(LIBTOOLFLAGS) --mode=compile $(CC) $(DEFS) $(DEFAULT_INCLUDES) $(INCLUDES) $(libltdl_la_CPPFLAGS) $(CPPFLAGS) $(AM_CFLAGS) $(CFLAGS) -c -o libltdl_la-lt__alloc.lo `test -f 'lt__alloc.c' || echo '$(srcdir)/'`lt__alloc.c

libltdl_la-lt_dlloader.lo: lt_dlloader.c
@am__fastdepCC_TRUE@	$(LIBTOOL) --tag=CC $(AM_LIBTOOLFLAGS) $(LIBTOOLFLAGS) --mode=compile $(CC) $(DEFS) $(DEFAULT_INCLUDES) $(INCLUDES) $(libltdl_la_CPPFLAGS) $(CPPFLAGS) $(AM_CFLAGS) $(CFLAGS) -MT libltdl_la-lt_dlloader.lo -MD -MP -MF $(DEPDIR)/libltdl_la-lt_dlloader.Tpo -c -o libltdl_la-lt_dlloader.lo `test -f 'lt_dlloader.c' || echo '$(srcdir)/'`lt_dlloader.c
@am__fastdepCC_TRUE@	mv -f $(DEPDIR)/libltdl_la-lt_dlloader.Tpo $(DEPDIR)/libltdl_la-lt_dlloader.Plo
@AMDEP_TRUE@@am__fastdepCC_FALSE@	source='lt_dlloader.c' object='libltdl_la-lt_dlloader.lo' libtool=yes @AMDEPBACKSLASH@
@AMDEP_TRUE@@am__fastdepCC_FALSE@	DEPDIR=$(DEPDIR) $(CCDEPMODE) $(depcomp) @AMDEPBACKSLASH@
@am__fastdepCC_FALSE@	$(LIBTOOL) --tag=CC $(AM_LIBTOOLFLAGS) $(LIBTOOLFLAGS) --mode=compile $(CC) $(DEFS) $(DEFAULT_INCLUDES) $(INCLUDES) $(libltdl_la_CPPFLAGS) $(CPPFLAGS) $(AM_CFLAGS) $(CFLAGS) -c -o libltdl_la-lt_dlloader.lo `test -f 'lt_dlloader.c' || echo '$(srcdir)/'`lt_dlloader.c

libltdl_la-lt_error.lo: lt_error.c
@am__fastdepCC_TRUE@	$(LIBTOOL) --tag=CC $(AM_LIBTOOLFLAGS) $(LIBTOOLFLAGS) --mode=compile $(CC) $(DEFS) $(DEFAULT_INCLUDES) $(INCLUDES) $(libltdl_la_CPPFLAGS) $(CPPFLAGS) $(AM_CFLAGS) $(CFLAGS) -MT libltdl_la-lt_error.lo -MD -MP -MF $(DEPDIR)/libltdl_la-lt_error.Tpo -c -o libltdl_la-lt_error.lo `test -f 'lt_error.c' || echo '$(srcdir)/'`lt_error.c
@am__fastdepCC_TRUE@	mv -f $(DEPDIR)/libltdl_la-lt_error.Tpo $(DEPDIR)/libltdl_la-lt_error.Plo
@AMDEP_TRUE@@am__fastdepCC_FALSE@	source='lt_error.c' object='libltdl_la-lt_error.lo' libtool=yes @AMDEPBACKSLASH@
@AMDEP_TRUE@@am__fastdepCC_FALSE@	DEPDIR=$(DEPDIR) $(CCDEPMODE) $(depcomp) @AMDEPBACKSLASH@
@am__fastdepCC_FALSE@	$(LIBTOOL) --tag=CC $(AM_LIBTOOLFLAGS) $(LIBTOOLFLAGS) --mode=compile $(CC) $(DEFS) $(DEFAULT_INCLUDES) $(INCLUDES) $(libltdl_la_CPPFLAGS) $(CPPFLAGS) $(AM_CFLAGS) $(CFLAGS) -c -o libltdl_la-lt_error.lo `test -f 'lt_error.c' || echo '$(srcdir)/'`lt_error.c

libltdl_la-ltdl.lo: ltdl.c
@am__fastdepCC_TRUE@	$(LIBTOOL) --tag=CC $(AM_LIBTOOLFLAGS) $(LIBTOOLFLAGS) --mode=compile $(CC) $(DEFS) $(DEFAULT_INCLUDES) $(INCLUDES) $(libltdl_la_CPPFLAGS) $(CPPFLAGS) $(AM_CFLAGS) $(CFLAGS) -MT libltdl_la-ltdl.lo -MD -MP -MF $(DEPDIR)/libltdl_la-ltdl.Tpo -c -o libltdl_la-ltdl.lo `test -f 'ltdl.c' || echo '$(srcdir)/'`ltdl.c
@am__fastdepCC_TRUE@	mv -f $(DEPDIR)/libltdl_la-ltdl.Tpo $(DEPDIR)/libltdl_la-ltdl.Plo
@AMDEP_TRUE@@am__fastdepCC_FALSE@	source='ltdl.c' object='libltdl_la-ltdl.lo' libtool=yes @AMDEPBACKSLASH@
@AMDEP_TRUE@@am__fastdepCC_FALSE@	DEPDIR=$(DEPDIR) $(CCDEPMODE) $(depcomp) @AMDEPBACKSLASH@
@am__fastdepCC_FALSE@	$(LIBTOOL) --tag=CC $(AM_LIBTOOLFLAGS) $(LIBTOOLFLAGS) --mode=compile $(CC) $(DEFS) $(DEFAULT_INCLUDES) $(INCLUDES) $(libltdl_la_CPPFLAGS) $(CPPFLAGS) $(AM_CFLAGS) $(CFLAGS) -c -o libltdl_la-ltdl.lo `test -f 'ltdl.c' || echo '$(srcdir)/'`ltdl.c

libltdl_la-slist.lo: slist.c
@am__fastdepCC_TRUE@	$(LIBTOOL) --tag=CC $(AM_LIBTOOLFLAGS) $(LIBTOOLFLAGS) --mode=compile $(CC) $(DEFS) $(DEFAULT_INCLUDES) $(INCLUDES) $(libltdl_la_CPPFLAGS) $(CPPFLAGS) $(AM_CFLAGS) $(CFLAGS) -MT libltdl_la-slist.lo -MD -MP -MF $(DEPDIR)/libltdl_la-slist.Tpo -c -o libltdl_la-slist.lo `test -f 'slist.c' || echo '$(srcdir)/'`slist.c
@am__fastdepCC_TRUE@	mv -f $(DEPDIR)/libltdl_la-slist.Tpo $(DEPDIR)/libltdl_la-slist.Plo
@AMDEP_TRUE@@am__fastdepCC_FALSE@	source='slist.c' object='libltdl_la-slist.lo' libtool=yes @AMDEPBACKSLASH@
@AMDEP_TRUE@@am__fastdepCC_FALSE@	DEPDIR=$(DEPDIR) $(CCDEPMODE) $(depcomp) @AMDEPBACKSLASH@
@am__fastdepCC_FALSE@	$(LIBTOOL) --tag=CC $(AM_LIBTOOLFLAGS) $(LIBTOOLFLAGS) --mode=compile $(CC) $(DEFS) $(DEFAULT_INCLUDES) $(INCLUDES) $(libltdl_la_CPPFLAGS) $(CPPFLAGS) $(AM_CFLAGS) $(CFLAGS) -c -o libltdl_la-slist.lo `test -f 'slist.c' || echo '$(srcdir)/'`slist.c

libltdlc_la-preopen.lo: loaders/preopen.c
@am__fastdepCC_TRUE@	$(LIBTOOL) --tag=CC $(AM_LIBTOOLFLAGS) $(LIBTOOLFLAGS) --mode=compile $(CC) $(DEFS) $(DEFAULT_INCLUDES) $(INCLUDES) $(libltdlc_la_CPPFLAGS) $(CPPFLAGS) $(AM_CFLAGS) $(CFLAGS) -MT libltdlc_la-preopen.lo -MD -MP -MF $(DEPDIR)/libltdlc_la-preopen.Tpo -c -o libltdlc_la-preopen.lo `test -f 'loaders/preopen.c' || echo '$(srcdir)/'`loaders/preopen.c
@am__fastdepCC_TRUE@	mv -f $(DEPDIR)/libltdlc_la-preopen.Tpo $(DEPDIR)/libltdlc_la-preopen.Plo
@AMDEP_TRUE@@am__fastdepCC_FALSE@	source='loaders/preopen.c' object='libltdlc_la-preopen.lo' libtool=yes @AMDEPBACKSLASH@
@AMDEP_TRUE@@am__fastdepCC_FALSE@	DEPDIR=$(DEPDIR) $(CCDEPMODE) $(depcomp) @AMDEPBACKSLASH@
@am__fastdepCC_FALSE@	$(LIBTOOL) --tag=CC $(AM_LIBTOOLFLAGS) $(LIBTOOLFLAGS) --mode=compile $(CC) $(DEFS) $(DEFAULT_INCLUDES) $(INCLUDES) $(libltdlc_la_CPPFLAGS) $(CPPFLAGS) $(AM_CFLAGS) $(CFLAGS) -c -o libltdlc_la-preopen.lo `test -f 'loaders/preopen.c' || echo '$(srcdir)/'`loaders/preopen.c

libltdlc_la-lt__alloc.lo: lt__alloc.c
@am__fastdepCC_TRUE@	$(LIBTOOL) --tag=CC $(AM_LIBTOOLFLAGS) $(LIBTOOLFLAGS) --mode=compile $(CC) $(DEFS) $(DEFAULT_INCLUDES) $(INCLUDES) $(libltdlc_la_CPPFLAGS) $(CPPFLAGS) $(AM_CFLAGS) $(CFLAGS) -MT libltdlc_la-lt__alloc.lo -MD -MP -MF $(DEPDIR)/libltdlc_la-lt__alloc.Tpo -c -o libltdlc_la-lt__alloc.lo `test -f 'lt__alloc.c' || echo '$(srcdir)/'`lt__alloc.c
@am__fastdepCC_TRUE@	mv -f $(DEPDIR)/libltdlc_la-lt__alloc.Tpo $(DEPDIR)/libltdlc_la-lt__alloc.Plo
@AMDEP_TRUE@@am__fastdepCC_FALSE@	source='lt__alloc.c' object='libltdlc_la-lt__alloc.lo' libtool=yes @AMDEPBACKSLASH@
@AMDEP_TRUE@@am__fastdepCC_FALSE@	DEPDIR=$(DEPDIR) $(CCDEPMODE) $(depcomp) @AMDEPBACKSLASH@
@am__fastdepCC_FALSE@	$(LIBTOOL) --tag=CC $(AM_LIBTOOLFLAGS) $(LIBTOOLFLAGS) --mode=compile $(CC) $(DEFS) $(DEFAULT_INCLUDES) $(INCLUDES) $(libltdlc_la_CPPFLAGS) $(CPPFLAGS) $(AM_CFLAGS) $(CFLAGS) -c -o libltdlc_la-lt__alloc.lo `test -f 'lt__alloc.c' || echo '$(srcdir)/'`lt__alloc.c

libltdlc_la-lt_dlloader.lo: lt_dlloader.c
@am__fastdepCC_TRUE@	$(LIBTOOL) --tag=CC $(AM_LIBTOOLFLAGS) $(LIBTOOLFLAGS) --mode=compile $(CC) $(DEFS) $(DEFAULT_INCLUDES) $(INCLUDES) $(libltdlc_la_CPPFLAGS) $(CPPFLAGS) $(AM_CFLAGS) $(CFLAGS) -MT libltdlc_la-lt_dlloader.lo -MD -MP -MF $(DEPDIR)/libltdlc_la-lt_dlloader.Tpo -c -o libltdlc_la-lt_dlloader.lo `test -f 'lt_dlloader.c' || echo '$(srcdir)/'`lt_dlloader.c
@am__fastdepCC_TRUE@	mv -f $(DEPDIR)/libltdlc_la-lt_dlloader.Tpo $(DEPDIR)/libltdlc_la-lt_dlloader.Plo
@AMDEP_TRUE@@am__fastdepCC_FALSE@	source='lt_dlloader.c' object='libltdlc_la-lt_dlloader.lo' libtool=yes @AMDEPBACKSLASH@
@AMDEP_TRUE@@am__fastdepCC_FALSE@	DEPDIR=$(DEPDIR) $(CCDEPMODE) $(depcomp) @AMDEPBACKSLASH@
@am__fastdepCC_FALSE@	$(LIBTOOL) --tag=CC $(AM_LIBTOOLFLAGS) $(LIBTOOLFLAGS) --mode=compile $(CC) $(DEFS) $(DEFAULT_INCLUDES) $(INCLUDES) $(libltdlc_la_CPPFLAGS) $(CPPFLAGS) $(AM_CFLAGS) $(CFLAGS) -c -o libltdlc_la-lt_dlloader.lo `test -f 'lt_dlloader.c' || echo '$(srcdir)/'`lt_dlloader.c

libltdlc_la-lt_error.lo: lt_error.c
@am__fastdepCC_TRUE@	$(LIBTOOL) --tag=CC $(AM_LIBTOOLFLAGS) $(LIBTOOLFLAGS) --mode=compile $(CC) $(DEFS) $(DEFAULT_INCLUDES) $(INCLUDES) $(libltdlc_la_CPPFLAGS) $(CPPFLAGS) $(AM_CFLAGS) $(CFLAGS) -MT libltdlc_la-lt_error.lo -MD -MP -MF $(DEPDIR)/libltdlc_la-lt_error.Tpo -c -o libltdlc_la-lt_error.lo `test -f 'lt_error.c' || echo '$(srcdir)/'`lt_error.c
@am__fastdepCC_TRUE@	mv -f $(DEPDIR)/libltdlc_la-lt_error.Tpo $(DEPDIR)/libltdlc_la-lt_error.Plo
@AMDEP_TRUE@@am__fastdepCC_FALSE@	source='lt_error.c' object='libltdlc_la-lt_error.lo' libtool=yes @AMDEPBACKSLASH@
@AMDEP_TRUE@@am__fastdepCC_FALSE@	DEPDIR=$(DEPDIR) $(CCDEPMODE) $(depcomp) @AMDEPBACKSLASH@
@am__fastdepCC_FALSE@	$(LIBTOOL) --tag=CC $(AM_LIBTOOLFLAGS) $(LIBTOOLFLAGS) --mode=compile $(CC) $(DEFS) $(DEFAULT_INCLUDES) $(INCLUDES) $(libltdlc_la_CPPFLAGS) $(CPPFLAGS) $(AM_CFLAGS) $(CFLAGS) -c -o libltdlc_la-lt_error.lo `test -f 'lt_error.c' || echo '$(srcdir)/'`lt_error.c

libltdlc_la-ltdl.lo: ltdl.c
@am__fastdepCC_TRUE@	$(LIBTOOL) --tag=CC $(AM_LIBTOOLFLAGS) $(LIBTOOLFLAGS) --mode=compile $(CC) $(DEFS) $(DEFAULT_INCLUDES) $(INCLUDES) $(libltdlc_la_CPPFLAGS) $(CPPFLAGS) $(AM_CFLAGS) $(CFLAGS) -MT libltdlc_la-ltdl.lo -MD -MP -MF $(DEPDIR)/libltdlc_la-ltdl.Tpo -c -o libltdlc_la-ltdl.lo `test -f 'ltdl.c' || echo '$(srcdir)/'`ltdl.c
@am__fastdepCC_TRUE@	mv -f $(DEPDIR)/libltdlc_la-ltdl.Tpo $(DEPDIR)/libltdlc_la-ltdl.Plo
@AMDEP_TRUE@@am__fastdepCC_FALSE@	source='ltdl.c' object='libltdlc_la-ltdl.lo' libtool=yes @AMDEPBACKSLASH@
@AMDEP_TRUE@@am__fastdepCC_FALSE@	DEPDIR=$(DEPDIR) $(CCDEPMODE) $(depcomp) @AMDEPBACKSLASH@
@am__fastdepCC_FALSE@	$(LIBTOOL) --tag=CC $(AM_LIBTOOLFLAGS) $(LIBTOOLFLAGS) --mode=compile $(CC) $(DEFS) $(DEFAULT_INCLUDES) $(INCLUDES) $(libltdlc_la_CPPFLAGS) $(CPPFLAGS) $(AM_CFLAGS) $(CFLAGS) -c -o libltdlc_la-ltdl.lo `test -f 'ltdl.c' || echo '$(srcdir)/'`ltdl.c

libltdlc_la-slist.lo: slist.c
@am__fastdepCC_TRUE@	$(LIBTOOL) --tag=CC $(AM_LIBTOOLFLAGS) $(LIBTOOLFLAGS) --mode=compile $(CC) $(DEFS) $(DEFAULT_INCLUDES) $(INCLUDES) $(libltdlc_la_CPPFLAGS) $(CPPFLAGS) $(AM_CFLAGS) $(CFLAGS) -MT libltdlc_la-slist.lo -MD -MP -MF $(DEPDIR)/libltdlc_la-slist.Tpo -c -o libltdlc_la-slist.lo `test -f 'slist.c' || echo '$(srcdir)/'`slist.c
@am__fastdepCC_TRUE@	mv -f $(DEPDIR)/libltdlc_la-slist.Tpo $(DEPDIR)/libltdlc_la-slist.Plo
@AMDEP_TRUE@@am__fastdepCC_FALSE@	source='slist.c' object='libltdlc_la-slist.lo' libtool=yes @AMDEPBACKSLASH@
@AMDEP_TRUE@@am__fastdepCC_FALSE@	DEPDIR=$(DEPDIR) $(CCDEPMODE) $(depcomp) @AMDEPBACKSLASH@
@am__fastdepCC_FALSE@	$(LIBTOOL) --tag=CC $(AM_LIBTOOLFLAGS) $(LIBTOOLFLAGS) --mode=compile $(CC) $(DEFS) $(DEFAULT_INCLUDES) $(INCLUDES) $(libltdlc_la_CPPFLAGS) $(CPPFLAGS) $(AM_CFLAGS) $(CFLAGS) -c -o libltdlc_la-slist.lo `test -f 'slist.c' || echo '$(srcdir)/'`slist.c

load_add_on.lo: loaders/load_add_on.c
@am__fastdepCC_TRUE@	$(LIBTOOL) --tag=CC $(AM_LIBTOOLFLAGS) $(LIBTOOLFLAGS) --mode=compile $(CC) $(DEFS) $(DEFAULT_INCLUDES) $(INCLUDES) $(AM_CPPFLAGS) $(CPPFLAGS) $(AM_CFLAGS) $(CFLAGS) -MT load_add_on.lo -MD -MP -MF $(DEPDIR)/load_add_on.Tpo -c -o load_add_on.lo `test -f 'loaders/load_add_on.c' || echo '$(srcdir)/'`loaders/load_add_on.c
@am__fastdepCC_TRUE@	mv -f $(DEPDIR)/load_add_on.Tpo $(DEPDIR)/load_add_on.Plo
@AMDEP_TRUE@@am__fastdepCC_FALSE@	source='loaders/load_add_on.c' object='load_add_on.lo' libtool=yes @AMDEPBACKSLASH@
@AMDEP_TRUE@@am__fastdepCC_FALSE@	DEPDIR=$(DEPDIR) $(CCDEPMODE) $(depcomp) @AMDEPBACKSLASH@
@am__fastdepCC_FALSE@	$(LIBTOOL) --tag=CC $(AM_LIBTOOLFLAGS) $(LIBTOOLFLAGS) --mode=compile $(CC) $(DEFS) $(DEFAULT_INCLUDES) $(INCLUDES) $(AM_CPPFLAGS) $(CPPFLAGS) $(AM_CFLAGS) $(CFLAGS) -c -o load_add_on.lo `test -f 'loaders/load_add_on.c' || echo '$(srcdir)/'`loaders/load_add_on.c

loadlibrary.lo: loaders/loadlibrary.c
@am__fastdepCC_TRUE@	$(LIBTOOL) --tag=CC $(AM_LIBTOOLFLAGS) $(LIBTOOLFLAGS) --mode=compile $(CC) $(DEFS) $(DEFAULT_INCLUDES) $(INCLUDES) $(AM_CPPFLAGS) $(CPPFLAGS) $(AM_CFLAGS) $(CFLAGS) -MT loadlibrary.lo -MD -MP -MF $(DEPDIR)/loadlibrary.Tpo -c -o loadlibrary.lo `test -f 'loaders/loadlibrary.c' || echo '$(srcdir)/'`loaders/loadlibrary.c
@am__fastdepCC_TRUE@	mv -f $(DEPDIR)/loadlibrary.Tpo $(DEPDIR)/loadlibrary.Plo
@AMDEP_TRUE@@am__fastdepCC_FALSE@	source='loaders/loadlibrary.c' object='loadlibrary.lo' libtool=yes @AMDEPBACKSLASH@
@AMDEP_TRUE@@am__fastdepCC_FALSE@	DEPDIR=$(DEPDIR) $(CCDEPMODE) $(depcomp) @AMDEPBACKSLASH@
@am__fastdepCC_FALSE@	$(LIBTOOL) --tag=CC $(AM_LIBTOOLFLAGS) $(LIBTOOLFLAGS) --mode=compile $(CC) $(DEFS) $(DEFAULT_INCLUDES) $(INCLUDES) $(AM_CPPFLAGS) $(CPPFLAGS) $(AM_CFLAGS) $(CFLAGS) -c -o loadlibrary.lo `test -f 'loaders/loadlibrary.c' || echo '$(srcdir)/'`loaders/loadlibrary.c

shl_load.lo: loaders/shl_load.c
@am__fastdepCC_TRUE@	$(LIBTOOL) --tag=CC $(AM_LIBTOOLFLAGS) $(LIBTOOLFLAGS) --mode=compile $(CC) $(DEFS) $(DEFAULT_INCLUDES) $(INCLUDES) $(AM_CPPFLAGS) $(CPPFLAGS) $(AM_CFLAGS) $(CFLAGS) -MT shl_load.lo -MD -MP -MF $(DEPDIR)/shl_load.Tpo -c -o shl_load.lo `test -f 'loaders/shl_load.c' || echo '$(srcdir)/'`loaders/shl_load.c
@am__fastdepCC_TRUE@	mv -f $(DEPDIR)/shl_load.Tpo $(DEPDIR)/shl_load.Plo
@AMDEP_TRUE@@am__fastdepCC_FALSE@	source='loaders/shl_load.c' object='shl_load.lo' libtool=yes @AMDEPBACKSLASH@
@AMDEP_TRUE@@am__fastdepCC_FALSE@	DEPDIR=$(DEPDIR) $(CCDEPMODE) $(depcomp) @AMDEPBACKSLASH@
@am__fastdepCC_FALSE@	$(LIBTOOL) --tag=CC $(AM_LIBTOOLFLAGS) $(LIBTOOLFLAGS) --mode=compile $(CC) $(DEFS) $(DEFAULT_INCLUDES) $(INCLUDES) $(AM_CPPFLAGS) $(CPPFLAGS) $(AM_CFLAGS) $(CFLAGS) -c -o shl_load.lo `test -f 'loaders/shl_load.c' || echo '$(srcdir)/'`loaders/shl_load.c

mostlyclean-libtool:
	-rm -f *.lo

clean-libtool:
	-rm -rf .libs _libs

distclean-libtool:
	-rm -f libtool
install-includeHEADERS: $(include_HEADERS)
	@$(NORMAL_INSTALL)
	test -z "$(includedir)" || $(MKDIR_P) "$(DESTDIR)$(includedir)"
	@list='$(include_HEADERS)'; for p in $$list; do \
	  if test -f "$$p"; then d=; else d="$(srcdir)/"; fi; \
	  f=$(am__strip_dir) \
	  echo " $(includeHEADERS_INSTALL) '$$d$$p' '$(DESTDIR)$(includedir)/$$f'"; \
	  $(includeHEADERS_INSTALL) "$$d$$p" "$(DESTDIR)$(includedir)/$$f"; \
	done

uninstall-includeHEADERS:
	@$(NORMAL_UNINSTALL)
	@list='$(include_HEADERS)'; for p in $$list; do \
	  f=$(am__strip_dir) \
	  echo " rm -f '$(DESTDIR)$(includedir)/$$f'"; \
	  rm -f "$(DESTDIR)$(includedir)/$$f"; \
	done
install-ltdlincludeHEADERS: $(ltdlinclude_HEADERS)
	@$(NORMAL_INSTALL)
	test -z "$(ltdlincludedir)" || $(MKDIR_P) "$(DESTDIR)$(ltdlincludedir)"
	@list='$(ltdlinclude_HEADERS)'; for p in $$list; do \
	  if test -f "$$p"; then d=; else d="$(srcdir)/"; fi; \
	  f=$(am__strip_dir) \
	  echo " $(ltdlincludeHEADERS_INSTALL) '$$d$$p' '$(DESTDIR)$(ltdlincludedir)/$$f'"; \
	  $(ltdlincludeHEADERS_INSTALL) "$$d$$p" "$(DESTDIR)$(ltdlincludedir)/$$f"; \
	done

uninstall-ltdlincludeHEADERS:
	@$(NORMAL_UNINSTALL)
	@list='$(ltdlinclude_HEADERS)'; for p in $$list; do \
	  f=$(am__strip_dir) \
	  echo " rm -f '$(DESTDIR)$(ltdlincludedir)/$$f'"; \
	  rm -f "$(DESTDIR)$(ltdlincludedir)/$$f"; \
	done

ID: $(HEADERS) $(SOURCES) $(LISP) $(TAGS_FILES)
	list='$(SOURCES) $(HEADERS) $(LISP) $(TAGS_FILES)'; \
	unique=`for i in $$list; do \
	    if test -f "$$i"; then echo $$i; else echo $(srcdir)/$$i; fi; \
	  done | \
	  $(AWK) '{ files[$$0] = 1; nonemtpy = 1; } \
	      END { if (nonempty) { for (i in files) print i; }; }'`; \
	mkid -fID $$unique
tags: TAGS

TAGS:  $(HEADERS) $(SOURCES) config-h.in $(TAGS_DEPENDENCIES) \
		$(TAGS_FILES) $(LISP)
	tags=; \
	here=`pwd`; \
	list='$(SOURCES) $(HEADERS) config-h.in $(LISP) $(TAGS_FILES)'; \
	unique=`for i in $$list; do \
	    if test -f "$$i"; then echo $$i; else echo $(srcdir)/$$i; fi; \
	  done | \
	  $(AWK) '{ files[$$0] = 1; nonempty = 1; } \
	      END { if (nonempty) { for (i in files) print i; }; }'`; \
	if test -z "$(ETAGS_ARGS)$$tags$$unique"; then :; else \
	  test -n "$$unique" || unique=$$empty_fix; \
	  $(ETAGS) $(ETAGSFLAGS) $(AM_ETAGSFLAGS) $(ETAGS_ARGS) \
	    $$tags $$unique; \
	fi
ctags: CTAGS
CTAGS:  $(HEADERS) $(SOURCES) config-h.in $(TAGS_DEPENDENCIES) \
		$(TAGS_FILES) $(LISP)
	tags=; \
	list='$(SOURCES) $(HEADERS) config-h.in $(LISP) $(TAGS_FILES)'; \
	unique=`for i in $$list; do \
	    if test -f "$$i"; then echo $$i; else echo $(srcdir)/$$i; fi; \
	  done | \
	  $(AWK) '{ files[$$0] = 1; nonempty = 1; } \
	      END { if (nonempty) { for (i in files) print i; }; }'`; \
	test -z "$(CTAGS_ARGS)$$tags$$unique" \
	  || $(CTAGS) $(CTAGSFLAGS) $(AM_CTAGSFLAGS) $(CTAGS_ARGS) \
	     $$tags $$unique

GTAGS:
	here=`$(am__cd) $(top_builddir) && pwd` \
	  && cd $(top_srcdir) \
	  && gtags -i $(GTAGS_ARGS) $$here

distclean-tags:
	-rm -f TAGS ID GTAGS GRTAGS GSYMS GPATH tags

distdir: $(DISTFILES)
	$(am__remove_distdir)
	test -d $(distdir) || mkdir $(distdir)
	@srcdirstrip=`echo "$(srcdir)" | sed 's/[].[^$$\\*]/\\\\&/g'`; \
	topsrcdirstrip=`echo "$(top_srcdir)" | sed 's/[].[^$$\\*]/\\\\&/g'`; \
	list='$(DISTFILES)'; \
	  dist_files=`for file in $$list; do echo $$file; done | \
	  sed -e "s|^$$srcdirstrip/||;t" \
	      -e "s|^$$topsrcdirstrip/|$(top_builddir)/|;t"`; \
	case $$dist_files in \
	  */*) $(MKDIR_P) `echo "$$dist_files" | \
			   sed '/\//!d;s|^|$(distdir)/|;s,/[^/]*$$,,' | \
			   sort -u` ;; \
	esac; \
	for file in $$dist_files; do \
	  if test -f $$file || test -d $$file; then d=.; else d=$(srcdir); fi; \
	  if test -d $$d/$$file; then \
	    dir=`echo "/$$file" | sed -e 's,/[^/]*$$,,'`; \
	    if test -d $(srcdir)/$$file && test $$d != $(srcdir); then \
	      cp -pR $(srcdir)/$$file $(distdir)$$dir || exit 1; \
	    fi; \
	    cp -pR $$d/$$file $(distdir)$$dir || exit 1; \
	  else \
	    test -f $(distdir)/$$file \
	    || cp -p $$d/$$file $(distdir)/$$file \
	    || exit 1; \
	  fi; \
	done
	-find $(distdir) -type d ! -perm -777 -exec chmod a+rwx {} \; -o \
	  ! -type d ! -perm -444 -links 1 -exec chmod a+r {} \; -o \
	  ! -type d ! -perm -400 -exec chmod a+r {} \; -o \
	  ! -type d ! -perm -444 -exec $(install_sh) -c -m a+r {} {} \; \
	|| chmod -R a+r $(distdir)
dist-gzip: distdir
	tardir=$(distdir) && $(am__tar) | GZIP=$(GZIP_ENV) gzip -c >$(distdir).tar.gz
	$(am__remove_distdir)

dist-bzip2: distdir
	tardir=$(distdir) && $(am__tar) | bzip2 -9 -c >$(distdir).tar.bz2
	$(am__remove_distdir)

dist-lzma: distdir
	tardir=$(distdir) && $(am__tar) | lzma -9 -c >$(distdir).tar.lzma
	$(am__remove_distdir)

dist-tarZ: distdir
	tardir=$(distdir) && $(am__tar) | compress -c >$(distdir).tar.Z
	$(am__remove_distdir)

dist-shar: distdir
	shar $(distdir) | GZIP=$(GZIP_ENV) gzip -c >$(distdir).shar.gz
	$(am__remove_distdir)

dist-zip: distdir
	-rm -f $(distdir).zip
	zip -rq $(distdir).zip $(distdir)
	$(am__remove_distdir)

dist dist-all: distdir
	tardir=$(distdir) && $(am__tar) | GZIP=$(GZIP_ENV) gzip -c >$(distdir).tar.gz
	$(am__remove_distdir)

# This target untars the dist file and tries a VPATH configuration.  Then
# it guarantees that the distribution is self-contained by making another
# tarfile.
distcheck: dist
	case '$(DIST_ARCHIVES)' in \
	*.tar.gz*) \
	  GZIP=$(GZIP_ENV) gunzip -c $(distdir).tar.gz | $(am__untar) ;;\
	*.tar.bz2*) \
	  bunzip2 -c $(distdir).tar.bz2 | $(am__untar) ;;\
	*.tar.lzma*) \
	  unlzma -c $(distdir).tar.lzma | $(am__untar) ;;\
	*.tar.Z*) \
	  uncompress -c $(distdir).tar.Z | $(am__untar) ;;\
	*.shar.gz*) \
	  GZIP=$(GZIP_ENV) gunzip -c $(distdir).shar.gz | unshar ;;\
	*.zip*) \
	  unzip $(distdir).zip ;;\
	esac
	chmod -R a-w $(distdir); chmod a+w $(distdir)
	mkdir $(distdir)/_build
	mkdir $(distdir)/_inst
	chmod a-w $(distdir)
	dc_install_base=`$(am__cd) $(distdir)/_inst && pwd | sed -e 's,^[^:\\/]:[\\/],/,'` \
	  && dc_destdir="$${TMPDIR-/tmp}/am-dc-$$$$/" \
	  && cd $(distdir)/_build \
	  && ../configure --srcdir=.. --prefix="$$dc_install_base" \
	    $(DISTCHECK_CONFIGURE_FLAGS) \
	  && $(MAKE) $(AM_MAKEFLAGS) \
	  && $(MAKE) $(AM_MAKEFLAGS) dvi \
	  && $(MAKE) $(AM_MAKEFLAGS) check \
	  && $(MAKE) $(AM_MAKEFLAGS) install \
	  && $(MAKE) $(AM_MAKEFLAGS) installcheck \
	  && $(MAKE) $(AM_MAKEFLAGS) uninstall \
	  && $(MAKE) $(AM_MAKEFLAGS) distuninstallcheck_dir="$$dc_install_base" \
	        distuninstallcheck \
	  && chmod -R a-w "$$dc_install_base" \
	  && ({ \
	       (cd ../.. && umask 077 && mkdir "$$dc_destdir") \
	       && $(MAKE) $(AM_MAKEFLAGS) DESTDIR="$$dc_destdir" install \
	       && $(MAKE) $(AM_MAKEFLAGS) DESTDIR="$$dc_destdir" uninstall \
	       && $(MAKE) $(AM_MAKEFLAGS) DESTDIR="$$dc_destdir" \
	            distuninstallcheck_dir="$$dc_destdir" distuninstallcheck; \
	      } || { rm -rf "$$dc_destdir"; exit 1; }) \
	  && rm -rf "$$dc_destdir" \
	  && $(MAKE) $(AM_MAKEFLAGS) dist \
	  && rm -rf $(DIST_ARCHIVES) \
	  && $(MAKE) $(AM_MAKEFLAGS) distcleancheck
	$(am__remove_distdir)
	@(echo "$(distdir) archives ready for distribution: "; \
	  list='$(DIST_ARCHIVES)'; for i in $$list; do echo $$i; done) | \
	  sed -e 1h -e 1s/./=/g -e 1p -e 1x -e '$$p' -e '$$x'
distuninstallcheck:
	@cd $(distuninstallcheck_dir) \
	&& test `$(distuninstallcheck_listfiles) | wc -l` -le 1 \
	   || { echo "ERROR: files left after uninstall:" ; \
	        if test -n "$(DESTDIR)"; then \
	          echo "  (check DESTDIR support)"; \
	        fi ; \
	        $(distuninstallcheck_listfiles) ; \
	        exit 1; } >&2
distcleancheck: distclean
	@if test '$(srcdir)' = . ; then \
	  echo "ERROR: distcleancheck can only run from a VPATH build" ; \
	  exit 1 ; \
	fi
	@test `$(distcleancheck_listfiles) | wc -l` -eq 0 \
	  || { echo "ERROR: files left in build directory after distclean:" ; \
	       $(distcleancheck_listfiles) ; \
	       exit 1; } >&2
check-am: all-am
check: $(BUILT_SOURCES)
	$(MAKE) $(AM_MAKEFLAGS) check-am
all-am: Makefile $(LTLIBRARIES) $(HEADERS) config.h
installdirs:
	for dir in "$(DESTDIR)$(libdir)" "$(DESTDIR)$(includedir)" "$(DESTDIR)$(ltdlincludedir)"; do \
	  test -z "$$dir" || $(MKDIR_P) "$$dir"; \
	done
install: $(BUILT_SOURCES)
	$(MAKE) $(AM_MAKEFLAGS) install-am
install-exec: install-exec-am
install-data: install-data-am
uninstall: uninstall-am

install-am: all-am
	@$(MAKE) $(AM_MAKEFLAGS) install-exec-am install-data-am

installcheck: installcheck-am
install-strip:
	$(MAKE) $(AM_MAKEFLAGS) INSTALL_PROGRAM="$(INSTALL_STRIP_PROGRAM)" \
	  install_sh_PROGRAM="$(INSTALL_STRIP_PROGRAM)" INSTALL_STRIP_FLAG=-s \
	  `test -z '$(STRIP)' || \
	    echo "INSTALL_PROGRAM_ENV=STRIPPROG='$(STRIP)'"` install
mostlyclean-generic:
	-test -z "$(MOSTLYCLEANFILES)" || rm -f $(MOSTLYCLEANFILES)

clean-generic:
	-test -z "$(CLEANFILES)" || rm -f $(CLEANFILES)

distclean-generic:
	-test -z "$(CONFIG_CLEAN_FILES)" || rm -f $(CONFIG_CLEAN_FILES)

maintainer-clean-generic:
	@echo "This command is intended for maintainers to use"
	@echo "it deletes files that may require special tools to rebuild."
	-test -z "$(BUILT_SOURCES)" || rm -f $(BUILT_SOURCES)
clean: clean-am

clean-am: clean-generic clean-libLTLIBRARIES clean-libtool \
	clean-noinstLTLIBRARIES mostlyclean-am

distclean: distclean-am
	-rm -f $(am__CONFIG_DISTCLEAN_FILES)
	-rm -rf $(DEPDIR) ./$(DEPDIR)
	-rm -f Makefile
distclean-am: clean-am distclean-compile distclean-generic \
	distclean-hdr distclean-libtool distclean-tags

dvi: dvi-am

dvi-am:

html: html-am

info: info-am

info-am:

install-data-am: install-includeHEADERS install-ltdlincludeHEADERS

install-dvi: install-dvi-am

install-exec-am: install-libLTLIBRARIES

install-html: install-html-am

install-info: install-info-am

install-man:

install-pdf: install-pdf-am

install-ps: install-ps-am

installcheck-am:

maintainer-clean: maintainer-clean-am
	-rm -f $(am__CONFIG_DISTCLEAN_FILES)
	-rm -rf $(top_srcdir)/autom4te.cache
	-rm -rf $(DEPDIR) ./$(DEPDIR)
	-rm -f Makefile
maintainer-clean-am: distclean-am maintainer-clean-generic

mostlyclean: mostlyclean-am

mostlyclean-am: mostlyclean-compile mostlyclean-generic \
	mostlyclean-libtool

pdf: pdf-am

pdf-am:

ps: ps-am

ps-am:

uninstall-am: uninstall-includeHEADERS uninstall-libLTLIBRARIES \
	uninstall-ltdlincludeHEADERS

.MAKE: install-am install-strip

.PHONY: CTAGS GTAGS all all-am am--refresh check check-am clean \
	clean-generic clean-libLTLIBRARIES clean-libtool \
	clean-noinstLTLIBRARIES ctags dist dist-all dist-bzip2 \
	dist-gzip dist-lzma dist-shar dist-tarZ dist-zip distcheck \
	distclean distclean-compile distclean-generic distclean-hdr \
	distclean-libtool distclean-tags distcleancheck distdir \
	distuninstallcheck dvi dvi-am html html-am info info-am \
	install install-am install-data install-data-am install-dvi \
	install-dvi-am install-exec install-exec-am install-html \
	install-html-am install-includeHEADERS install-info \
	install-info-am install-libLTLIBRARIES \
	install-ltdlincludeHEADERS install-man install-pdf \
	install-pdf-am install-ps install-ps-am install-strip \
	installcheck installcheck-am installdirs maintainer-clean \
	maintainer-clean-generic mostlyclean mostlyclean-compile \
	mostlyclean-generic mostlyclean-libtool pdf pdf-am ps ps-am \
	tags uninstall uninstall-am uninstall-includeHEADERS \
	uninstall-libLTLIBRARIES uninstall-ltdlincludeHEADERS


# We need the following in order to create an <argz.h> when the system
# doesn't have one that works with the given compiler.
all-local $(lib_OBJECTS): $(ARGZ_H)
argz.h: argz_.h
	$(mkinstalldirs) . 
	cp $(srcdir)/argz_.h $@-t
	mv $@-t $@
# Tell versions [3.59,3.63) of GNU make to not export all variables.
# Otherwise a system limit (for SysV at least) may be exceeded.
.NOEXPORT:
