# Supplementary material for: An Indexing Theory for Working Memory Based on Fast Hebbian Plasticity
Source: eNeuro. 2020 Mar 19;7(2):ENEURO.0374-19.2020. doi: 10.1523/ENEURO.0374-19.2020 (PMC7189483; doi:10.1523/ENEURO.0374-19.2020)
Supplement: Extended Data 1 — We use the NEST simulator (Gewaltig and Diesmann, 2007) version 2.2 for our simulations (RRID: SCR_002963), running on a Cray XC-40 Supercomputer of the PDC Centre for High Performance Computing. The custom-build spiking neural network implementation of the BCPNN learning rule for MPI-parallelized NEST is freely available on github: https://github.com/Florian-Fiebig/BCPNN-for-NEST222-MPI and included in the extended data. Further, the model is also available on ModelDB (https://modeldb.yale.edu/257610). The depositories have README files, commented code, and we are happy to help individual researchers with using the BCPNN synapse model. We here briefly describe the installation procedure of the main BCPNN synapse model on the Git repository, or in the included zip file. After extracting the main folder BCPNN-for-NEST222-MPI-master in [PATH]. The compile script compile-module.sh switches the compiler to GNU, and adds Python2.7 and NEST 2.2.2 to the environment on a Cray XC-40 via the following: module swap PrgEnv-cray PrgEnv-gnu module add python/2.7.13 site-python/2.7 module add nest/2.2.2-py27. This obviously depends on the exact supercomputer environment and available modules. The compile script automatically creates necessary bootstrap and build directories, but some adjustments might be necessary, particularly with respect to the NEST Simulator install path, specified in line 54. Next, the compile script is run on the custom module like this: sudo ./compile-module.sh module-100725/. Then in python: import nest nest.sr(‘([PATH]/BCPNN-for-NEST222-MPI-master/share/nest/sli) addpath’) nest.Install(‘[PATH]/BCPNN-for-NEST222-MPI-master/lib/nest/pt_module’) The model should now be available as ‘bcpnn_synapse’ in the list of NEST synapses: print nest.Models(‘synapses’). Download Extended Data 1, ZIP file. [file enu-eN-NWR-0374-19-s08.zip › BCPNN-for-NEST222-MPI-master/bootstrap-module-100725/libltdl/configure]

#! /bin/sh
# Guess values for system-dependent variables and create Makefiles.
# Generated by GNU Autoconf 2.62 for libltdl 2.2.6.
#
# Report bugs to <bug-libtool@gnu.org>.
#
# Copyright (C) 1992, 1993, 1994, 1995, 1996, 1998, 1999, 2000, 2001,
# 2002, 2003, 2004, 2005, 2006, 2007, 2008 Free Software Foundation, Inc.
# This configure script is free software; the Free Software Foundation
# gives unlimited permission to copy, distribute and modify it.
## --------------------- ##
## M4sh Initialization.  ##
## --------------------- ##

# Be more Bourne compatible
DUALCASE=1; export DUALCASE # for MKS sh
if test -n "${ZSH_VERSION+set}" && (emulate sh) >/dev/null 2>&1; then
  emulate sh
  NULLCMD=:
  # Pre-4.2 versions of Zsh do word splitting on ${1+"$@"}, which
  # is contrary to our usage.  Disable this feature.
  alias -g '${1+"$@"}'='"$@"'
  setopt NO_GLOB_SUBST
else
  case `(set -o) 2>/dev/null` in
  *posix*) set -o posix ;;
esac

fi


# PATH needs CR
# Avoid depending upon Character Ranges.
as_cr_letters='abcdefghijklmnopqrstuvwxyz'
as_cr_LETTERS='ABCDEFGHIJKLMNOPQRSTUVWXYZ'
as_cr_Letters=$as_cr_letters$as_cr_LETTERS
as_cr_digits='0123456789'
as_cr_alnum=$as_cr_Letters$as_cr_digits

as_nl='
'
export as_nl
# Printing a long string crashes Solaris 7 /usr/bin/printf.
as_echo='\\\\\\\\\\\\\\\\\\\\\\\\\\\\\\\\\\\\\\\\\\\\\\\\\\\\\\\\\\\\\\\\\\\\\\\\\\\\\\\\\\\\\\\\\\\\\\\\\\\\\\\'
as_echo=$as_echo$as_echo$as_echo$as_echo$as_echo
as_echo=$as_echo$as_echo$as_echo$as_echo$as_echo$as_echo
if (test "X`printf %s $as_echo`" = "X$as_echo") 2>/dev/null; then
  as_echo='printf %s\n'
  as_echo_n='printf %s'
else
  if test "X`(/usr/ucb/echo -n -n $as_echo) 2>/dev/null`" = "X-n $as_echo"; then
    as_echo_body='eval /usr/ucb/echo -n "$1$as_nl"'
    as_echo_n='/usr/ucb/echo -n'
  else
    as_echo_body='eval expr "X$1" : "X\\(.*\\)"'
    as_echo_n_body='eval
      arg=$1;
      case $arg in
      *"$as_nl"*)
	expr "X$arg" : "X\\(.*\\)$as_nl";
	arg=`expr "X$arg" : ".*$as_nl\\(.*\\)"`;;
      esac;
      expr "X$arg" : "X\\(.*\\)" | tr -d "$as_nl"
    '
    export as_echo_n_body
    as_echo_n='sh -c $as_echo_n_body as_echo'
  fi
  export as_echo_body
  as_echo='sh -c $as_echo_body as_echo'
fi

# The user is always right.
if test "${PATH_SEPARATOR+set}" != set; then
  PATH_SEPARATOR=:
  (PATH='/bin;/bin'; FPATH=$PATH; sh -c :) >/dev/null 2>&1 && {
    (PATH='/bin:/bin'; FPATH=$PATH; sh -c :) >/dev/null 2>&1 ||
      PATH_SEPARATOR=';'
  }
fi

# Support unset when possible.
if ( (MAIL=60; unset MAIL) || exit) >/dev/null 2>&1; then
  as_unset=unset
else
  as_unset=false
fi


# IFS
# We need space, tab and new line, in precisely that order.  Quoting is
# there to prevent editors from complaining about space-tab.
# (If _AS_PATH_WALK were called with IFS unset, it would disable word
# splitting by setting IFS to empty value.)
IFS=" ""	$as_nl"

# Find who we are.  Look in the path if we contain no directory separator.
case $0 in
  *[\\/]* ) as_myself=$0 ;;
  *) as_save_IFS=$IFS; IFS=$PATH_SEPARATOR
for as_dir in $PATH
do
  IFS=$as_save_IFS
  test -z "$as_dir" && as_dir=.
  test -r "$as_dir/$0" && as_myself=$as_dir/$0 && break
done
IFS=$as_save_IFS

     ;;
esac
# We did not find ourselves, most probably we were run as `sh COMMAND'
# in which case we are not to be found in the path.
if test "x$as_myself" = x; then
  as_myself=$0
fi
if test ! -f "$as_myself"; then
  $as_echo "$as_myself: error: cannot find myself; rerun with an absolute file name" >&2
  { (exit 1); exit 1; }
fi

# Work around bugs in pre-3.0 UWIN ksh.
for as_var in ENV MAIL MAILPATH
do ($as_unset $as_var) >/dev/null 2>&1 && $as_unset $as_var
done
PS1='$ '
PS2='> '
PS4='+ '

# NLS nuisances.
LC_ALL=C
export LC_ALL
LANGUAGE=C
export LANGUAGE

# Required to use basename.
if expr a : '\(a\)' >/dev/null 2>&1 &&
   test "X`expr 00001 : '.*\(...\)'`" = X001; then
  as_expr=expr
else
  as_expr=false
fi

if (basename -- /) >/dev/null 2>&1 && test "X`basename -- / 2>&1`" = "X/"; then
  as_basename=basename
else
  as_basename=false
fi


# Name of the executable.
as_me=`$as_basename -- "$0" ||
$as_expr X/"$0" : '.*/\([^/][^/]*\)/*$' \| \
	 X"$0" : 'X\(//\)$' \| \
	 X"$0" : 'X\(/\)' \| . 2>/dev/null ||
$as_echo X/"$0" |
    sed '/^.*\/\([^/][^/]*\)\/*$/{
	    s//\1/
	    q
	  }
	  /^X\/\(\/\/\)$/{
	    s//\1/
	    q
	  }
	  /^X\/\(\/\).*/{
	    s//\1/
	    q
	  }
	  s/.*/./; q'`

# CDPATH.
$as_unset CDPATH


if test "x$CONFIG_SHELL" = x; then
  if (eval ":") 2>/dev/null; then
  as_have_required=yes
else
  as_have_required=no
fi

  if test $as_have_required = yes &&	 (eval ":
(as_func_return () {
  (exit \$1)
}
as_func_success () {
  as_func_return 0
}
as_func_failure () {
  as_func_return 1
}
as_func_ret_success () {
  return 0
}
as_func_ret_failure () {
  return 1
}

exitcode=0
if as_func_success; then
  :
else
  exitcode=1
  echo as_func_success failed.
fi

if as_func_failure; then
  exitcode=1
  echo as_func_failure succeeded.
fi

if as_func_ret_success; then
  :
else
  exitcode=1
  echo as_func_ret_success failed.
fi

if as_func_ret_failure; then
  exitcode=1
  echo as_func_ret_failure succeeded.
fi

if ( set x; as_func_ret_success y && test x = \"\$1\" ); then
  :
else
  exitcode=1
  echo positional parameters were not saved.
fi

test \$exitcode = 0) || { (exit 1); exit 1; }

(
  as_lineno_1=\$LINENO
  as_lineno_2=\$LINENO
  test \"x\$as_lineno_1\" != \"x\$as_lineno_2\" &&
  test \"x\`expr \$as_lineno_1 + 1\`\" = \"x\$as_lineno_2\") || { (exit 1); exit 1; }
") 2> /dev/null; then
  :
else
  as_candidate_shells=
    as_save_IFS=$IFS; IFS=$PATH_SEPARATOR
for as_dir in /bin$PATH_SEPARATOR/usr/bin$PATH_SEPARATOR$PATH
do
  IFS=$as_save_IFS
  test -z "$as_dir" && as_dir=.
  case $as_dir in
	 /*)
	   for as_base in sh bash ksh sh5; do
	     as_candidate_shells="$as_candidate_shells $as_dir/$as_base"
	   done;;
       esac
done
IFS=$as_save_IFS


      for as_shell in $as_candidate_shells $SHELL; do
	 # Try only shells that exist, to save several forks.
	 if { test -f "$as_shell" || test -f "$as_shell.exe"; } &&
		{ ("$as_shell") 2> /dev/null <<\_ASEOF
if test -n "${ZSH_VERSION+set}" && (emulate sh) >/dev/null 2>&1; then
  emulate sh
  NULLCMD=:
  # Pre-4.2 versions of Zsh do word splitting on ${1+"$@"}, which
  # is contrary to our usage.  Disable this feature.
  alias -g '${1+"$@"}'='"$@"'
  setopt NO_GLOB_SUBST
else
  case `(set -o) 2>/dev/null` in
  *posix*) set -o posix ;;
esac

fi


:
_ASEOF
}; then
  CONFIG_SHELL=$as_shell
	       as_have_required=yes
	       if { "$as_shell" 2> /dev/null <<\_ASEOF
if test -n "${ZSH_VERSION+set}" && (emulate sh) >/dev/null 2>&1; then
  emulate sh
  NULLCMD=:
  # Pre-4.2 versions of Zsh do word splitting on ${1+"$@"}, which
  # is contrary to our usage.  Disable this feature.
  alias -g '${1+"$@"}'='"$@"'
  setopt NO_GLOB_SUBST
else
  case `(set -o) 2>/dev/null` in
  *posix*) set -o posix ;;
esac

fi


:
(as_func_return () {
  (exit $1)
}
as_func_success () {
  as_func_return 0
}
as_func_failure () {
  as_func_return 1
}
as_func_ret_success () {
  return 0
}
as_func_ret_failure () {
  return 1
}

exitcode=0
if as_func_success; then
  :
else
  exitcode=1
  echo as_func_success failed.
fi

if as_func_failure; then
  exitcode=1
  echo as_func_failure succeeded.
fi

if as_func_ret_success; then
  :
else
  exitcode=1
  echo as_func_ret_success failed.
fi

if as_func_ret_failure; then
  exitcode=1
  echo as_func_ret_failure succeeded.
fi

if ( set x; as_func_ret_success y && test x = "$1" ); then
  :
else
  exitcode=1
  echo positional parameters were not saved.
fi

test $exitcode = 0) || { (exit 1); exit 1; }

(
  as_lineno_1=$LINENO
  as_lineno_2=$LINENO
  test "x$as_lineno_1" != "x$as_lineno_2" &&
  test "x`expr $as_lineno_1 + 1`" = "x$as_lineno_2") || { (exit 1); exit 1; }

_ASEOF
}; then
  break
fi

fi

      done

      if test "x$CONFIG_SHELL" != x; then
  for as_var in BASH_ENV ENV
	do ($as_unset $as_var) >/dev/null 2>&1 && $as_unset $as_var
	done
	export CONFIG_SHELL
	exec "$CONFIG_SHELL" "$as_myself" ${1+"$@"}
fi


    if test $as_have_required = no; then
  echo This script requires a shell more modern than all the
      echo shells that I found on your system.  Please install a
      echo modern shell, or manually run the script under such a
      echo shell if you do have one.
      { (exit 1); exit 1; }
fi


fi

fi


(eval "as_func_return () {
  (exit \$1)
}
as_func_success () {
  as_func_return 0
}
as_func_failure () {
  as_func_return 1
}
as_func_ret_success () {
  return 0
}
as_func_ret_failure () {
  return 1
}

exitcode=0
if as_func_success; then
  :
else
  exitcode=1
  echo as_func_success failed.
fi

if as_func_failure; then
  exitcode=1
  echo as_func_failure succeeded.
fi

if as_func_ret_success; then
  :
else
  exitcode=1
  echo as_func_ret_success failed.
fi

if as_func_ret_failure; then
  exitcode=1
  echo as_func_ret_failure succeeded.
fi

if ( set x; as_func_ret_success y && test x = \"\$1\" ); then
  :
else
  exitcode=1
  echo positional parameters were not saved.
fi

test \$exitcode = 0") || {
  echo No shell found that supports shell functions.
  echo Please tell bug-autoconf@gnu.org about your system,
  echo including any error possibly output before this message.
  echo This can help us improve future autoconf versions.
  echo Configuration will now proceed without shell functions.
}


  as_lineno_1=$LINENO
  as_lineno_2=$LINENO
  test "x$as_lineno_1" != "x$as_lineno_2" &&
  test "x`expr $as_lineno_1 + 1`" = "x$as_lineno_2" || {

  # Create $as_me.lineno as a copy of $as_myself, but with $LINENO
  # uniformly replaced by the line number.  The first 'sed' inserts a
  # line-number line after each line using $LINENO; the second 'sed'
  # does the real work.  The second script uses 'N' to pair each
  # line-number line with the line containing $LINENO, and appends
  # trailing '-' during substitution so that $LINENO is not a special
  # case at line end.
  # (Raja R Harinath suggested sed '=', and Paul Eggert wrote the
  # scripts with optimization help from Paolo Bonzini.  Blame Lee
  # E. McMahon (1931-1989) for sed's syntax.  :-)
  sed -n '
    p
    /[$]LINENO/=
  ' <$as_myself |
    sed '
      s/[$]LINENO.*/&-/
      t lineno
      b
      :lineno
      N
      :loop
      s/[$]LINENO\([^'$as_cr_alnum'_].*\n\)\(.*\)/\2\1\2/
      t loop
      s/-\n.*//
    ' >$as_me.lineno &&
  chmod +x "$as_me.lineno" ||
    { $as_echo "$as_me: error: cannot create $as_me.lineno; rerun with a POSIX shell" >&2
   { (exit 1); exit 1; }; }

  # Don't try to exec as it changes $[0], causing all sort of problems
  # (the dirname of $[0] is not the place where we might find the
  # original and so on.  Autoconf is especially sensitive to this).
  . "./$as_me.lineno"
  # Exit status is that of the last command.
  exit
}


if (as_dir=`dirname -- /` && test "X$as_dir" = X/) >/dev/null 2>&1; then
  as_dirname=dirname
else
  as_dirname=false
fi

ECHO_C= ECHO_N= ECHO_T=
case `echo -n x` in
-n*)
  case `echo 'x\c'` in
  *c*) ECHO_T='	';;	# ECHO_T is single tab character.
  *)   ECHO_C='\c';;
  esac;;
*)
  ECHO_N='-n';;
esac
if expr a : '\(a\)' >/dev/null 2>&1 &&
   test "X`expr 00001 : '.*\(...\)'`" = X001; then
  as_expr=expr
else
  as_expr=false
fi

rm -f conf$$ conf$$.exe conf$$.file
if test -d conf$$.dir; then
  rm -f conf$$.dir/conf$$.file
else
  rm -f conf$$.dir
  mkdir conf$$.dir 2>/dev/null
fi
if (echo >conf$$.file) 2>/dev/null; then
  if ln -s conf$$.file conf$$ 2>/dev/null; then
    as_ln_s='ln -s'
    # ... but there are two gotchas:
    # 1) On MSYS, both `ln -s file dir' and `ln file dir' fail.
    # 2) DJGPP < 2.04 has no symlinks; `ln -s' creates a wrapper executable.
    # In both cases, we have to default to `cp -p'.
    ln -s conf$$.file conf$$.dir 2>/dev/null && test ! -f conf$$.exe ||
      as_ln_s='cp -p'
  elif ln conf$$.file conf$$ 2>/dev/null; then
    as_ln_s=ln
  else
    as_ln_s='cp -p'
  fi
else
  as_ln_s='cp -p'
fi
rm -f conf$$ conf$$.exe conf$$.dir/conf$$.file conf$$.file
rmdir conf$$.dir 2>/dev/null

if mkdir -p . 2>/dev/null; then
  as_mkdir_p=:
else
  test -d ./-p && rmdir ./-p
  as_mkdir_p=false
fi

if test -x / >/dev/null 2>&1; then
  as_test_x='test -x'
else
  if ls -dL / >/dev/null 2>&1; then
    as_ls_L_option=L
  else
    as_ls_L_option=
  fi
  as_test_x='
    eval sh -c '\''
      if test -d "$1"; then
	test -d "$1/.";
      else
	case $1 in
	-*)set "./$1";;
	esac;
	case `ls -ld'$as_ls_L_option' "$1" 2>/dev/null` in
	???[sx]*):;;*)false;;esac;fi
    '\'' sh
  '
fi
as_executable_p=$as_test_x

# Sed expression to map a string onto a valid CPP name.
as_tr_cpp="eval sed 'y%*$as_cr_letters%P$as_cr_LETTERS%;s%[^_$as_cr_alnum]%_%g'"

# Sed expression to map a string onto a valid variable name.
as_tr_sh="eval sed 'y%*+%pp%;s%[^_$as_cr_alnum]%_%g'"


# Check that we are running under the correct shell.
SHELL=${CONFIG_SHELL-/bin/sh}

case X$lt_ECHO in
X*--fallback-echo)
  # Remove one level of quotation (which was required for Make).
  ECHO=`echo "$lt_ECHO" | sed 's,\\\\\$\\$0,'$0','`
  ;;
esac

ECHO=${lt_ECHO-echo}
if test "X$1" = X--no-reexec; then
  # Discard the --no-reexec flag, and continue.
  shift
elif test "X$1" = X--fallback-echo; then
  # Avoid inline document here, it may be left over
  :
elif test "X`{ $ECHO '\t'; } 2>/dev/null`" = 'X\t' ; then
  # Yippee, $ECHO works!
  :
else
  # Restart under the correct shell.
  exec $SHELL "$0" --no-reexec ${1+"$@"}
fi

if test "X$1" = X--fallback-echo; then
  # used as fallback echo
  shift
  cat <<_LT_EOF
$*
_LT_EOF
  exit 0
fi

# The HP-UX ksh and POSIX shell print the target directory to stdout
# if CDPATH is set.
(unset CDPATH) >/dev/null 2>&1 && unset CDPATH

if test -z "$lt_ECHO"; then
  if test "X${echo_test_string+set}" != Xset; then
    # find a string as large as possible, as long as the shell can cope with it
    for cmd in 'sed 50q "$0"' 'sed 20q "$0"' 'sed 10q "$0"' 'sed 2q "$0"' 'echo test'; do
      # expected sizes: less than 2Kb, 1Kb, 512 bytes, 16 bytes, ...
      if { echo_test_string=`eval $cmd`; } 2>/dev/null &&
	 { test "X$echo_test_string" = "X$echo_test_string"; } 2>/dev/null
      then
        break
      fi
    done
  fi

  if test "X`{ $ECHO '\t'; } 2>/dev/null`" = 'X\t' &&
     echo_testing_string=`{ $ECHO "$echo_test_string"; } 2>/dev/null` &&
     test "X$echo_testing_string" = "X$echo_test_string"; then
    :
  else
    # The Solaris, AIX, and Digital Unix default echo programs unquote
    # backslashes.  This makes it impossible to quote backslashes using
    #   echo "$something" | sed 's/\\/\\\\/g'
    #
    # So, first we look for a working echo in the user's PATH.

    lt_save_ifs="$IFS"; IFS=$PATH_SEPARATOR
    for dir in $PATH /usr/ucb; do
      IFS="$lt_save_ifs"
      if (test -f $dir/echo || test -f $dir/echo$ac_exeext) &&
         test "X`($dir/echo '\t') 2>/dev/null`" = 'X\t' &&
         echo_testing_string=`($dir/echo "$echo_test_string") 2>/dev/null` &&
         test "X$echo_testing_string" = "X$echo_test_string"; then
        ECHO="$dir/echo"
        break
      fi
    done
    IFS="$lt_save_ifs"

    if test "X$ECHO" = Xecho; then
      # We didn't find a better echo, so look for alternatives.
      if test "X`{ print -r '\t'; } 2>/dev/null`" = 'X\t' &&
         echo_testing_string=`{ print -r "$echo_test_string"; } 2>/dev/null` &&
         test "X$echo_testing_string" = "X$echo_test_string"; then
        # This shell has a builtin print -r that does the trick.
        ECHO='print -r'
      elif { test -f /bin/ksh || test -f /bin/ksh$ac_exeext; } &&
	   test "X$CONFIG_SHELL" != X/bin/ksh; then
        # If we have ksh, try running configure again with it.
        ORIGINAL_CONFIG_SHELL=${CONFIG_SHELL-/bin/sh}
        export ORIGINAL_CONFIG_SHELL
        CONFIG_SHELL=/bin/ksh
        export CONFIG_SHELL
        exec $CONFIG_SHELL "$0" --no-reexec ${1+"$@"}
      else
        # Try using printf.
        ECHO='printf %s\n'
        if test "X`{ $ECHO '\t'; } 2>/dev/null`" = 'X\t' &&
	   echo_testing_string=`{ $ECHO "$echo_test_string"; } 2>/dev/null` &&
	   test "X$echo_testing_string" = "X$echo_test_string"; then
	  # Cool, printf works
	  :
        elif echo_testing_string=`($ORIGINAL_CONFIG_SHELL "$0" --fallback-echo '\t') 2>/dev/null` &&
	     test "X$echo_testing_string" = 'X\t' &&
	     echo_testing_string=`($ORIGINAL_CONFIG_SHELL "$0" --fallback-echo "$echo_test_string") 2>/dev/null` &&
	     test "X$echo_testing_string" = "X$echo_test_string"; then
	  CONFIG_SHELL=$ORIGINAL_CONFIG_SHELL
	  export CONFIG_SHELL
	  SHELL="$CONFIG_SHELL"
	  export SHELL
	  ECHO="$CONFIG_SHELL $0 --fallback-echo"
        elif echo_testing_string=`($CONFIG_SHELL "$0" --fallback-echo '\t') 2>/dev/null` &&
	     test "X$echo_testing_string" = 'X\t' &&
	     echo_testing_string=`($CONFIG_SHELL "$0" --fallback-echo "$echo_test_string") 2>/dev/null` &&
	     test "X$echo_testing_string" = "X$echo_test_string"; then
	  ECHO="$CONFIG_SHELL $0 --fallback-echo"
        else
	  # maybe with a smaller string...
	  prev=:

	  for cmd in 'echo test' 'sed 2q "$0"' 'sed 10q "$0"' 'sed 20q "$0"' 'sed 50q "$0"'; do
	    if { test "X$echo_test_string" = "X`eval $cmd`"; } 2>/dev/null
	    then
	      break
	    fi
	    prev="$cmd"
	  done

	  if test "$prev" != 'sed 50q "$0"'; then
	    echo_test_string=`eval $prev`
	    export echo_test_string
	    exec ${ORIGINAL_CONFIG_SHELL-${CONFIG_SHELL-/bin/sh}} "$0" ${1+"$@"}
	  else
	    # Oops.  We lost completely, so just stick with echo.
	    ECHO=echo
	  fi
        fi
      fi
    fi
  fi
fi

# Copy echo and quote the copy suitably for passing to libtool from
# the Makefile, instead of quoting the original, which is used later.
lt_ECHO=$ECHO
if test "X$lt_ECHO" = "X$CONFIG_SHELL $0 --fallback-echo"; then
   lt_ECHO="$CONFIG_SHELL \\\$\$0 --fallback-echo"
fi


exec 7<&0 </dev/null 6>&1

# Name of the host.
# hostname on some systems (SVR3.2, Linux) returns a bogus exit status,
# so uname gets run too.
ac_hostname=`(hostname || uname -n) 2>/dev/null | sed 1q`

#
# Initializations.
#
ac_default_prefix=/usr/local
ac_clean_files=
ac_config_libobj_dir=.
LIBOBJS=
cross_compiling=no
subdirs=
MFLAGS=
MAKEFLAGS=
SHELL=${CONFIG_SHELL-/bin/sh}

# Identity of this package.
PACKAGE_NAME='libltdl'
PACKAGE_TARNAME='libltdl'
PACKAGE_VERSION='2.2.6'
PACKAGE_STRING='libltdl 2.2.6'
PACKAGE_BUGREPORT='bug-libtool@gnu.org'

ac_unique_file="ltdl.c"
# Factoring default headers for most tests.
ac_includes_default="\
#include <stdio.h>
#ifdef HAVE_SYS_TYPES_H
# include <sys/types.h>
#endif
#ifdef HAVE_SYS_STAT_H
# include <sys/stat.h>
#endif
#ifdef STDC_HEADERS
# include <stdlib.h>
# include <stddef.h>
#else
# ifdef HAVE_STDLIB_H
#  include <stdlib.h>
# endif
#endif
#ifdef HAVE_STRING_H
# if !defined STDC_HEADERS && defined HAVE_MEMORY_H
#  include <memory.h>
# endif
# include <string.h>
#endif
#ifdef HAVE_STRINGS_H
# include <strings.h>
#endif
#ifdef HAVE_INTTYPES_H
# include <inttypes.h>
#endif
#ifdef HAVE_STDINT_H
# include <stdint.h>
#endif
#ifdef HAVE_UNISTD_H
# include <unistd.h>
#endif"

ac_subst_vars='SHELL
PATH_SEPARATOR
PACKAGE_NAME
PACKAGE_TARNAME
PACKAGE_VERSION
PACKAGE_STRING
PACKAGE_BUGREPORT
exec_prefix
prefix
program_transform_name
bindir
sbindir
libexecdir
datarootdir
datadir
sysconfdir
sharedstatedir
localstatedir
includedir
oldincludedir
docdir
infodir
htmldir
dvidir
pdfdir
psdir
libdir
localedir
mandir
DEFS
ECHO_C
ECHO_N
ECHO_T
LIBS
build_alias
host_alias
target_alias
INSTALL_PROGRAM
INSTALL_SCRIPT
INSTALL_DATA
am__isrc
CYGPATH_W
PACKAGE
VERSION
ACLOCAL
AUTOCONF
AUTOMAKE
AUTOHEADER
MAKEINFO
install_sh
STRIP
INSTALL_STRIP_PROGRAM
MKDIR_P
mkdir_p
AWK
SET_MAKE
am__leading_dot
AMTAR
am__tar
am__untar
AS
DLLTOOL
OBJDUMP
LIBTOOL
build
build_cpu
build_vendor
build_os
host
host_cpu
host_vendor
host_os
CC
CFLAGS
LDFLAGS
CPPFLAGS
ac_ct_CC
EXEEXT
OBJEXT
DEPDIR
am__include
am__quote
AMDEP_TRUE
AMDEP_FALSE
AMDEPBACKSLASH
CCDEPMODE
am__fastdepCC_TRUE
am__fastdepCC_FALSE
SED
GREP
EGREP
FGREP
LD
DUMPBIN
ac_ct_DUMPBIN
NM
LN_S
AR
RANLIB
lt_ECHO
DSYMUTIL
NMEDIT
LIPO
OTOOL
OTOOL64
CPP
LT_DLLOADERS
LIBADD_DLOPEN
LIBADD_SHL_LOAD
LIBADD_DLD_LINK
LT_DLPREOPEN
LIBADD_DL
sys_symbol_underscore
LIBOBJS
ARGZ_H
INSTALL_LTDL_TRUE
INSTALL_LTDL_FALSE
CONVENIENCE_LTDL_TRUE
CONVENIENCE_LTDL_FALSE
LT_CONFIG_H
LTDLOPEN
LTLIBOBJS'
ac_subst_files=''
ac_user_opts='
enable_option_checking
enable_shared
enable_static
with_pic
enable_fast_install
enable_dependency_tracking
with_gnu_ld
enable_libtool_lock
enable_ltdl_install
'
      ac_precious_vars='build_alias
host_alias
target_alias
CC
CFLAGS
LDFLAGS
LIBS
CPPFLAGS
CPP'


# Initialize some variables set by options.
ac_init_help=
ac_init_version=false
ac_unrecognized_opts=
ac_unrecognized_sep=
# The variables have the same names as the options, with
# dashes changed to underlines.
cache_file=/dev/null
exec_prefix=NONE
no_create=
no_recursion=
prefix=NONE
program_prefix=NONE
program_suffix=NONE
program_transform_name=s,x,x,
silent=
site=
srcdir=
verbose=
x_includes=NONE
x_libraries=NONE

# Installation directory options.
# These are left unexpanded so users can "make install exec_prefix=/foo"
# and all the variables that are supposed to be based on exec_prefix
# by default will actually change.
# Use braces instead of parens because sh, perl, etc. also accept them.
# (The list follows the same order as the GNU Coding Standards.)
bindir='${exec_prefix}/bin'
sbindir='${exec_prefix}/sbin'
libexecdir='${exec_prefix}/libexec'
datarootdir='${prefix}/share'
datadir='${datarootdir}'
sysconfdir='${prefix}/etc'
sharedstatedir='${prefix}/com'
localstatedir='${prefix}/var'
includedir='${prefix}/include'
oldincludedir='/usr/include'
docdir='${datarootdir}/doc/${PACKAGE_TARNAME}'
infodir='${datarootdir}/info'
htmldir='${docdir}'
dvidir='${docdir}'
pdfdir='${docdir}'
psdir='${docdir}'
libdir='${exec_prefix}/lib'
localedir='${datarootdir}/locale'
mandir='${datarootdir}/man'

ac_prev=
ac_dashdash=
for ac_option
do
  # If the previous option needs an argument, assign it.
  if test -n "$ac_prev"; then
    eval $ac_prev=\$ac_option
    ac_prev=
    continue
  fi

  case $ac_option in
  *=*)	ac_optarg=`expr "X$ac_option" : '[^=]*=\(.*\)'` ;;
  *)	ac_optarg=yes ;;
  esac

  # Accept the important Cygnus configure options, so we can diagnose typos.

  case $ac_dashdash$ac_option in
  --)
    ac_dashdash=yes ;;

  -bindir | --bindir | --bindi | --bind | --bin | --bi)
    ac_prev=bindir ;;
  -bindir=* | --bindir=* | --bindi=* | --bind=* | --bin=* | --bi=*)
    bindir=$ac_optarg ;;

  -build | --build | --buil | --bui | --bu)
    ac_prev=build_alias ;;
  -build=* | --build=* | --buil=* | --bui=* | --bu=*)
    build_alias=$ac_optarg ;;

  -cache-file | --cache-file | --cache-fil | --cache-fi \
  | --cache-f | --cache- | --cache | --cach | --cac | --ca | --c)
    ac_prev=cache_file ;;
  -cache-file=* | --cache-file=* | --cache-fil=* | --cache-fi=* \
  | --cache-f=* | --cache-=* | --cache=* | --cach=* | --cac=* | --ca=* | --c=*)
    cache_file=$ac_optarg ;;

  --config-cache | -C)
    cache_file=config.cache ;;

  -datadir | --datadir | --datadi | --datad)
    ac_prev=datadir ;;
  -datadir=* | --datadir=* | --datadi=* | --datad=*)
    datadir=$ac_optarg ;;

  -datarootdir | --datarootdir | --datarootdi | --datarootd | --dataroot \
  | --dataroo | --dataro | --datar)
    ac_prev=datarootdir ;;
  -datarootdir=* | --datarootdir=* | --datarootdi=* | --datarootd=* \
  | --dataroot=* | --dataroo=* | --dataro=* | --datar=*)
    datarootdir=$ac_optarg ;;

  -disable-* | --disable-*)
    ac_useropt=`expr "x$ac_option" : 'x-*disable-\(.*\)'`
    # Reject names that are not valid shell variable names.
    expr "x$ac_useropt" : ".*[^-+._$as_cr_alnum]" >/dev/null &&
      { $as_echo "$as_me: error: invalid feature name: $ac_useropt" >&2
   { (exit 1); exit 1; }; }
    ac_useropt_orig=$ac_useropt
    ac_useropt=`$as_echo "$ac_useropt" | sed 's/[-+.]/_/g'`
    case $ac_user_opts in
      *"
"enable_$ac_useropt"
"*) ;;
      *) ac_unrecognized_opts="$ac_unrecognized_opts$ac_unrecognized_sep--disable-$ac_useropt_orig"
	 ac_unrecognized_sep=', ';;
    esac
    eval enable_$ac_useropt=no ;;

  -docdir | --docdir | --docdi | --doc | --do)
    ac_prev=docdir ;;
  -docdir=* | --docdir=* | --docdi=* | --doc=* | --do=*)
    docdir=$ac_optarg ;;

  -dvidir | --dvidir | --dvidi | --dvid | --dvi | --dv)
    ac_prev=dvidir ;;
  -dvidir=* | --dvidir=* | --dvidi=* | --dvid=* | --dvi=* | --dv=*)
    dvidir=$ac_optarg ;;

  -enable-* | --enable-*)
    ac_useropt=`expr "x$ac_option" : 'x-*enable-\([^=]*\)'`
    # Reject names that are not valid shell variable names.
    expr "x$ac_useropt" : ".*[^-+._$as_cr_alnum]" >/dev/null &&
      { $as_echo "$as_me: error: invalid feature name: $ac_useropt" >&2
   { (exit 1); exit 1; }; }
    ac_useropt_orig=$ac_useropt
    ac_useropt=`$as_echo "$ac_useropt" | sed 's/[-+.]/_/g'`
    case $ac_user_opts in
      *"
"enable_$ac_useropt"
"*) ;;
      *) ac_unrecognized_opts="$ac_unrecognized_opts$ac_unrecognized_sep--enable-$ac_useropt_orig"
	 ac_unrecognized_sep=', ';;
    esac
    eval enable_$ac_useropt=\$ac_optarg ;;

  -exec-prefix | --exec_prefix | --exec-prefix | --exec-prefi \
  | --exec-pref | --exec-pre | --exec-pr | --exec-p | --exec- \
  | --exec | --exe | --ex)
    ac_prev=exec_prefix ;;
  -exec-prefix=* | --exec_prefix=* | --exec-prefix=* | --exec-prefi=* \
  | --exec-pref=* | --exec-pre=* | --exec-pr=* | --exec-p=* | --exec-=* \
  | --exec=* | --exe=* | --ex=*)
    exec_prefix=$ac_optarg ;;

  -gas | --gas | --ga | --g)
    # Obsolete; use --with-gas.
    with_gas=yes ;;

  -help | --help | --hel | --he | -h)
    ac_init_help=long ;;
  -help=r* | --help=r* | --hel=r* | --he=r* | -hr*)
    ac_init_help=recursive ;;
  -help=s* | --help=s* | --hel=s* | --he=s* | -hs*)
    ac_init_help=short ;;

  -host | --host | --hos | --ho)
    ac_prev=host_alias ;;
  -host=* | --host=* | --hos=* | --ho=*)
    host_alias=$ac_optarg ;;

  -htmldir | --htmldir | --htmldi | --htmld | --html | --htm | --ht)
    ac_prev=htmldir ;;
  -htmldir=* | --htmldir=* | --htmldi=* | --htmld=* | --html=* | --htm=* \
  | --ht=*)
    htmldir=$ac_optarg ;;

  -includedir | --includedir | --includedi | --included | --include \
  | --includ | --inclu | --incl | --inc)
    ac_prev=includedir ;;
  -includedir=* | --includedir=* | --includedi=* | --included=* | --include=* \
  | --includ=* | --inclu=* | --incl=* | --inc=*)
    includedir=$ac_optarg ;;

  -infodir | --infodir | --infodi | --infod | --info | --inf)
    ac_prev=infodir ;;
  -infodir=* | --infodir=* | --infodi=* | --infod=* | --info=* | --inf=*)
    infodir=$ac_optarg ;;

  -libdir | --libdir | --libdi | --libd)
    ac_prev=libdir ;;
  -libdir=* | --libdir=* | --libdi=* | --libd=*)
    libdir=$ac_optarg ;;

  -libexecdir | --libexecdir | --libexecdi | --libexecd | --libexec \
  | --libexe | --libex | --libe)
    ac_prev=libexecdir ;;
  -libexecdir=* | --libexecdir=* | --libexecdi=* | --libexecd=* | --libexec=* \
  | --libexe=* | --libex=* | --libe=*)
    libexecdir=$ac_optarg ;;

  -localedir | --localedir | --localedi | --localed | --locale)
    ac_prev=localedir ;;
  -localedir=* | --localedir=* | --localedi=* | --localed=* | --locale=*)
    localedir=$ac_optarg ;;

  -localstatedir | --localstatedir | --localstatedi | --localstated \
  | --localstate | --localstat | --localsta | --localst | --locals)
    ac_prev=localstatedir ;;
  -localstatedir=* | --localstatedir=* | --localstatedi=* | --localstated=* \
  | --localstate=* | --localstat=* | --localsta=* | --localst=* | --locals=*)
    localstatedir=$ac_optarg ;;

  -mandir | --mandir | --mandi | --mand | --man | --ma | --m)
    ac_prev=mandir ;;
  -mandir=* | --mandir=* | --mandi=* | --mand=* | --man=* | --ma=* | --m=*)
    mandir=$ac_optarg ;;

  -nfp | --nfp | --nf)
    # Obsolete; use --without-fp.
    with_fp=no ;;

  -no-create | --no-create | --no-creat | --no-crea | --no-cre \
  | --no-cr | --no-c | -n)
    no_create=yes ;;

  -no-recursion | --no-recursion | --no-recursio | --no-recursi \
  | --no-recurs | --no-recur | --no-recu | --no-rec | --no-re | --no-r)
    no_recursion=yes ;;

  -oldincludedir | --oldincludedir | --oldincludedi | --oldincluded \
  | --oldinclude | --oldinclud | --oldinclu | --oldincl | --oldinc \
  | --oldin | --oldi | --old | --ol | --o)
    ac_prev=oldincludedir ;;
  -oldincludedir=* | --oldincludedir=* | --oldincludedi=* | --oldincluded=* \
  | --oldinclude=* | --oldinclud=* | --oldinclu=* | --oldincl=* | --oldinc=* \
  | --oldin=* | --oldi=* | --old=* | --ol=* | --o=*)
    oldincludedir=$ac_optarg ;;

  -prefix | --prefix | --prefi | --pref | --pre | --pr | --p)
    ac_prev=prefix ;;
  -prefix=* | --prefix=* | --prefi=* | --pref=* | --pre=* | --pr=* | --p=*)
    prefix=$ac_optarg ;;

  -program-prefix | --program-prefix | --program-prefi | --program-pref \
  | --program-pre | --program-pr | --program-p)
    ac_prev=program_prefix ;;
  -program-prefix=* | --program-prefix=* | --program-prefi=* \
  | --program-pref=* | --program-pre=* | --program-pr=* | --program-p=*)
    program_prefix=$ac_optarg ;;

  -program-suffix | --program-suffix | --program-suffi | --program-suff \
  | --program-suf | --program-su | --program-s)
    ac_prev=program_suffix ;;
  -program-suffix=* | --program-suffix=* | --program-suffi=* \
  | --program-suff=* | --program-suf=* | --program-su=* | --program-s=*)
    program_suffix=$ac_optarg ;;

  -program-transform-name | --program-transform-name \
  | --program-transform-nam | --program-transform-na \
  | --program-transform-n | --program-transform- \
  | --program-transform | --program-transfor \
  | --program-transfo | --program-transf \
  | --program-trans | --program-tran \
  | --progr-tra | --program-tr | --program-t)
    ac_prev=program_transform_name ;;
  -program-transform-name=* | --program-transform-name=* \
  | --program-transform-nam=* | --program-transform-na=* \
  | --program-transform-n=* | --program-transform-=* \
  | --program-transform=* | --program-transfor=* \
  | --program-transfo=* | --program-transf=* \
  | --program-trans=* | --program-tran=* \
  | --progr-tra=* | --program-tr=* | --program-t=*)
    program_transform_name=$ac_optarg ;;

  -pdfdir | --pdfdir | --pdfdi | --pdfd | --pdf | --pd)
    ac_prev=pdfdir ;;
  -pdfdir=* | --pdfdir=* | --pdfdi=* | --pdfd=* | --pdf=* | --pd=*)
    pdfdir=$ac_optarg ;;

  -psdir | --psdir | --psdi | --psd | --ps)
    ac_prev=psdir ;;
  -psdir=* | --psdir=* | --psdi=* | --psd=* | --ps=*)
    psdir=$ac_optarg ;;

  -q | -quiet | --quiet | --quie | --qui | --qu | --q \
  | -silent | --silent | --silen | --sile | --sil)
    silent=yes ;;

  -sbindir | --sbindir | --sbindi | --sbind | --sbin | --sbi | --sb)
    ac_prev=sbindir ;;
  -sbindir=* | --sbindir=* | --sbindi=* | --sbind=* | --sbin=* \
  | --sbi=* | --sb=*)
    sbindir=$ac_optarg ;;

  -sharedstatedir | --sharedstatedir | --sharedstatedi \
  | --sharedstated | --sharedstate | --sharedstat | --sharedsta \
  | --sharedst | --shareds | --shared | --share | --shar \
  | --sha | --sh)
    ac_prev=sharedstatedir ;;
  -sharedstatedir=* | --sharedstatedir=* | --sharedstatedi=* \
  | --sharedstated=* | --sharedstate=* | --sharedstat=* | --sharedsta=* \
  | --sharedst=* | --shareds=* | --shared=* | --share=* | --shar=* \
  | --sha=* | --sh=*)
    sharedstatedir=$ac_optarg ;;

  -site | --site | --sit)
    ac_prev=site ;;
  -site=* | --site=* | --sit=*)
    site=$ac_optarg ;;

  -srcdir | --srcdir | --srcdi | --srcd | --src | --sr)
    ac_prev=srcdir ;;
  -srcdir=* | --srcdir=* | --srcdi=* | --srcd=* | --src=* | --sr=*)
    srcdir=$ac_optarg ;;

  -sysconfdir | --sysconfdir | --sysconfdi | --sysconfd | --sysconf \
  | --syscon | --sysco | --sysc | --sys | --sy)
    ac_prev=sysconfdir ;;
  -sysconfdir=* | --sysconfdir=* | --sysconfdi=* | --sysconfd=* | --sysconf=* \
  | --syscon=* | --sysco=* | --sysc=* | --sys=* | --sy=*)
    sysconfdir=$ac_optarg ;;

  -target | --target | --targe | --targ | --tar | --ta | --t)
    ac_prev=target_alias ;;
  -target=* | --target=* | --targe=* | --targ=* | --tar=* | --ta=* | --t=*)
    target_alias=$ac_optarg ;;

  -v | -verbose | --verbose | --verbos | --verbo | --verb)
    verbose=yes ;;

  -version | --version | --versio | --versi | --vers | -V)
    ac_init_version=: ;;

  -with-* | --with-*)
    ac_useropt=`expr "x$ac_option" : 'x-*with-\([^=]*\)'`
    # Reject names that are not valid shell variable names.
    expr "x$ac_useropt" : ".*[^-+._$as_cr_alnum]" >/dev/null &&
      { $as_echo "$as_me: error: invalid package name: $ac_useropt" >&2
   { (exit 1); exit 1; }; }
    ac_useropt_orig=$ac_useropt
    ac_useropt=`$as_echo "$ac_useropt" | sed 's/[-+.]/_/g'`
    case $ac_user_opts in
      *"
"with_$ac_useropt"
"*) ;;
      *) ac_unrecognized_opts="$ac_unrecognized_opts$ac_unrecognized_sep--with-$ac_useropt_orig"
	 ac_unrecognized_sep=', ';;
    esac
    eval with_$ac_useropt=\$ac_optarg ;;

  -without-* | --without-*)
    ac_useropt=`expr "x$ac_option" : 'x-*without-\(.*\)'`
    # Reject names that are not valid shell variable names.
    expr "x$ac_useropt" : ".*[^-+._$as_cr_alnum]" >/dev/null &&
      { $as_echo "$as_me: error: invalid package name: $ac_useropt" >&2
   { (exit 1); exit 1; }; }
    ac_useropt_orig=$ac_useropt
    ac_useropt=`$as_echo "$ac_useropt" | sed 's/[-+.]/_/g'`
    case $ac_user_opts in
      *"
"with_$ac_useropt"
"*) ;;
      *) ac_unrecognized_opts="$ac_unrecognized_opts$ac_unrecognized_sep--without-$ac_useropt_orig"
	 ac_unrecognized_sep=', ';;
    esac
    eval with_$ac_useropt=no ;;

  --x)
    # Obsolete; use --with-x.
    with_x=yes ;;

  -x-includes | --x-includes | --x-include | --x-includ | --x-inclu \
  | --x-incl | --x-inc | --x-in | --x-i)
    ac_prev=x_includes ;;
  -x-includes=* | --x-includes=* | --x-include=* | --x-includ=* | --x-inclu=* \
  | --x-incl=* | --x-inc=* | --x-in=* | --x-i=*)
    x_includes=$ac_optarg ;;

  -x-libraries | --x-libraries | --x-librarie | --x-librari \
  | --x-librar | --x-libra | --x-libr | --x-lib | --x-li | --x-l)
    ac_prev=x_libraries ;;
  -x-libraries=* | --x-libraries=* | --x-librarie=* | --x-librari=* \
  | --x-librar=* | --x-libra=* | --x-libr=* | --x-lib=* | --x-li=* | --x-l=*)
    x_libraries=$ac_optarg ;;

  -*) { $as_echo "$as_me: error: unrecognized option: $ac_option
Try \`$0 --help' for more information." >&2
   { (exit 1); exit 1; }; }
    ;;

  *=*)
    ac_envvar=`expr "x$ac_option" : 'x\([^=]*\)='`
    # Reject names that are not valid shell variable names.
    expr "x$ac_envvar" : ".*[^_$as_cr_alnum]" >/dev/null &&
      { $as_echo "$as_me: error: invalid variable name: $ac_envvar" >&2
   { (exit 1); exit 1; }; }
    eval $ac_envvar=\$ac_optarg
    export $ac_envvar ;;

  *)
    # FIXME: should be removed in autoconf 3.0.
    $as_echo "$as_me: WARNING: you should use --build, --host, --target" >&2
    expr "x$ac_option" : ".*[^-._$as_cr_alnum]" >/dev/null &&
      $as_echo "$as_me: WARNING: invalid host type: $ac_option" >&2
    : ${build_alias=$ac_option} ${host_alias=$ac_option} ${target_alias=$ac_option}
    ;;

  esac
done

if test -n "$ac_prev"; then
  ac_option=--`echo $ac_prev | sed 's/_/-/g'`
  { $as_echo "$as_me: error: missing argument to $ac_option" >&2
   { (exit 1); exit 1; }; }
fi

if test -n "$ac_unrecognized_opts"; then
  case $enable_option_checking in
    no) ;;
    fatal) { $as_echo "$as_me: error: Unrecognized options: $ac_unrecognized_opts" >&2
   { (exit 1); exit 1; }; } ;;
    *)     $as_echo "$as_me: WARNING: Unrecognized options: $ac_unrecognized_opts" >&2 ;;
  esac
fi

# Check all directory arguments for consistency.
for ac_var in	exec_prefix prefix bindir sbindir libexecdir datarootdir \
		datadir sysconfdir sharedstatedir localstatedir includedir \
		oldincludedir docdir infodir htmldir dvidir pdfdir psdir \
		libdir localedir mandir
do
  eval ac_val=\$$ac_var
  # Remove trailing slashes.
  case $ac_val in
    */ )
      ac_val=`expr "X$ac_val" : 'X\(.*[^/]\)' \| "X$ac_val" : 'X\(.*\)'`
      eval $ac_var=\$ac_val;;
  esac
  # Be sure to have absolute directory names.
  case $ac_val in
    [\\/$]* | ?:[\\/]* )  continue;;
    NONE | '' ) case $ac_var in *prefix ) continue;; esac;;
  esac
  { $as_echo "$as_me: error: expected an absolute directory name for --$ac_var: $ac_val" >&2
   { (exit 1); exit 1; }; }
done

# There might be people who depend on the old broken behavior: `$host'
# used to hold the argument of --host etc.
# FIXME: To remove some day.
build=$build_alias
host=$host_alias
target=$target_alias

# FIXME: To remove some day.
if test "x$host_alias" != x; then
  if test "x$build_alias" = x; then
    cross_compiling=maybe
    $as_echo "$as_me: WARNING: If you wanted to set the --build type, don't use --host.
    If a cross compiler is detected then cross compile mode will be used." >&2
  elif test "x$build_alias" != "x$host_alias"; then
    cross_compiling=yes
  fi
fi

ac_tool_prefix=
test -n "$host_alias" && ac_tool_prefix=$host_alias-

test "$silent" = yes && exec 6>/dev/null


ac_pwd=`pwd` && test -n "$ac_pwd" &&
ac_ls_di=`ls -di .` &&
ac_pwd_ls_di=`cd "$ac_pwd" && ls -di .` ||
  { $as_echo "$as_me: error: Working directory cannot be determined" >&2
   { (exit 1); exit 1; }; }
test "X$ac_ls_di" = "X$ac_pwd_ls_di" ||
  { $as_echo "$as_me: error: pwd does not report name of working directory" >&2
   { (exit 1); exit 1; }; }


# Find the source files, if location was not specified.
if test -z "$srcdir"; then
  ac_srcdir_defaulted=yes
  # Try the directory containing this script, then the parent directory.
  ac_confdir=`$as_dirname -- "$as_myself" ||
$as_expr X"$as_myself" : 'X\(.*[^/]\)//*[^/][^/]*/*$' \| \
	 X"$as_myself" : 'X\(//\)[^/]' \| \
	 X"$as_myself" : 'X\(//\)$' \| \
	 X"$as_myself" : 'X\(/\)' \| . 2>/dev/null ||
$as_echo X"$as_myself" |
    sed '/^X\(.*[^/]\)\/\/*[^/][^/]*\/*$/{
	    s//\1/
	    q
	  }
	  /^X\(\/\/\)[^/].*/{
	    s//\1/
	    q
	  }
	  /^X\(\/\/\)$/{
	    s//\1/
	    q
	  }
	  /^X\(\/\).*/{
	    s//\1/
	    q
	  }
	  s/.*/./; q'`
  srcdir=$ac_confdir
  if test ! -r "$srcdir/$ac_unique_file"; then
    srcdir=..
  fi
else
  ac_srcdir_defaulted=no
fi
if test ! -r "$srcdir/$ac_unique_file"; then
  test "$ac_srcdir_defaulted" = yes && srcdir="$ac_confdir or .."
  { $as_echo "$as_me: error: cannot find sources ($ac_unique_file) in $srcdir" >&2
   { (exit 1); exit 1; }; }
fi
ac_msg="sources are in $srcdir, but \`cd $srcdir' does not work"
ac_abs_confdir=`(
	cd "$srcdir" && test -r "./$ac_unique_file" || { $as_echo "$as_me: error: $ac_msg" >&2
   { (exit 1); exit 1; }; }
	pwd)`
# When building in place, set srcdir=.
if test "$ac_abs_confdir" = "$ac_pwd"; then
  srcdir=.
fi
# Remove unnecessary trailing slashes from srcdir.
# Double slashes in file names in object file debugging info
# mess up M-x gdb in Emacs.
case $srcdir in
*/) srcdir=`expr "X$srcdir" : 'X\(.*[^/]\)' \| "X$srcdir" : 'X\(.*\)'`;;
esac
for ac_var in $ac_precious_vars; do
  eval ac_env_${ac_var}_set=\${${ac_var}+set}
  eval ac_env_${ac_var}_value=\$${ac_var}
  eval ac_cv_env_${ac_var}_set=\${${ac_var}+set}
  eval ac_cv_env_${ac_var}_value=\$${ac_var}
done

#
# Report the --help message.
#
if test "$ac_init_help" = "long"; then
  # Omit some internal or obsolete options to make the list less imposing.
  # This message is too long to be a string in the A/UX 3.1 sh.
  cat <<_ACEOF
\`configure' configures libltdl 2.2.6 to adapt to many kinds of systems.

Usage: $0 [OPTION]... [VAR=VALUE]...

To assign environment variables (e.g., CC, CFLAGS...), specify them as
VAR=VALUE.  See below for descriptions of some of the useful variables.

Defaults for the options are specified in brackets.

Configuration:
  -h, --help              display this help and exit
      --help=short        display options specific to this package
      --help=recursive    display the short help of all the included packages
  -V, --version           display version information and exit
  -q, --quiet, --silent   do not print \`checking...' messages
      --cache-file=FILE   cache test results in FILE [disabled]
  -C, --config-cache      alias for \`--cache-file=config.cache'
  -n, --no-create         do not create output files
      --srcdir=DIR        find the sources in DIR [configure dir or \`..']

Installation directories:
  --prefix=PREFIX         install architecture-independent files in PREFIX
                          [$ac_default_prefix]
  --exec-prefix=EPREFIX   install architecture-dependent files in EPREFIX
                          [PREFIX]

By default, \`make install' will install all the files in
\`$ac_default_prefix/bin', \`$ac_default_prefix/lib' etc.  You can specify
an installation prefix other than \`$ac_default_prefix' using \`--prefix',
for instance \`--prefix=\$HOME'.

For better control, use the options below.

Fine tuning of the installation directories:
  --bindir=DIR            user executables [EPREFIX/bin]
  --sbindir=DIR           system admin executables [EPREFIX/sbin]
  --libexecdir=DIR        program executables [EPREFIX/libexec]
  --sysconfdir=DIR        read-only single-machine data [PREFIX/etc]
  --sharedstatedir=DIR    modifiable architecture-independent data [PREFIX/com]
  --localstatedir=DIR     modifiable single-machine data [PREFIX/var]
  --libdir=DIR            object code libraries [EPREFIX/lib]
  --includedir=DIR        C header files [PREFIX/include]
  --oldincludedir=DIR     C header files for non-gcc [/usr/include]
  --datarootdir=DIR       read-only arch.-independent data root [PREFIX/share]
  --datadir=DIR           read-only architecture-independent data [DATAROOTDIR]
  --infodir=DIR           info documentation [DATAROOTDIR/info]
  --localedir=DIR         locale-dependent data [DATAROOTDIR/locale]
  --mandir=DIR            man documentation [DATAROOTDIR/man]
  --docdir=DIR            documentation root [DATAROOTDIR/doc/libltdl]
  --htmldir=DIR           html documentation [DOCDIR]
  --dvidir=DIR            dvi documentation [DOCDIR]
  --pdfdir=DIR            pdf documentation [DOCDIR]
  --psdir=DIR             ps documentation [DOCDIR]
_ACEOF

  cat <<\_ACEOF

Program names:
  --program-prefix=PREFIX            prepend PREFIX to installed program names
  --program-suffix=SUFFIX            append SUFFIX to installed program names
  --program-transform-name=PROGRAM   run sed PROGRAM on installed program names

System types:
  --build=BUILD     configure for building on BUILD [guessed]
  --host=HOST       cross-compile to build programs to run on HOST [BUILD]
_ACEOF
fi

if test -n "$ac_init_help"; then
  case $ac_init_help in
     short | recursive ) echo "Configuration of libltdl 2.2.6:";;
   esac
  cat <<\_ACEOF

Optional Features:
  --disable-option-checking  ignore unrecognized --enable/--with options
  --disable-FEATURE       do not include FEATURE (same as --enable-FEATURE=no)
  --enable-FEATURE[=ARG]  include FEATURE [ARG=yes]
  --enable-shared[=PKGS]  build shared libraries [default=yes]
  --enable-static[=PKGS]  build static libraries [default=yes]
  --enable-fast-install[=PKGS]
                          optimize for fast installation [default=yes]
  --disable-dependency-tracking  speeds up one-time build
  --enable-dependency-tracking   do not reject slow dependency extractors
  --disable-libtool-lock  avoid locking (might break parallel builds)
  --enable-ltdl-install   install libltdl

Optional Packages:
  --with-PACKAGE[=ARG]    use PACKAGE [ARG=yes]
  --without-PACKAGE       do not use PACKAGE (same as --with-PACKAGE=no)
  --with-pic              try to use only PIC/non-PIC objects [default=use
                          both]
  --with-gnu-ld           assume the C compiler uses GNU ld [default=no]

Some influential environment variables:
  CC          C compiler command
  CFLAGS      C compiler flags
  LDFLAGS     linker flags, e.g. -L<lib dir> if you have libraries in a
              nonstandard directory <lib dir>
  LIBS        libraries to pass to the linker, e.g. -l<library>
  CPPFLAGS    C/C++/Objective C preprocessor flags, e.g. -I<include dir> if
              you have headers in a nonstandard directory <include dir>
  CPP         C preprocessor

Use these variables to override the choices made by `configure' or to help
it to find libraries and programs with nonstandard names/locations.

Report bugs to <bug-libtool@gnu.org>.
_ACEOF
ac_status=$?
fi

if test "$ac_init_help" = "recursive"; then
  # If there are subdirs, report their specific --help.
  for ac_dir in : $ac_subdirs_all; do test "x$ac_dir" = x: && continue
    test -d "$ac_dir" ||
      { cd "$srcdir" && ac_pwd=`pwd` && srcdir=. && test -d "$ac_dir"; } ||
      continue
    ac_builddir=.

case "$ac_dir" in
.) ac_dir_suffix= ac_top_builddir_sub=. ac_top_build_prefix= ;;
*)
  ac_dir_suffix=/`$as_echo "$ac_dir" | sed 's|^\.[\\/]||'`
  # A ".." for each directory in $ac_dir_suffix.
  ac_top_builddir_sub=`$as_echo "$ac_dir_suffix" | sed 's|/[^\\/]*|/..|g;s|/||'`
  case $ac_top_builddir_sub in
  "") ac_top_builddir_sub=. ac_top_build_prefix= ;;
  *)  ac_top_build_prefix=$ac_top_builddir_sub/ ;;
  esac ;;
esac
ac_abs_top_builddir=$ac_pwd
ac_abs_builddir=$ac_pwd$ac_dir_suffix
# for backward compatibility:
ac_top_builddir=$ac_top_build_prefix

case $srcdir in
  .)  # We are building in place.
    ac_srcdir=.
    ac_top_srcdir=$ac_top_builddir_sub
    ac_abs_top_srcdir=$ac_pwd ;;
  [\\/]* | ?:[\\/]* )  # Absolute name.
    ac_srcdir=$srcdir$ac_dir_suffix;
    ac_top_srcdir=$srcdir
    ac_abs_top_srcdir=$srcdir ;;
  *) # Relative name.
    ac_srcdir=$ac_top_build_prefix$srcdir$ac_dir_suffix
    ac_top_srcdir=$ac_top_build_prefix$srcdir
    ac_abs_top_srcdir=$ac_pwd/$srcdir ;;
esac
ac_abs_srcdir=$ac_abs_top_srcdir$ac_dir_suffix

    cd "$ac_dir" || { ac_status=$?; continue; }
    # Check for guested configure.
    if test -f "$ac_srcdir/configure.gnu"; then
      echo &&
      $SHELL "$ac_srcdir/configure.gnu" --help=recursive
    elif test -f "$ac_srcdir/configure"; then
      echo &&
      $SHELL "$ac_srcdir/configure" --help=recursive
    else
      $as_echo "$as_me: WARNING: no configuration information is in $ac_dir" >&2
    fi || ac_status=$?
    cd "$ac_pwd" || { ac_status=$?; break; }
  done
fi

test -n "$ac_init_help" && exit $ac_status
if $ac_init_version; then
  cat <<\_ACEOF
libltdl configure 2.2.6
generated by GNU Autoconf 2.62

Copyright (C) 1992, 1993, 1994, 1995, 1996, 1998, 1999, 2000, 2001,
2002, 2003, 2004, 2005, 2006, 2007, 2008 Free Software Foundation, Inc.
This configure script is free software; the Free Software Foundation
gives unlimited permission to copy, distribute and modify it.
_ACEOF
  exit
fi
cat >config.log <<_ACEOF
This file contains any messages produced by compilers while
running configure, to aid debugging if configure makes a mistake.

It was created by libltdl $as_me 2.2.6, which was
generated by GNU Autoconf 2.62.  Invocation command line was

  $ $0 $@

_ACEOF
exec 5>>config.log
{
cat <<_ASUNAME
## --------- ##
## Platform. ##
## --------- ##

hostname = `(hostname || uname -n) 2>/dev/null | sed 1q`
uname -m = `(uname -m) 2>/dev/null || echo unknown`
uname -r = `(uname -r) 2>/dev/null || echo unknown`
uname -s = `(uname -s) 2>/dev/null || echo unknown`
uname -v = `(uname -v) 2>/dev/null || echo unknown`

/usr/bin/uname -p = `(/usr/bin/uname -p) 2>/dev/null || echo unknown`
/bin/uname -X     = `(/bin/uname -X) 2>/dev/null     || echo unknown`

/bin/arch              = `(/bin/arch) 2>/dev/null              || echo unknown`
/usr/bin/arch -k       = `(/usr/bin/arch -k) 2>/dev/null       || echo unknown`
/usr/convex/getsysinfo = `(/usr/convex/getsysinfo) 2>/dev/null || echo unknown`
/usr/bin/hostinfo      = `(/usr/bin/hostinfo) 2>/dev/null      || echo unknown`
/bin/machine           = `(/bin/machine) 2>/dev/null           || echo unknown`
/usr/bin/oslevel       = `(/usr/bin/oslevel) 2>/dev/null       || echo unknown`
/bin/universe          = `(/bin/universe) 2>/dev/null          || echo unknown`

_ASUNAME

as_save_IFS=$IFS; IFS=$PATH_SEPARATOR
for as_dir in $PATH
do
  IFS=$as_save_IFS
  test -z "$as_dir" && as_dir=.
  $as_echo "PATH: $as_dir"
done
IFS=$as_save_IFS

} >&5

cat >&5 <<_ACEOF


## ----------- ##
## Core tests. ##
## ----------- ##

_ACEOF


# Keep a trace of the command line.
# Strip out --no-create and --no-recursion so they do not pile up.
# Strip out --silent because we don't want to record it for future runs.
# Also quote any args containing shell meta-characters.
# Make two passes to allow for proper duplicate-argument suppression.
ac_configure_args=
ac_configure_args0=
ac_configure_args1=
ac_must_keep_next=false
for ac_pass in 1 2
do
  for ac_arg
  do
    case $ac_arg in
    -no-create | --no-c* | -n | -no-recursion | --no-r*) continue ;;
    -q | -quiet | --quiet | --quie | --qui | --qu | --q \
    | -silent | --silent | --silen | --sile | --sil)
      continue ;;
    *\'*)
      ac_arg=`$as_echo "$ac_arg" | sed "s/'/'\\\\\\\\''/g"` ;;
    esac
    case $ac_pass in
    1) ac_configure_args0="$ac_configure_args0 '$ac_arg'" ;;
    2)
      ac_configure_args1="$ac_configure_args1 '$ac_arg'"
      if test $ac_must_keep_next = true; then
	ac_must_keep_next=false # Got value, back to normal.
      else
	case $ac_arg in
	  *=* | --config-cache | -C | -disable-* | --disable-* \
	  | -enable-* | --enable-* | -gas | --g* | -nfp | --nf* \
	  | -q | -quiet | --q* | -silent | --sil* | -v | -verb* \
	  | -with-* | --with-* | -without-* | --without-* | --x)
	    case "$ac_configure_args0 " in
	      "$ac_configure_args1"*" '$ac_arg' "* ) continue ;;
	    esac
	    ;;
	  -* ) ac_must_keep_next=true ;;
	esac
      fi
      ac_configure_args="$ac_configure_args '$ac_arg'"
      ;;
    esac
  done
done
$as_unset ac_configure_args0 || test "${ac_configure_args0+set}" != set || { ac_configure_args0=; export ac_configure_args0; }
$as_unset ac_configure_args1 || test "${ac_configure_args1+set}" != set || { ac_configure_args1=; export ac_configure_args1; }

# When interrupted or exit'd, cleanup temporary files, and complete
# config.log.  We remove comments because anyway the quotes in there
# would cause problems or look ugly.
# WARNING: Use '\'' to represent an apostrophe within the trap.
# WARNING: Do not start the trap code with a newline, due to a FreeBSD 4.0 bug.
trap 'exit_status=$?
  # Save into config.log some information that might help in debugging.
  {
    echo

    cat <<\_ASBOX
## ---------------- ##
## Cache variables. ##
## ---------------- ##
_ASBOX
    echo
    # The following way of writing the cache mishandles newlines in values,
(
  for ac_var in `(set) 2>&1 | sed -n '\''s/^\([a-zA-Z_][a-zA-Z0-9_]*\)=.*/\1/p'\''`; do
    eval ac_val=\$$ac_var
    case $ac_val in #(
    *${as_nl}*)
      case $ac_var in #(
      *_cv_*) { $as_echo "$as_me:$LINENO: WARNING: Cache variable $ac_var contains a newline." >&5
$as_echo "$as_me: WARNING: Cache variable $ac_var contains a newline." >&2;} ;;
      esac
      case $ac_var in #(
      _ | IFS | as_nl) ;; #(
      BASH_ARGV | BASH_SOURCE) eval $ac_var= ;; #(
      *) $as_unset $ac_var ;;
      esac ;;
    esac
  done
  (set) 2>&1 |
    case $as_nl`(ac_space='\'' '\''; set) 2>&1` in #(
    *${as_nl}ac_space=\ *)
      sed -n \
	"s/'\''/'\''\\\\'\'''\''/g;
	  s/^\\([_$as_cr_alnum]*_cv_[_$as_cr_alnum]*\\)=\\(.*\\)/\\1='\''\\2'\''/p"
      ;; #(
    *)
      sed -n "/^[_$as_cr_alnum]*_cv_[_$as_cr_alnum]*=/p"
      ;;
    esac |
    sort
)
    echo

    cat <<\_ASBOX
## ----------------- ##
## Output variables. ##
## ----------------- ##
_ASBOX
    echo
    for ac_var in $ac_subst_vars
    do
      eval ac_val=\$$ac_var
      case $ac_val in
      *\'\''*) ac_val=`$as_echo "$ac_val" | sed "s/'\''/'\''\\\\\\\\'\'''\''/g"`;;
      esac
      $as_echo "$ac_var='\''$ac_val'\''"
    done | sort
    echo

    if test -n "$ac_subst_files"; then
      cat <<\_ASBOX
## ------------------- ##
## File substitutions. ##
## ------------------- ##
_ASBOX
      echo
      for ac_var in $ac_subst_files
      do
	eval ac_val=\$$ac_var
	case $ac_val in
	*\'\''*) ac_val=`$as_echo "$ac_val" | sed "s/'\''/'\''\\\\\\\\'\'''\''/g"`;;
	esac
	$as_echo "$ac_var='\''$ac_val'\''"
      done | sort
      echo
    fi

    if test -s confdefs.h; then
      cat <<\_ASBOX
## ----------- ##
## confdefs.h. ##
## ----------- ##
_ASBOX
      echo
      cat confdefs.h
      echo
    fi
    test "$ac_signal" != 0 &&
      $as_echo "$as_me: caught signal $ac_signal"
    $as_echo "$as_me: exit $exit_status"
  } >&5
  rm -f core *.core core.conftest.* &&
    rm -f -r conftest* confdefs* conf$$* $ac_clean_files &&
    exit $exit_status
' 0
for ac_signal in 1 2 13 15; do
  trap 'ac_signal='$ac_signal'; { (exit 1); exit 1; }' $ac_signal
done
ac_signal=0

# confdefs.h avoids OS command line length limits that DEFS can exceed.
rm -f -r conftest* confdefs.h

# Predefined preprocessor variables.

cat >>confdefs.h <<_ACEOF
#define PACKAGE_NAME "$PACKAGE_NAME"
_ACEOF


cat >>confdefs.h <<_ACEOF
#define PACKAGE_TARNAME "$PACKAGE_TARNAME"
_ACEOF


cat >>confdefs.h <<_ACEOF
#define PACKAGE_VERSION "$PACKAGE_VERSION"
_ACEOF


cat >>confdefs.h <<_ACEOF
#define PACKAGE_STRING "$PACKAGE_STRING"
_ACEOF


cat >>confdefs.h <<_ACEOF
#define PACKAGE_BUGREPORT "$PACKAGE_BUGREPORT"
_ACEOF


# Let the site file select an alternate cache file if it wants to.
# Prefer an explicitly selected file to automatically selected ones.
ac_site_file1=NONE
ac_site_file2=NONE
if test -n "$CONFIG_SITE"; then
  ac_site_file1=$CONFIG_SITE
elif test "x$prefix" != xNONE; then
  ac_site_file1=$prefix/share/config.site
  ac_site_file2=$prefix/etc/config.site
else
  ac_site_file1=$ac_default_prefix/share/config.site
  ac_site_file2=$ac_default_prefix/etc/config.site
fi
for ac_site_file in "$ac_site_file1" "$ac_site_file2"
do
  test "x$ac_site_file" = xNONE && continue
  if test -r "$ac_site_file"; then
    { $as_echo "$as_me:$LINENO: loading site script $ac_site_file" >&5
$as_echo "$as_me: loading site script $ac_site_file" >&6;}
    sed 's/^/| /' "$ac_site_file" >&5
    . "$ac_site_file"
  fi
done

if test -r "$cache_file"; then
  # Some versions of bash will fail to source /dev/null (special
  # files actually), so we avoid doing that.
  if test -f "$cache_file"; then
    { $as_echo "$as_me:$LINENO: loading cache $cache_file" >&5
$as_echo "$as_me: loading cache $cache_file" >&6;}
    case $cache_file in
      [\\/]* | ?:[\\/]* ) . "$cache_file";;
      *)                      . "./$cache_file";;
    esac
  fi
else
  { $as_echo "$as_me:$LINENO: creating cache $cache_file" >&5
$as_echo "$as_me: creating cache $cache_file" >&6;}
  >$cache_file
fi

# Check that the precious variables saved in the cache have kept the same
# value.
ac_cache_corrupted=false
for ac_var in $ac_precious_vars; do
  eval ac_old_set=\$ac_cv_env_${ac_var}_set
  eval ac_new_set=\$ac_env_${ac_var}_set
  eval ac_old_val=\$ac_cv_env_${ac_var}_value
  eval ac_new_val=\$ac_env_${ac_var}_value
  case $ac_old_set,$ac_new_set in
    set,)
      { $as_echo "$as_me:$LINENO: error: \`$ac_var' was set to \`$ac_old_val' in the previous run" >&5
$as_echo "$as_me: error: \`$ac_var' was set to \`$ac_old_val' in the previous run" >&2;}
      ac_cache_corrupted=: ;;
    ,set)
      { $as_echo "$as_me:$LINENO: error: \`$ac_var' was not set in the previous run" >&5
$as_echo "$as_me: error: \`$ac_var' was not set in the previous run" >&2;}
      ac_cache_corrupted=: ;;
    ,);;
    *)
      if test "x$ac_old_val" != "x$ac_new_val"; then
	# differences in whitespace do not lead to failure.
	ac_old_val_w=`echo x $ac_old_val`
	ac_new_val_w=`echo x $ac_new_val`
	if test "$ac_old_val_w" != "$ac_new_val_w"; then
	  { $as_echo "$as_me:$LINENO: error: \`$ac_var' has changed since the previous run:" >&5
$as_echo "$as_me: error: \`$ac_var' has changed since the previous run:" >&2;}
	  ac_cache_corrupted=:
	else
	  { $as_echo "$as_me:$LINENO: warning: ignoring whitespace changes in \`$ac_var' since the previous run:" >&5
$as_echo "$as_me: warning: ignoring whitespace changes in \`$ac_var' since the previous run:" >&2;}
	  eval $ac_var=\$ac_old_val
	fi
	{ $as_echo "$as_me:$LINENO:   former value:  \`$ac_old_val'" >&5
$as_echo "$as_me:   former value:  \`$ac_old_val'" >&2;}
	{ $as_echo "$as_me:$LINENO:   current value: \`$ac_new_val'" >&5
$as_echo "$as_me:   current value: \`$ac_new_val'" >&2;}
      fi;;
  esac
  # Pass precious variables to config.status.
  if test "$ac_new_set" = set; then
    case $ac_new_val in
    *\'*) ac_arg=$ac_var=`$as_echo "$ac_new_val" | sed "s/'/'\\\\\\\\''/g"` ;;
    *) ac_arg=$ac_var=$ac_new_val ;;
    esac
    case " $ac_configure_args " in
      *" '$ac_arg' "*) ;; # Avoid dups.  Use of quotes ensures accuracy.
      *) ac_configure_args="$ac_configure_args '$ac_arg'" ;;
    esac
  fi
done
if $ac_cache_corrupted; then
  { $as_echo "$as_me:$LINENO: error: changes in the environment can compromise the build" >&5
$as_echo "$as_me: error: changes in the environment can compromise the build" >&2;}
  { { $as_echo "$as_me:$LINENO: error: run \`make distclean' and/or \`rm $cache_file' and start over" >&5
$as_echo "$as_me: error: run \`make distclean' and/or \`rm $cache_file' and start over" >&2;}
   { (exit 1); exit 1; }; }
fi


ac_ext=c
ac_cpp='$CPP $CPPFLAGS'
ac_compile='$CC -c $CFLAGS $CPPFLAGS conftest.$ac_ext >&5'
ac_link='$CC -o conftest$ac_exeext $CFLAGS $CPPFLAGS $LDFLAGS conftest.$ac_ext $LIBS >&5'
ac_compiler_gnu=$ac_cv_c_compiler_gnu


ac_config_headers="$ac_config_headers config.h:config-h.in"


ac_aux_dir=
for ac_dir in config "$srcdir"/config; do
  if test -f "$ac_dir/install-sh"; then
    ac_aux_dir=$ac_dir
    ac_install_sh="$ac_aux_dir/install-sh -c"
    break
  elif test -f "$ac_dir/install.sh"; then
    ac_aux_dir=$ac_dir
    ac_install_sh="$ac_aux_dir/install.sh -c"
    break
  elif test -f "$ac_dir/shtool"; then
    ac_aux_dir=$ac_dir
    ac_install_sh="$ac_aux_dir/shtool install -c"
    break
  fi
done
if test -z "$ac_aux_dir"; then
  { { $as_echo "$as_me:$LINENO: error: cannot find install-sh or install.sh in config \"$srcdir\"/config" >&5
$as_echo "$as_me: error: cannot find install-sh or install.sh in config \"$srcdir\"/config" >&2;}
   { (exit 1); exit 1; }; }
fi

# These three variables are undocumented and unsupported,
# and are intended to be withdrawn in a future Autoconf release.
# They can cause serious problems if a builder's source tree is in a directory
# whose full name contains unusual characters.
ac_config_guess="$SHELL $ac_aux_dir/config.guess"  # Please don't use this var.
ac_config_sub="$SHELL $ac_aux_dir/config.sub"  # Please don't use this var.
ac_configure="$SHELL $ac_aux_dir/configure"  # Please don't use this var.


 # I am me!


## ------------------------ ##
## Automake Initialisation. ##
## ------------------------ ##

am__api_version='1.10'

# Find a good install program.  We prefer a C program (faster),
# so one script is as good as another.  But avoid the broken or
# incompatible versions:
# SysV /etc/install, /usr/sbin/install
# SunOS /usr/etc/install
# IRIX /sbin/install
# AIX /bin/install
# AmigaOS /C/install, which installs bootblocks on floppy discs
# AIX 4 /usr/bin/installbsd, which doesn't work without a -g flag
# AFS /usr/afsws/bin/install, which mishandles nonexistent args
# SVR4 /usr/ucb/install, which tries to use the nonexistent group "staff"
# OS/2's system install, which has a completely different semantic
# ./install, which can be erroneously created by make from ./install.sh.
# Reject install programs that cannot install multiple files.
{ $as_echo "$as_me:$LINENO: checking for a BSD-compatible install" >&5
$as_echo_n "checking for a BSD-compatible install... " >&6; }
if test -z "$INSTALL"; then
if test "${ac_cv_path_install+set}" = set; then
  $as_echo_n "(cached) " >&6
else
  as_save_IFS=$IFS; IFS=$PATH_SEPARATOR
for as_dir in $PATH
do
  IFS=$as_save_IFS
  test -z "$as_dir" && as_dir=.
  # Account for people who put trailing slashes in PATH elements.
case $as_dir/ in
  ./ | .// | /cC/* | \
  /etc/* | /usr/sbin/* | /usr/etc/* | /sbin/* | /usr/afsws/bin/* | \
  ?:\\/os2\\/install\\/* | ?:\\/OS2\\/INSTALL\\/* | \
  /usr/ucb/* ) ;;
  *)
    # OSF1 and SCO ODT 3.0 have their own names for install.
    # Don't use installbsd from OSF since it installs stuff as root
    # by default.
    for ac_prog in ginstall scoinst install; do
      for ac_exec_ext in '' $ac_executable_extensions; do
	if { test -f "$as_dir/$ac_prog$ac_exec_ext" && $as_test_x "$as_dir/$ac_prog$ac_exec_ext"; }; then
	  if test $ac_prog = install &&
	    grep dspmsg "$as_dir/$ac_prog$ac_exec_ext" >/dev/null 2>&1; then
	    # AIX install.  It has an incompatible calling convention.
	    :
	  elif test $ac_prog = install &&
	    grep pwplus "$as_dir/$ac_prog$ac_exec_ext" >/dev/null 2>&1; then
	    # program-specific install script used by HP pwplus--don't use.
	    :
	  else
	    rm -rf conftest.one conftest.two conftest.dir
	    echo one > conftest.one
	    echo two > conftest.two
	    mkdir conftest.dir
	    if "$as_dir/$ac_prog$ac_exec_ext" -c conftest.one conftest.two "`pwd`/conftest.dir" &&
	      test -s conftest.one && test -s conftest.two &&
	      test -s conftest.dir/conftest.one &&
	      test -s conftest.dir/conftest.two
	    then
	      ac_cv_path_install="$as_dir/$ac_prog$ac_exec_ext -c"
	      break 3
	    fi
	  fi
	fi
      done
    done
    ;;
esac

done
IFS=$as_save_IFS

rm -rf conftest.one conftest.two conftest.dir

fi
  if test "${ac_cv_path_install+set}" = set; then
    INSTALL=$ac_cv_path_install
  else
    # As a last resort, use the slow shell script.  Don't cache a
    # value for INSTALL within a source directory, because that will
    # break other packages using the cache if that directory is
    # removed, or if the value is a relative name.
    INSTALL=$ac_install_sh
  fi
fi
{ $as_echo "$as_me:$LINENO: result: $INSTALL" >&5
$as_echo "$INSTALL" >&6; }

# Use test -z because SunOS4 sh mishandles braces in ${var-val}.
# It thinks the first close brace ends the variable substitution.
test -z "$INSTALL_PROGRAM" && INSTALL_PROGRAM='${INSTALL}'

test -z "$INSTALL_SCRIPT" && INSTALL_SCRIPT='${INSTALL}'

test -z "$INSTALL_DATA" && INSTALL_DATA='${INSTALL} -m 644'

{ $as_echo "$as_me:$LINENO: checking whether build environment is sane" >&5
$as_echo_n "checking whether build environment is sane... " >&6; }
# Just in case
sleep 1
echo timestamp > conftest.file
# Do `set' in a subshell so we don't clobber the current shell's
# arguments.  Must try -L first in case configure is actually a
# symlink; some systems play weird games with the mod time of symlinks
# (eg FreeBSD returns the mod time of the symlink's containing
# directory).
if (
   set X `ls -Lt $srcdir/configure conftest.file 2> /dev/null`
   if test "$*" = "X"; then
      # -L didn't work.
      set X `ls -t $srcdir/configure conftest.file`
   fi
   rm -f conftest.file
   if test "$*" != "X $srcdir/configure conftest.file" \
      && test "$*" != "X conftest.file $srcdir/configure"; then

      # If neither matched, then we have a broken ls.  This can happen
      # if, for instance, CONFIG_SHELL is bash and it inherits a
      # broken ls alias from the environment.  This has actually
      # happened.  Such a system could not be considered "sane".
      { { $as_echo "$as_me:$LINENO: error: ls -t appears to fail.  Make sure there is not a broken
alias in your environment" >&5
$as_echo "$as_me: error: ls -t appears to fail.  Make sure there is not a broken
alias in your environment" >&2;}
   { (exit 1); exit 1; }; }
   fi

   test "$2" = conftest.file
   )
then
   # Ok.
   :
else
   { { $as_echo "$as_me:$LINENO: error: newly created file is older than distributed files!
Check your system clock" >&5
$as_echo "$as_me: error: newly created file is older than distributed files!
Check your system clock" >&2;}
   { (exit 1); exit 1; }; }
fi
{ $as_echo "$as_me:$LINENO: result: yes" >&5
$as_echo "yes" >&6; }
test "$program_prefix" != NONE &&
  program_transform_name="s&^&$program_prefix&;$program_transform_name"
# Use a double $ so make ignores it.
test "$program_suffix" != NONE &&
  program_transform_name="s&\$&$program_suffix&;$program_transform_name"
# Double any \ or $.
# By default was `s,x,x', remove it if useless.
ac_script='s/[\\$]/&&/g;s/;s,x,x,$//'
program_transform_name=`$as_echo "$program_transform_name" | sed "$ac_script"`

# expand $ac_aux_dir to an absolute path
am_aux_dir=`cd $ac_aux_dir && pwd`

test x"${MISSING+set}" = xset || MISSING="\${SHELL} $am_aux_dir/missing"
# Use eval to expand $SHELL
if eval "$MISSING --run true"; then
  am_missing_run="$MISSING --run "
else
  am_missing_run=
  { $as_echo "$as_me:$LINENO: WARNING: \`missing' script is too old or missing" >&5
$as_echo "$as_me: WARNING: \`missing' script is too old or missing" >&2;}
fi

{ $as_echo "$as_me:$LINENO: checking for a thread-safe mkdir -p" >&5
$as_echo_n "checking for a thread-safe mkdir -p... " >&6; }
if test -z "$MKDIR_P"; then
  if test "${ac_cv_path_mkdir+set}" = set; then
  $as_echo_n "(cached) " >&6
else
  as_save_IFS=$IFS; IFS=$PATH_SEPARATOR
for as_dir in $PATH$PATH_SEPARATOR/opt/sfw/bin
do
  IFS=$as_save_IFS
  test -z "$as_dir" && as_dir=.
  for ac_prog in mkdir gmkdir; do
	 for ac_exec_ext in '' $ac_executable_extensions; do
	   { test -f "$as_dir/$ac_prog$ac_exec_ext" && $as_test_x "$as_dir/$ac_prog$ac_exec_ext"; } || continue
	   case `"$as_dir/$ac_prog$ac_exec_ext" --version 2>&1` in #(
	     'mkdir (GNU coreutils) '* | \
	     'mkdir (coreutils) '* | \
	     'mkdir (fileutils) '4.1*)
	       ac_cv_path_mkdir=$as_dir/$ac_prog$ac_exec_ext
	       break 3;;
	   esac
	 done
       done
done
IFS=$as_save_IFS

fi

  if test "${ac_cv_path_mkdir+set}" = set; then
    MKDIR_P="$ac_cv_path_mkdir -p"
  else
    # As a last resort, use the slow shell script.  Don't cache a
    # value for MKDIR_P within a source directory, because that will
    # break other packages using the cache if that directory is
    # removed, or if the value is a relative name.
    test -d ./--version && rmdir ./--version
    MKDIR_P="$ac_install_sh -d"
  fi
fi
{ $as_echo "$as_me:$LINENO: result: $MKDIR_P" >&5
$as_echo "$MKDIR_P" >&6; }

mkdir_p="$MKDIR_P"
case $mkdir_p in
  [\\/$]* | ?:[\\/]*) ;;
  */*) mkdir_p="\$(top_builddir)/$mkdir_p" ;;
esac

for ac_prog in gawk mawk nawk awk
do
  # Extract the first word of "$ac_prog", so it can be a program name with args.
set dummy $ac_prog; ac_word=$2
{ $as_echo "$as_me:$LINENO: checking for $ac_word" >&5
$as_echo_n "checking for $ac_word... " >&6; }
if test "${ac_cv_prog_AWK+set}" = set; then
  $as_echo_n "(cached) " >&6
else
  if test -n "$AWK"; then
  ac_cv_prog_AWK="$AWK" # Let the user override the test.
else
as_save_IFS=$IFS; IFS=$PATH_SEPARATOR
for as_dir in $PATH
do
  IFS=$as_save_IFS
  test -z "$as_dir" && as_dir=.
  for ac_exec_ext in '' $ac_executable_extensions; do
  if { test -f "$as_dir/$ac_word$ac_exec_ext" && $as_test_x "$as_dir/$ac_word$ac_exec_ext"; }; then
    ac_cv_prog_AWK="$ac_prog"
    $as_echo "$as_me:$LINENO: found $as_dir/$ac_word$ac_exec_ext" >&5
    break 2
  fi
done
done
IFS=$as_save_IFS

fi
fi
AWK=$ac_cv_prog_AWK
if test -n "$AWK"; then
  { $as_echo "$as_me:$LINENO: result: $AWK" >&5
$as_echo "$AWK" >&6; }
else
  { $as_echo "$as_me:$LINENO: result: no" >&5
$as_echo "no" >&6; }
fi


  test -n "$AWK" && break
done

{ $as_echo "$as_me:$LINENO: checking whether ${MAKE-make} sets \$(MAKE)" >&5
$as_echo_n "checking whether ${MAKE-make} sets \$(MAKE)... " >&6; }
set x ${MAKE-make}
ac_make=`$as_echo "$2" | sed 's/+/p/g; s/[^a-zA-Z0-9_]/_/g'`
if { as_var=ac_cv_prog_make_${ac_make}_set; eval "test \"\${$as_var+set}\" = set"; }; then
  $as_echo_n "(cached) " >&6
else
  cat >conftest.make <<\_ACEOF
SHELL = /bin/sh
all:
	@echo '@@@%%%=$(MAKE)=@@@%%%'
_ACEOF
# GNU make sometimes prints "make[1]: Entering...", which would confuse us.
case `${MAKE-make} -f conftest.make 2>/dev/null` in
  *@@@%%%=?*=@@@%%%*)
    eval ac_cv_prog_make_${ac_make}_set=yes;;
  *)
    eval ac_cv_prog_make_${ac_make}_set=no;;
esac
rm -f conftest.make
fi
if eval test \$ac_cv_prog_make_${ac_make}_set = yes; then
  { $as_echo "$as_me:$LINENO: result: yes" >&5
$as_echo "yes" >&6; }
  SET_MAKE=
else
  { $as_echo "$as_me:$LINENO: result: no" >&5
$as_echo "no" >&6; }
  SET_MAKE="MAKE=${MAKE-make}"
fi

rm -rf .tst 2>/dev/null
mkdir .tst 2>/dev/null
if test -d .tst; then
  am__leading_dot=.
else
  am__leading_dot=_
fi
rmdir .tst 2>/dev/null

if test "`cd $srcdir && pwd`" != "`pwd`"; then
  # Use -I$(srcdir) only when $(srcdir) != ., so that make's output
  # is not polluted with repeated "-I."
  am__isrc=' -I$(srcdir)'
  # test to see if srcdir already configured
  if test -f $srcdir/config.status; then
    { { $as_echo "$as_me:$LINENO: error: source directory already configured; run \"make distclean\" there first" >&5
$as_echo "$as_me: error: source directory already configured; run \"make distclean\" there first" >&2;}
   { (exit 1); exit 1; }; }
  fi
fi

# test whether we have cygpath
if test -z "$CYGPATH_W"; then
  if (cygpath --version) >/dev/null 2>/dev/null; then
    CYGPATH_W='cygpath -w'
  else
    CYGPATH_W=echo
  fi
fi


# Define the identity of the package.
 PACKAGE='libltdl'
 VERSION='2.2.6'


cat >>confdefs.h <<_ACEOF
#define PACKAGE "$PACKAGE"
_ACEOF


cat >>confdefs.h <<_ACEOF
#define VERSION "$VERSION"
_ACEOF

# Some tools Automake needs.

ACLOCAL=${ACLOCAL-"${am_missing_run}aclocal-${am__api_version}"}


AUTOCONF=${AUTOCONF-"${am_missing_run}autoconf"}


AUTOMAKE=${AUTOMAKE-"${am_missing_run}automake-${am__api_version}"}


AUTOHEADER=${AUTOHEADER-"${am_missing_run}autoheader"}


MAKEINFO=${MAKEINFO-"${am_missing_run}makeinfo"}

install_sh=${install_sh-"\$(SHELL) $am_aux_dir/install-sh"}

# Installed binaries are usually stripped using `strip' when the user
# run `make install-strip'.  However `strip' might not be the right
# tool to use in cross-compilation environments, therefore Automake
# will honor the `STRIP' environment variable to overrule this program.
if test "$cross_compiling" != no; then
  if test -n "$ac_tool_prefix"; then
  # Extract the first word of "${ac_tool_prefix}strip", so it can be a program name with args.
set dummy ${ac_tool_prefix}strip; ac_word=$2
{ $as_echo "$as_me:$LINENO: checking for $ac_word" >&5
$as_echo_n "checking for $ac_word... " >&6; }
if test "${ac_cv_prog_STRIP+set}" = set; then
  $as_echo_n "(cached) " >&6
else
  if test -n "$STRIP"; then
  ac_cv_prog_STRIP="$STRIP" # Let the user override the test.
else
as_save_IFS=$IFS; IFS=$PATH_SEPARATOR
for as_dir in $PATH
do
  IFS=$as_save_IFS
  test -z "$as_dir" && as_dir=.
  for ac_exec_ext in '' $ac_executable_extensions; do
  if { test -f "$as_dir/$ac_word$ac_exec_ext" && $as_test_x "$as_dir/$ac_word$ac_exec_ext"; }; then
    ac_cv_prog_STRIP="${ac_tool_prefix}strip"
    $as_echo "$as_me:$LINENO: found $as_dir/$ac_word$ac_exec_ext" >&5
    break 2
  fi
done
done
IFS=$as_save_IFS

fi
fi
STRIP=$ac_cv_prog_STRIP
if test -n "$STRIP"; then
  { $as_echo "$as_me:$LINENO: result: $STRIP" >&5
$as_echo "$STRIP" >&6; }
else
  { $as_echo "$as_me:$LINENO: result: no" >&5
$as_echo "no" >&6; }
fi


fi
if test -z "$ac_cv_prog_STRIP"; then
  ac_ct_STRIP=$STRIP
  # Extract the first word of "strip", so it can be a program name with args.
set dummy strip; ac_word=$2
{ $as_echo "$as_me:$LINENO: checking for $ac_word" >&5
$as_echo_n "checking for $ac_word... " >&6; }
if test "${ac_cv_prog_ac_ct_STRIP+set}" = set; then
  $as_echo_n "(cached) " >&6
else
  if test -n "$ac_ct_STRIP"; then
  ac_cv_prog_ac_ct_STRIP="$ac_ct_STRIP" # Let the user override the test.
else
as_save_IFS=$IFS; IFS=$PATH_SEPARATOR
for as_dir in $PATH
do
  IFS=$as_save_IFS
  test -z "$as_dir" && as_dir=.
  for ac_exec_ext in '' $ac_executable_extensions; do
  if { test -f "$as_dir/$ac_word$ac_exec_ext" && $as_test_x "$as_dir/$ac_word$ac_exec_ext"; }; then
    ac_cv_prog_ac_ct_STRIP="strip"
    $as_echo "$as_me:$LINENO: found $as_dir/$ac_word$ac_exec_ext" >&5
    break 2
  fi
done
done
IFS=$as_save_IFS

fi
fi
ac_ct_STRIP=$ac_cv_prog_ac_ct_STRIP
if test -n "$ac_ct_STRIP"; then
  { $as_echo "$as_me:$LINENO: result: $ac_ct_STRIP" >&5
$as_echo "$ac_ct_STRIP" >&6; }
else
  { $as_echo "$as_me:$LINENO: result: no" >&5
$as_echo "no" >&6; }
fi

  if test "x$ac_ct_STRIP" = x; then
    STRIP=":"
  else
    case $cross_compiling:$ac_tool_warned in
yes:)
{ $as_echo "$as_me:$LINENO: WARNING: In the future, Autoconf will not detect cross-tools
whose name does not start with the host triplet.  If you think this
configuration is useful to you, please write to autoconf@gnu.org." >&5
$as_echo "$as_me: WARNING: In the future, Autoconf will not detect cross-tools
whose name does not start with the host triplet.  If you think this
configuration is useful to you, please write to autoconf@gnu.org." >&2;}
ac_tool_warned=yes ;;
esac
    STRIP=$ac_ct_STRIP
  fi
else
  STRIP="$ac_cv_prog_STRIP"
fi

fi
INSTALL_STRIP_PROGRAM="\$(install_sh) -c -s"

# We need awk for the "check" target.  The system "awk" is bad on
# some platforms.
# Always define AMTAR for backward compatibility.

AMTAR=${AMTAR-"${am_missing_run}tar"}

am__tar='${AMTAR} chof - "$$tardir"'; am__untar='${AMTAR} xf -'


## ------------------------------- ##
## Libtool specific configuration. ##
## ------------------------------- ##
pkgdatadir='${datadir}'"/${PACKAGE}"


## ----------------------- ##
## Libtool initialisation. ##
## ----------------------- ##
case `pwd` in
  *\ * | *\	*)
    { $as_echo "$as_me:$LINENO: WARNING: Libtool does not cope well with whitespace in \`pwd\`" >&5
$as_echo "$as_me: WARNING: Libtool does not cope well with whitespace in \`pwd\`" >&2;} ;;
esac


macro_version='2.2.6'
macro_revision='1.3012'


ltmain="$ac_aux_dir/ltmain.sh"

# Make sure we can run config.sub.
$SHELL "$ac_aux_dir/config.sub" sun4 >/dev/null 2>&1 ||
  { { $as_echo "$as_me:$LINENO: error: cannot run $SHELL $ac_aux_dir/config.sub" >&5
$as_echo "$as_me: error: cannot run $SHELL $ac_aux_dir/config.sub" >&2;}
   { (exit 1); exit 1; }; }

{ $as_echo "$as_me:$LINENO: checking build system type" >&5
$as_echo_n "checking build system type... " >&6; }
if test "${ac_cv_build+set}" = set; then
  $as_echo_n "(cached) " >&6
else
  ac_build_alias=$build_alias
test "x$ac_build_alias" = x &&
  ac_build_alias=`$SHELL "$ac_aux_dir/config.guess"`
test "x$ac_build_alias" = x &&
  { { $as_echo "$as_me:$LINENO: error: cannot guess build type; you must specify one" >&5
$as_echo "$as_me: error: cannot guess build type; you must specify one" >&2;}
   { (exit 1); exit 1; }; }
ac_cv_build=`$SHELL "$ac_aux_dir/config.sub" $ac_build_alias` ||
  { { $as_echo "$as_me:$LINENO: error: $SHELL $ac_aux_dir/config.sub $ac_build_alias failed" >&5
$as_echo "$as_me: error: $SHELL $ac_aux_dir/config.sub $ac_build_alias failed" >&2;}
   { (exit 1); exit 1; }; }

fi
{ $as_echo "$as_me:$LINENO: result: $ac_cv_build" >&5
$as_echo "$ac_cv_build" >&6; }
case $ac_cv_build in
*-*-*) ;;
*) { { $as_echo "$as_me:$LINENO: error: invalid value of canonical build" >&5
$as_echo "$as_me: error: invalid value of canonical build" >&2;}
   { (exit 1); exit 1; }; };;
esac
build=$ac_cv_build
ac_save_IFS=$IFS; IFS='-'
set x $ac_cv_build
shift
build_cpu=$1
build_vendor=$2
shift; shift
# Remember, the first character of IFS is used to create $*,
# except with old shells:
build_os=$*
IFS=$ac_save_IFS
case $build_os in *\ *) build_os=`echo "$build_os" | sed 's/ /-/g'`;; esac


{ $as_echo "$as_me:$LINENO: checking host system type" >&5
$as_echo_n "checking host system type... " >&6; }
if test "${ac_cv_host+set}" = set; then
  $as_echo_n "(cached) " >&6
else
  if test "x$host_alias" = x; then
  ac_cv_host=$ac_cv_build
else
  ac_cv_host=`$SHELL "$ac_aux_dir/config.sub" $host_alias` ||
    { { $as_echo "$as_me:$LINENO: error: $SHELL $ac_aux_dir/config.sub $host_alias failed" >&5
$as_echo "$as_me: error: $SHELL $ac_aux_dir/config.sub $host_alias failed" >&2;}
   { (exit 1); exit 1; }; }
fi

fi
{ $as_echo "$as_me:$LINENO: result: $ac_cv_host" >&5
$as_echo "$ac_cv_host" >&6; }
case $ac_cv_host in
*-*-*) ;;
*) { { $as_echo "$as_me:$LINENO: error: invalid value of canonical host" >&5
$as_echo "$as_me: error: invalid value of canonical host" >&2;}
   { (exit 1); exit 1; }; };;
esac
host=$ac_cv_host
ac_save_IFS=$IFS; IFS='-'
set x $ac_cv_host
shift
host_cpu=$1
host_vendor=$2
shift; shift
# Remember, the first character of IFS is used to create $*,
# except with old shells:
host_os=$*
IFS=$ac_save_IFS
case $host_os in *\ *) host_os=`echo "$host_os" | sed 's/ /-/g'`;; esac


DEPDIR="${am__leading_dot}deps"

ac_config_commands="$ac_config_commands depfiles"


am_make=${MAKE-make}
cat > confinc << 'END'
am__doit:
	@echo done
.PHONY: am__doit
END
# If we don't find an include directive, just comment out the code.
{ $as_echo "$as_me:$LINENO: checking for style of include used by $am_make" >&5
$as_echo_n "checking for style of include used by $am_make... " >&6; }
am__include="#"
am__quote=
_am_result=none
# First try GNU make style include.
echo "include confinc" > confmf
# We grep out `Entering directory' and `Leaving directory'
# messages which can occur if `w' ends up in MAKEFLAGS.
# In particular we don't look at `^make:' because GNU make might
# be invoked under some other name (usually "gmake"), in which
# case it prints its new name instead of `make'.
if test "`$am_make -s -f confmf 2> /dev/null | grep -v 'ing directory'`" = "done"; then
   am__include=include
   am__quote=
   _am_result=GNU
fi
# Now try BSD make style include.
if test "$am__include" = "#"; then
   echo '.include "confinc"' > confmf
   if test "`$am_make -s -f confmf 2> /dev/null`" = "done"; then
      am__include=.include
      am__quote="\""
      _am_result=BSD
   fi
fi


{ $as_echo "$as_me:$LINENO: result: $_am_result" >&5
$as_echo "$_am_result" >&6; }
rm -f confinc confmf

# Check whether --enable-dependency-tracking was given.
if test "${enable_dependency_tracking+set}" = set; then
  enableval=$enable_dependency_tracking;
fi

if test "x$enable_dependency_tracking" != xno; then
  am_depcomp="$ac_aux_dir/depcomp"
  AMDEPBACKSLASH='\'
fi
 if test "x$enable_dependency_tracking" != xno; then
  AMDEP_TRUE=
  AMDEP_FALSE='#'
else
  AMDEP_TRUE='#'
  AMDEP_FALSE=
fi


ac_ext=c
ac_cpp='$CPP $CPPFLAGS'
ac_compile='$CC -c $CFLAGS $CPPFLAGS conftest.$ac_ext >&5'
ac_link='$CC -o conftest$ac_exeext $CFLAGS $CPPFLAGS $LDFLAGS conftest.$ac_ext $LIBS >&5'
ac_compiler_gnu=$ac_cv_c_compiler_gnu
if test -n "$ac_tool_prefix"; then
  # Extract the first word of "${ac_tool_prefix}gcc", so it can be a program name with args.
set dummy ${ac_tool_prefix}gcc; ac_word=$2
{ $as_echo "$as_me:$LINENO: checking for $ac_word" >&5
$as_echo_n "checking for $ac_word... " >&6; }
if test "${ac_cv_prog_CC+set}" = set; then
  $as_echo_n "(cached) " >&6
else
  if test -n "$CC"; then
  ac_cv_prog_CC="$CC" # Let the user override the test.
else
as_save_IFS=$IFS; IFS=$PATH_SEPARATOR
for as_dir in $PATH
do
  IFS=$as_save_IFS
  test -z "$as_dir" && as_dir=.
  for ac_exec_ext in '' $ac_executable_extensions; do
  if { test -f "$as_dir/$ac_word$ac_exec_ext" && $as_test_x "$as_dir/$ac_word$ac_exec_ext"; }; then
    ac_cv_prog_CC="${ac_tool_prefix}gcc"
    $as_echo "$as_me:$LINENO: found $as_dir/$ac_word$ac_exec_ext" >&5
    break 2
  fi
done
done
IFS=$as_save_IFS

fi
fi
CC=$ac_cv_prog_CC
if test -n "$CC"; then
  { $as_echo "$as_me:$LINENO: result: $CC" >&5
$as_echo "$CC" >&6; }
else
  { $as_echo "$as_me:$LINENO: result: no" >&5
$as_echo "no" >&6; }
fi


fi
if test -z "$ac_cv_prog_CC"; then
  ac_ct_CC=$CC
  # Extract the first word of "gcc", so it can be a program name with args.
set dummy gcc; ac_word=$2
{ $as_echo "$as_me:$LINENO: checking for $ac_word" >&5
$as_echo_n "checking for $ac_word... " >&6; }
if test "${ac_cv_prog_ac_ct_CC+set}" = set; then
  $as_echo_n "(cached) " >&6
else
  if test -n "$ac_ct_CC"; then
  ac_cv_prog_ac_ct_CC="$ac_ct_CC" # Let the user override the test.
else
as_save_IFS=$IFS; IFS=$PATH_SEPARATOR
for as_dir in $PATH
do
  IFS=$as_save_IFS
  test -z "$as_dir" && as_dir=.
  for ac_exec_ext in '' $ac_executable_extensions; do
  if { test -f "$as_dir/$ac_word$ac_exec_ext" && $as_test_x "$as_dir/$ac_word$ac_exec_ext"; }; then
    ac_cv_prog_ac_ct_CC="gcc"
    $as_echo "$as_me:$LINENO: found $as_dir/$ac_word$ac_exec_ext" >&5
    break 2
  fi
done
done
IFS=$as_save_IFS

fi
fi
ac_ct_CC=$ac_cv_prog_ac_ct_CC
if test -n "$ac_ct_CC"; then
  { $as_echo "$as_me:$LINENO: result: $ac_ct_CC" >&5
$as_echo "$ac_ct_CC" >&6; }
else
  { $as_echo "$as_me:$LINENO: result: no" >&5
$as_echo "no" >&6; }
fi

  if test "x$ac_ct_CC" = x; then
    CC=""
  else
    case $cross_compiling:$ac_tool_warned in
yes:)
{ $as_echo "$as_me:$LINENO: WARNING: In the future, Autoconf will not detect cross-tools
whose name does not start with the host triplet.  If you think this
configuration is useful to you, please write to autoconf@gnu.org." >&5
$as_echo "$as_me: WARNING: In the future, Autoconf will not detect cross-tools
whose name does not start with the host triplet.  If you think this
configuration is useful to you, please write to autoconf@gnu.org." >&2;}
ac_tool_warned=yes ;;
esac
    CC=$ac_ct_CC
  fi
else
  CC="$ac_cv_prog_CC"
fi

if test -z "$CC"; then
          if test -n "$ac_tool_prefix"; then
    # Extract the first word of "${ac_tool_prefix}cc", so it can be a program name with args.
set dummy ${ac_tool_prefix}cc; ac_word=$2
{ $as_echo "$as_me:$LINENO: checking for $ac_word" >&5
$as_echo_n "checking for $ac_word... " >&6; }
if test "${ac_cv_prog_CC+set}" = set; then
  $as_echo_n "(cached) " >&6
else
  if test -n "$CC"; then
  ac_cv_prog_CC="$CC" # Let the user override the test.
else
as_save_IFS=$IFS; IFS=$PATH_SEPARATOR
for as_dir in $PATH
do
  IFS=$as_save_IFS
  test -z "$as_dir" && as_dir=.
  for ac_exec_ext in '' $ac_executable_extensions; do
  if { test -f "$as_dir/$ac_word$ac_exec_ext" && $as_test_x "$as_dir/$ac_word$ac_exec_ext"; }; then
    ac_cv_prog_CC="${ac_tool_prefix}cc"
    $as_echo "$as_me:$LINENO: found $as_dir/$ac_word$ac_exec_ext" >&5
    break 2
  fi
done
done
IFS=$as_save_IFS

fi
fi
CC=$ac_cv_prog_CC
if test -n "$CC"; then
  { $as_echo "$as_me:$LINENO: result: $CC" >&5
$as_echo "$CC" >&6; }
else
  { $as_echo "$as_me:$LINENO: result: no" >&5
$as_echo "no" >&6; }
fi


  fi
fi
if test -z "$CC"; then
  # Extract the first word of "cc", so it can be a program name with args.
set dummy cc; ac_word=$2
{ $as_echo "$as_me:$LINENO: checking for $ac_word" >&5
$as_echo_n "checking for $ac_word... " >&6; }
if test "${ac_cv_prog_CC+set}" = set; then
  $as_echo_n "(cached) " >&6
else
  if test -n "$CC"; then
  ac_cv_prog_CC="$CC" # Let the user override the test.
else
  ac_prog_rejected=no
as_save_IFS=$IFS; IFS=$PATH_SEPARATOR
for as_dir in $PATH
do
  IFS=$as_save_IFS
  test -z "$as_dir" && as_dir=.
  for ac_exec_ext in '' $ac_executable_extensions; do
  if { test -f "$as_dir/$ac_word$ac_exec_ext" && $as_test_x "$as_dir/$ac_word$ac_exec_ext"; }; then
    if test "$as_dir/$ac_word$ac_exec_ext" = "/usr/ucb/cc"; then
       ac_prog_rejected=yes
       continue
     fi
    ac_cv_prog_CC="cc"
    $as_echo "$as_me:$LINENO: found $as_dir/$ac_word$ac_exec_ext" >&5
    break 2
  fi
done
done
IFS=$as_save_IFS

if test $ac_prog_rejected = yes; then
  # We found a bogon in the path, so make sure we never use it.
  set dummy $ac_cv_prog_CC
  shift
  if test $# != 0; then
    # We chose a different compiler from the bogus one.
    # However, it has the same basename, so the bogon will be chosen
    # first if we set CC to just the basename; use the full file name.
    shift
    ac_cv_prog_CC="$as_dir/$ac_word${1+' '}$@"
  fi
fi
fi
fi
CC=$ac_cv_prog_CC
if test -n "$CC"; then
  { $as_echo "$as_me:$LINENO: result: $CC" >&5
$as_echo "$CC" >&6; }
else
  { $as_echo "$as_me:$LINENO: result: no" >&5
$as_echo "no" >&6; }
fi


fi
if test -z "$CC"; then
  if test -n "$ac_tool_prefix"; then
  for ac_prog in cl.exe
  do
    # Extract the first word of "$ac_tool_prefix$ac_prog", so it can be a program name with args.
set dummy $ac_tool_prefix$ac_prog; ac_word=$2
{ $as_echo "$as_me:$LINENO: checking for $ac_word" >&5
$as_echo_n "checking for $ac_word... " >&6; }
if test "${ac_cv_prog_CC+set}" = set; then
  $as_echo_n "(cached) " >&6
else
  if test -n "$CC"; then
  ac_cv_prog_CC="$CC" # Let the user override the test.
else
as_save_IFS=$IFS; IFS=$PATH_SEPARATOR
for as_dir in $PATH
do
  IFS=$as_save_IFS
  test -z "$as_dir" && as_dir=.
  for ac_exec_ext in '' $ac_executable_extensions; do
  if { test -f "$as_dir/$ac_word$ac_exec_ext" && $as_test_x "$as_dir/$ac_word$ac_exec_ext"; }; then
    ac_cv_prog_CC="$ac_tool_prefix$ac_prog"
    $as_echo "$as_me:$LINENO: found $as_dir/$ac_word$ac_exec_ext" >&5
    break 2
  fi
done
done
IFS=$as_save_IFS

fi
fi
CC=$ac_cv_prog_CC
if test -n "$CC"; then
  { $as_echo "$as_me:$LINENO: result: $CC" >&5
$as_echo "$CC" >&6; }
else
  { $as_echo "$as_me:$LINENO: result: no" >&5
$as_echo "no" >&6; }
fi


    test -n "$CC" && break
  done
fi
if test -z "$CC"; then
  ac_ct_CC=$CC
  for ac_prog in cl.exe
do
  # Extract the first word of "$ac_prog", so it can be a program name with args.
set dummy $ac_prog; ac_word=$2
{ $as_echo "$as_me:$LINENO: checking for $ac_word" >&5
$as_echo_n "checking for $ac_word... " >&6; }
if test "${ac_cv_prog_ac_ct_CC+set}" = set; then
  $as_echo_n "(cached) " >&6
else
  if test -n "$ac_ct_CC"; then
  ac_cv_prog_ac_ct_CC="$ac_ct_CC" # Let the user override the test.
else
as_save_IFS=$IFS; IFS=$PATH_SEPARATOR
for as_dir in $PATH
do
  IFS=$as_save_IFS
  test -z "$as_dir" && as_dir=.
  for ac_exec_ext in '' $ac_executable_extensions; do
  if { test -f "$as_dir/$ac_word$ac_exec_ext" && $as_test_x "$as_dir/$ac_word$ac_exec_ext"; }; then
    ac_cv_prog_ac_ct_CC="$ac_prog"
    $as_echo "$as_me:$LINENO: found $as_dir/$ac_word$ac_exec_ext" >&5
    break 2
  fi
done
done
IFS=$as_save_IFS

fi
fi
ac_ct_CC=$ac_cv_prog_ac_ct_CC
if test -n "$ac_ct_CC"; then
  { $as_echo "$as_me:$LINENO: result: $ac_ct_CC" >&5
$as_echo "$ac_ct_CC" >&6; }
else
  { $as_echo "$as_me:$LINENO: result: no" >&5
$as_echo "no" >&6; }
fi


  test -n "$ac_ct_CC" && break
done

  if test "x$ac_ct_CC" = x; then
    CC=""
  else
    case $cross_compiling:$ac_tool_warned in
yes:)
{ $as_echo "$as_me:$LINENO: WARNING: In the future, Autoconf will not detect cross-tools
whose name does not start with the host triplet.  If you think this
configuration is useful to you, please write to autoconf@gnu.org." >&5
$as_echo "$as_me: WARNING: In the future, Autoconf will not detect cross-tools
whose name does not start with the host triplet.  If you think this
configuration is useful to you, please write to autoconf@gnu.org." >&2;}
ac_tool_warned=yes ;;
esac
    CC=$ac_ct_CC
  fi
fi

fi


test -z "$CC" && { { $as_echo "$as_me:$LINENO: error: no acceptable C compiler found in \$PATH
See \`config.log' for more details." >&5
$as_echo "$as_me: error: no acceptable C compiler found in \$PATH
See \`config.log' for more details." >&2;}
   { (exit 1); exit 1; }; }

# Provide some information about the compiler.
$as_echo "$as_me:$LINENO: checking for C compiler version" >&5
set X $ac_compile
ac_compiler=$2
{ (ac_try="$ac_compiler --version >&5"
case "(($ac_try" in
  *\"* | *\`* | *\\*) ac_try_echo=\$ac_try;;
  *) ac_try_echo=$ac_try;;
esac
eval ac_try_echo="\"\$as_me:$LINENO: $ac_try_echo\""
$as_echo "$ac_try_echo") >&5
  (eval "$ac_compiler --version >&5") 2>&5
  ac_status=$?
  $as_echo "$as_me:$LINENO: \$? = $ac_status" >&5
  (exit $ac_status); }
{ (ac_try="$ac_compiler -v >&5"
case "(($ac_try" in
  *\"* | *\`* | *\\*) ac_try_echo=\$ac_try;;
  *) ac_try_echo=$ac_try;;
esac
eval ac_try_echo="\"\$as_me:$LINENO: $ac_try_echo\""
$as_echo "$ac_try_echo") >&5
  (eval "$ac_compiler -v >&5") 2>&5
  ac_status=$?
  $as_echo "$as_me:$LINENO: \$? = $ac_status" >&5
  (exit $ac_status); }
{ (ac_try="$ac_compiler -V >&5"
case "(($ac_try" in
  *\"* | *\`* | *\\*) ac_try_echo=\$ac_try;;
  *) ac_try_echo=$ac_try;;
esac
eval ac_try_echo="\"\$as_me:$LINENO: $ac_try_echo\""
$as_echo "$ac_try_echo") >&5
  (eval "$ac_compiler -V >&5") 2>&5
  ac_status=$?
  $as_echo "$as_me:$LINENO: \$? = $ac_status" >&5
  (exit $ac_status); }

cat >conftest.$ac_ext <<_ACEOF
/* confdefs.h.  */
_ACEOF
cat confdefs.h >>conftest.$ac_ext
cat >>conftest.$ac_ext <<_ACEOF
/* end confdefs.h.  */

int
main ()
{

  ;
  return 0;
}
_ACEOF
ac_clean_files_save=$ac_clean_files
ac_clean_files="$ac_clean_files a.out a.out.dSYM a.exe b.out"
# Try to create an executable without -o first, disregard a.out.
# It will help us diagnose broken compilers, and finding out an intuition
# of exeext.
{ $as_echo "$as_me:$LINENO: checking for C compiler default output file name" >&5
$as_echo_n "checking for C compiler default output file name... " >&6; }
ac_link_default=`$as_echo "$ac_link" | sed 's/ -o *conftest[^ ]*//'`

# The possible output files:
ac_files="a.out conftest.exe conftest a.exe a_out.exe b.out conftest.*"

ac_rmfiles=
for ac_file in $ac_files
do
  case $ac_file in
    *.$ac_ext | *.xcoff | *.tds | *.d | *.pdb | *.xSYM | *.bb | *.bbg | *.map | *.inf | *.dSYM | *.o | *.obj ) ;;
    * ) ac_rmfiles="$ac_rmfiles $ac_file";;
  esac
done
rm -f $ac_rmfiles

if { (ac_try="$ac_link_default"
case "(($ac_try" in
  *\"* | *\`* | *\\*) ac_try_echo=\$ac_try;;
  *) ac_try_echo=$ac_try;;
esac
eval ac_try_echo="\"\$as_me:$LINENO: $ac_try_echo\""
$as_echo "$ac_try_echo") >&5
  (eval "$ac_link_default") 2>&5
  ac_status=$?
  $as_echo "$as_me:$LINENO: \$? = $ac_status" >&5
  (exit $ac_status); }; then
  # Autoconf-2.13 could set the ac_cv_exeext variable to `no'.
# So ignore a value of `no', otherwise this would lead to `EXEEXT = no'
# in a Makefile.  We should not override ac_cv_exeext if it was cached,
# so that the user can short-circuit this test for compilers unknown to
# Autoconf.
for ac_file in $ac_files ''
do
  test -f "$ac_file" || continue
  case $ac_file in
    *.$ac_ext | *.xcoff | *.tds | *.d | *.pdb | *.xSYM | *.bb | *.bbg | *.map | *.inf | *.dSYM | *.o | *.obj )
	;;
    [ab].out )
	# We found the default executable, but exeext='' is most
	# certainly right.
	break;;
    *.* )
        if test "${ac_cv_exeext+set}" = set && test "$ac_cv_exeext" != no;
	then :; else
	   ac_cv_exeext=`expr "$ac_file" : '[^.]*\(\..*\)'`
	fi
	# We set ac_cv_exeext here because the later test for it is not
	# safe: cross compilers may not add the suffix if given an `-o'
	# argument, so we may need to know it at that point already.
	# Even if this section looks crufty: it has the advantage of
	# actually working.
	break;;
    * )
	break;;
  esac
done
test "$ac_cv_exeext" = no && ac_cv_exeext=

else
  ac_file=''
fi

{ $as_echo "$as_me:$LINENO: result: $ac_file" >&5
$as_echo "$ac_file" >&6; }
if test -z "$ac_file"; then
  $as_echo "$as_me: failed program was:" >&5
sed 's/^/| /' conftest.$ac_ext >&5

{ { $as_echo "$as_me:$LINENO: error: C compiler cannot create executables
See \`config.log' for more details." >&5
$as_echo "$as_me: error: C compiler cannot create executables
See \`config.log' for more details." >&2;}
   { (exit 77); exit 77; }; }
fi

ac_exeext=$ac_cv_exeext

# Check that the compiler produces executables we can run.  If not, either
# the compiler is broken, or we cross compile.
{ $as_echo "$as_me:$LINENO: checking whether the C compiler works" >&5
$as_echo_n "checking whether the C compiler works... " >&6; }
# FIXME: These cross compiler hacks should be removed for Autoconf 3.0
# If not cross compiling, check that we can run a simple program.
if test "$cross_compiling" != yes; then
  if { ac_try='./$ac_file'
  { (case "(($ac_try" in
  *\"* | *\`* | *\\*) ac_try_echo=\$ac_try;;
  *) ac_try_echo=$ac_try;;
esac
eval ac_try_echo="\"\$as_me:$LINENO: $ac_try_echo\""
$as_echo "$ac_try_echo") >&5
  (eval "$ac_try") 2>&5
  ac_status=$?
  $as_echo "$as_me:$LINENO: \$? = $ac_status" >&5
  (exit $ac_status); }; }; then
    cross_compiling=no
  else
    if test "$cross_compiling" = maybe; then
	cross_compiling=yes
    else
	{ { $as_echo "$as_me:$LINENO: error: cannot run C compiled programs.
If you meant to cross compile, use \`--host'.
See \`config.log' for more details." >&5
$as_echo "$as_me: error: cannot run C compiled programs.
If you meant to cross compile, use \`--host'.
See \`config.log' for more details." >&2;}
   { (exit 1); exit 1; }; }
    fi
  fi
fi
{ $as_echo "$as_me:$LINENO: result: yes" >&5
$as_echo "yes" >&6; }

rm -f -r a.out a.out.dSYM a.exe conftest$ac_cv_exeext b.out
ac_clean_files=$ac_clean_files_save
# Check that the compiler produces executables we can run.  If not, either
# the compiler is broken, or we cross compile.
{ $as_echo "$as_me:$LINENO: checking whether we are cross compiling" >&5
$as_echo_n "checking whether we are cross compiling... " >&6; }
{ $as_echo "$as_me:$LINENO: result: $cross_compiling" >&5
$as_echo "$cross_compiling" >&6; }

{ $as_echo "$as_me:$LINENO: checking for suffix of executables" >&5
$as_echo_n "checking for suffix of executables... " >&6; }
if { (ac_try="$ac_link"
case "(($ac_try" in
  *\"* | *\`* | *\\*) ac_try_echo=\$ac_try;;
  *) ac_try_echo=$ac_try;;
esac
eval ac_try_echo="\"\$as_me:$LINENO: $ac_try_echo\""
$as_echo "$ac_try_echo") >&5
  (eval "$ac_link") 2>&5
  ac_status=$?
  $as_echo "$as_me:$LINENO: \$? = $ac_status" >&5
  (exit $ac_status); }; then
  # If both `conftest.exe' and `conftest' are `present' (well, observable)
# catch `conftest.exe'.  For instance with Cygwin, `ls conftest' will
# work properly (i.e., refer to `conftest.exe'), while it won't with
# `rm'.
for ac_file in conftest.exe conftest conftest.*; do
  test -f "$ac_file" || continue
  case $ac_file in
    *.$ac_ext | *.xcoff | *.tds | *.d | *.pdb | *.xSYM | *.bb | *.bbg | *.map | *.inf | *.dSYM | *.o | *.obj ) ;;
    *.* ) ac_cv_exeext=`expr "$ac_file" : '[^.]*\(\..*\)'`
	  break;;
    * ) break;;
  esac
done
else
  { { $as_echo "$as_me:$LINENO: error: cannot compute suffix of executables: cannot compile and link
See \`config.log' for more details." >&5
$as_echo "$as_me: error: cannot compute suffix of executables: cannot compile and link
See \`config.log' for more details." >&2;}
   { (exit 1); exit 1; }; }
fi

rm -f conftest$ac_cv_exeext
{ $as_echo "$as_me:$LINENO: result: $ac_cv_exeext" >&5
$as_echo "$ac_cv_exeext" >&6; }

rm -f conftest.$ac_ext
EXEEXT=$ac_cv_exeext
ac_exeext=$EXEEXT
{ $as_echo "$as_me:$LINENO: checking for suffix of object files" >&5
$as_echo_n "checking for suffix of object files... " >&6; }
if test "${ac_cv_objext+set}" = set; then
  $as_echo_n "(cached) " >&6
else
  cat >conftest.$ac_ext <<_ACEOF
/* confdefs.h.  */
_ACEOF
cat confdefs.h >>conftest.$ac_ext
cat >>conftest.$ac_ext <<_ACEOF
/* end confdefs.h.  */

int
main ()
{

  ;
  return 0;
}
_ACEOF
rm -f conftest.o conftest.obj
if { (ac_try="$ac_compile"
case "(($ac_try" in
  *\"* | *\`* | *\\*) ac_try_echo=\$ac_try;;
  *) ac_try_echo=$ac_try;;
esac
eval ac_try_echo="\"\$as_me:$LINENO: $ac_try_echo\""
$as_echo "$ac_try_echo") >&5
  (eval "$ac_compile") 2>&5
  ac_status=$?
  $as_echo "$as_me:$LINENO: \$? = $ac_status" >&5
  (exit $ac_status); }; then
  for ac_file in conftest.o conftest.obj conftest.*; do
  test -f "$ac_file" || continue;
  case $ac_file in
    *.$ac_ext | *.xcoff | *.tds | *.d | *.pdb | *.xSYM | *.bb | *.bbg | *.map | *.inf | *.dSYM ) ;;
    *) ac_cv_objext=`expr "$ac_file" : '.*\.\(.*\)'`
       break;;
  esac
done
else
  $as_echo "$as_me: failed program was:" >&5
sed 's/^/| /' conftest.$ac_ext >&5

{ { $as_echo "$as_me:$LINENO: error: cannot compute suffix of object files: cannot compile
See \`config.log' for more details." >&5
$as_echo "$as_me: error: cannot compute suffix of object files: cannot compile
See \`config.log' for more details." >&2;}
   { (exit 1); exit 1; }; }
fi

rm -f conftest.$ac_cv_objext conftest.$ac_ext
fi
{ $as_echo "$as_me:$LINENO: result: $ac_cv_objext" >&5
$as_echo "$ac_cv_objext" >&6; }
OBJEXT=$ac_cv_objext
ac_objext=$OBJEXT
{ $as_echo "$as_me:$LINENO: checking whether we are using the GNU C compiler" >&5
$as_echo_n "checking whether we are using the GNU C compiler... " >&6; }
if test "${ac_cv_c_compiler_gnu+set}" = set; then
  $as_echo_n "(cached) " >&6
else
  cat >conftest.$ac_ext <<_ACEOF
/* confdefs.h.  */
_ACEOF
cat confdefs.h >>conftest.$ac_ext
cat >>conftest.$ac_ext <<_ACEOF
/* end confdefs.h.  */

int
main ()
{
#ifndef __GNUC__
       choke me
#endif

  ;
  return 0;
}
_ACEOF
rm -f conftest.$ac_objext
if { (ac_try="$ac_compile"
case "(($ac_try" in
  *\"* | *\`* | *\\*) ac_try_echo=\$ac_try;;
  *) ac_try_echo=$ac_try;;
esac
eval ac_try_echo="\"\$as_me:$LINENO: $ac_try_echo\""
$as_echo "$ac_try_echo") >&5
  (eval "$ac_compile") 2>conftest.er1
  ac_status=$?
  grep -v '^ *+' conftest.er1 >conftest.err
  rm -f conftest.er1
  cat conftest.err >&5
  $as_echo "$as_me:$LINENO: \$? = $ac_status" >&5
  (exit $ac_status); } && {
	 test -z "$ac_c_werror_flag" ||
	 test ! -s conftest.err
       } && test -s conftest.$ac_objext; then
  ac_compiler_gnu=yes
else
  $as_echo "$as_me: failed program was:" >&5
sed 's/^/| /' conftest.$ac_ext >&5

	ac_compiler_gnu=no
fi

rm -f core conftest.err conftest.$ac_objext conftest.$ac_ext
ac_cv_c_compiler_gnu=$ac_compiler_gnu

fi
{ $as_echo "$as_me:$LINENO: result: $ac_cv_c_compiler_gnu" >&5
$as_echo "$ac_cv_c_compiler_gnu" >&6; }
if test $ac_compiler_gnu = yes; then
  GCC=yes
else
  GCC=
fi
ac_test_CFLAGS=${CFLAGS+set}
ac_save_CFLAGS=$CFLAGS
{ $as_echo "$as_me:$LINENO: checking whether $CC accepts -g" >&5
$as_echo_n "checking whether $CC accepts -g... " >&6; }
if test "${ac_cv_prog_cc_g+set}" = set; then
  $as_echo_n "(cached) " >&6
else
  ac_save_c_werror_flag=$ac_c_werror_flag
   ac_c_werror_flag=yes
   ac_cv_prog_cc_g=no
   CFLAGS="-g"
   cat >conftest.$ac_ext <<_ACEOF
/* confdefs.h.  */
_ACEOF
cat confdefs.h >>conftest.$ac_ext
cat >>conftest.$ac_ext <<_ACEOF
/* end confdefs.h.  */

int
main ()
{

  ;
  return 0;
}
_ACEOF
rm -f conftest.$ac_objext
if { (ac_try="$ac_compile"
case "(($ac_try" in
  *\"* | *\`* | *\\*) ac_try_echo=\$ac_try;;
  *) ac_try_echo=$ac_try;;
esac
eval ac_try_echo="\"\$as_me:$LINENO: $ac_try_echo\""
$as_echo "$ac_try_echo") >&5
  (eval "$ac_compile") 2>conftest.er1
  ac_status=$?
  grep -v '^ *+' conftest.er1 >conftest.err
  rm -f conftest.er1
  cat conftest.err >&5
  $as_echo "$as_me:$LINENO: \$? = $ac_status" >&5
  (exit $ac_status); } && {
	 test -z "$ac_c_werror_flag" ||
	 test ! -s conftest.err
       } && test -s conftest.$ac_objext; then
  ac_cv_prog_cc_g=yes
else
  $as_echo "$as_me: failed program was:" >&5
sed 's/^/| /' conftest.$ac_ext >&5

	CFLAGS=""
      cat >conftest.$ac_ext <<_ACEOF
/* confdefs.h.  */
_ACEOF
cat confdefs.h >>conftest.$ac_ext
cat >>conftest.$ac_ext <<_ACEOF
/* end confdefs.h.  */

int
main ()
{

  ;
  return 0;
}
_ACEOF
rm -f conftest.$ac_objext
if { (ac_try="$ac_compile"
case "(($ac_try" in
  *\"* | *\`* | *\\*) ac_try_echo=\$ac_try;;
  *) ac_try_echo=$ac_try;;
esac
eval ac_try_echo="\"\$as_me:$LINENO: $ac_try_echo\""
$as_echo "$ac_try_echo") >&5
  (eval "$ac_compile") 2>conftest.er1
  ac_status=$?
  grep -v '^ *+' conftest.er1 >conftest.err
  rm -f conftest.er1
  cat conftest.err >&5
  $as_echo "$as_me:$LINENO: \$? = $ac_status" >&5
  (exit $ac_status); } && {
	 test -z "$ac_c_werror_flag" ||
	 test ! -s conftest.err
       } && test -s conftest.$ac_objext; then
  :
else
  $as_echo "$as_me: failed program was:" >&5
sed 's/^/| /' conftest.$ac_ext >&5

	ac_c_werror_flag=$ac_save_c_werror_flag
	 CFLAGS="-g"
	 cat >conftest.$ac_ext <<_ACEOF
/* confdefs.h.  */
_ACEOF
cat confdefs.h >>conftest.$ac_ext
cat >>conftest.$ac_ext <<_ACEOF
/* end confdefs.h.  */

int
main ()
{

  ;
  return 0;
}
_ACEOF
rm -f conftest.$ac_objext
if { (ac_try="$ac_compile"
case "(($ac_try" in
  *\"* | *\`* | *\\*) ac_try_echo=\$ac_try;;
  *) ac_try_echo=$ac_try;;
esac
eval ac_try_echo="\"\$as_me:$LINENO: $ac_try_echo\""
$as_echo "$ac_try_echo") >&5
  (eval "$ac_compile") 2>conftest.er1
  ac_status=$?
  grep -v '^ *+' conftest.er1 >conftest.err
  rm -f conftest.er1
  cat conftest.err >&5
  $as_echo "$as_me:$LINENO: \$? = $ac_status" >&5
  (exit $ac_status); } && {
	 test -z "$ac_c_werror_flag" ||
	 test ! -s conftest.err
       } && test -s conftest.$ac_objext; then
  ac_cv_prog_cc_g=yes
else
  $as_echo "$as_me: failed program was:" >&5
sed 's/^/| /' conftest.$ac_ext >&5


fi

rm -f core conftest.err conftest.$ac_objext conftest.$ac_ext
fi

rm -f core conftest.err conftest.$ac_objext conftest.$ac_ext
fi

rm -f core conftest.err conftest.$ac_objext conftest.$ac_ext
   ac_c_werror_flag=$ac_save_c_werror_flag
fi
{ $as_echo "$as_me:$LINENO: result: $ac_cv_prog_cc_g" >&5
$as_echo "$ac_cv_prog_cc_g" >&6; }
if test "$ac_test_CFLAGS" = set; then
  CFLAGS=$ac_save_CFLAGS
elif test $ac_cv_prog_cc_g = yes; then
  if test "$GCC" = yes; then
    CFLAGS="-g -O2"
  else
    CFLAGS="-g"
  fi
else
  if test "$GCC" = yes; then
    CFLAGS="-O2"
  else
    CFLAGS=
  fi
fi
{ $as_echo "$as_me:$LINENO: checking for $CC option to accept ISO C89" >&5
$as_echo_n "checking for $CC option to accept ISO C89... " >&6; }
if test "${ac_cv_prog_cc_c89+set}" = set; then
  $as_echo_n "(cached) " >&6
else
  ac_cv_prog_cc_c89=no
ac_save_CC=$CC
cat >conftest.$ac_ext <<_ACEOF
/* confdefs.h.  */
_ACEOF
cat confdefs.h >>conftest.$ac_ext
cat >>conftest.$ac_ext <<_ACEOF
/* end confdefs.h.  */
#include <stdarg.h>
#include <stdio.h>
#include <sys/types.h>
#include <sys/stat.h>
/* Most of the following tests are stolen from RCS 5.7's src/conf.sh.  */
struct buf { int x; };
FILE * (*rcsopen) (struct buf *, struct stat *, int);
static char *e (p, i)
     char **p;
     int i;
{
  return p[i];
}
static char *f (char * (*g) (char **, int), char **p, ...)
{
  char *s;
  va_list v;
  va_start (v,p);
  s = g (p, va_arg (v,int));
  va_end (v);
  return s;
}

/* OSF 4.0 Compaq cc is some sort of almost-ANSI by default.  It has
   function prototypes and stuff, but not '\xHH' hex character constants.
   These don't provoke an error unfortunately, instead are silently treated
   as 'x'.  The following induces an error, until -std is added to get
   proper ANSI mode.  Curiously '\x00'!='x' always comes out true, for an
   array size at least.  It's necessary to write '\x00'==0 to get something
   that's true only with -std.  */
int osf4_cc_array ['\x00' == 0 ? 1 : -1];

/* IBM C 6 for AIX is almost-ANSI by default, but it replaces macro parameters
   inside strings and character constants.  */
#define FOO(x) 'x'
int xlc6_cc_array[FOO(a) == 'x' ? 1 : -1];

int test (int i, double x);
struct s1 {int (*f) (int a);};
struct s2 {int (*f) (double a);};
int pairnames (int, char **, FILE *(*)(struct buf *, struct stat *, int), int, int);
int argc;
char **argv;
int
main ()
{
return f (e, argv, 0) != argv[0]  ||  f (e, argv, 1) != argv[1];
  ;
  return 0;
}
_ACEOF
for ac_arg in '' -qlanglvl=extc89 -qlanglvl=ansi -std \
	-Ae "-Aa -D_HPUX_SOURCE" "-Xc -D__EXTENSIONS__"
do
  CC="$ac_save_CC $ac_arg"
  rm -f conftest.$ac_objext
if { (ac_try="$ac_compile"
case "(($ac_try" in
  *\"* | *\`* | *\\*) ac_try_echo=\$ac_try;;
  *) ac_try_echo=$ac_try;;
esac
eval ac_try_echo="\"\$as_me:$LINENO: $ac_try_echo\""
$as_echo "$ac_try_echo") >&5
  (eval "$ac_compile") 2>conftest.er1
  ac_status=$?
  grep -v '^ *+' conftest.er1 >conftest.err
  rm -f conftest.er1
  cat conftest.err >&5
  $as_echo "$as_me:$LINENO: \$? = $ac_status" >&5
  (exit $ac_status); } && {
	 test -z "$ac_c_werror_flag" ||
	 test ! -s conftest.err
       } && test -s conftest.$ac_objext; then
  ac_cv_prog_cc_c89=$ac_arg
else
  $as_echo "$as_me: failed program was:" >&5
sed 's/^/| /' conftest.$ac_ext >&5


fi

rm -f core conftest.err conftest.$ac_objext
  test "x$ac_cv_prog_cc_c89" != "xno" && break
done
rm -f conftest.$ac_ext
CC=$ac_save_CC

fi
# AC_CACHE_VAL
case "x$ac_cv_prog_cc_c89" in
  x)
    { $as_echo "$as_me:$LINENO: result: none needed" >&5
$as_echo "none needed" >&6; } ;;
  xno)
    { $as_echo "$as_me:$LINENO: result: unsupported" >&5
$as_echo "unsupported" >&6; } ;;
  *)
    CC="$CC $ac_cv_prog_cc_c89"
    { $as_echo "$as_me:$LINENO: result: $ac_cv_prog_cc_c89" >&5
$as_echo "$ac_cv_prog_cc_c89" >&6; } ;;
esac


ac_ext=c
ac_cpp='$CPP $CPPFLAGS'
ac_compile='$CC -c $CFLAGS $CPPFLAGS conftest.$ac_ext >&5'
ac_link='$CC -o conftest$ac_exeext $CFLAGS $CPPFLAGS $LDFLAGS conftest.$ac_ext $LIBS >&5'
ac_compiler_gnu=$ac_cv_c_compiler_gnu

depcc="$CC"   am_compiler_list=

{ $as_echo "$as_me:$LINENO: checking dependency style of $depcc" >&5
$as_echo_n "checking dependency style of $depcc... " >&6; }
if test "${am_cv_CC_dependencies_compiler_type+set}" = set; then
  $as_echo_n "(cached) " >&6
else
  if test -z "$AMDEP_TRUE" && test -f "$am_depcomp"; then
  # We make a subdir and do the tests there.  Otherwise we can end up
  # making bogus files that we don't know about and never remove.  For
  # instance it was reported that on HP-UX the gcc test will end up
  # making a dummy file named `D' -- because `-MD' means `put the output
  # in D'.
  mkdir conftest.dir
  # Copy depcomp to subdir because otherwise we won't find it if we're
  # using a relative directory.
  cp "$am_depcomp" conftest.dir
  cd conftest.dir
  # We will build objects and dependencies in a subdirectory because
  # it helps to detect inapplicable dependency modes.  For instance
  # both Tru64's cc and ICC support -MD to output dependencies as a
  # side effect of compilation, but ICC will put the dependencies in
  # the current directory while Tru64 will put them in the object
  # directory.
  mkdir sub

  am_cv_CC_dependencies_compiler_type=none
  if test "$am_compiler_list" = ""; then
     am_compiler_list=`sed -n 's/^#*\([a-zA-Z0-9]*\))$/\1/p' < ./depcomp`
  fi
  for depmode in $am_compiler_list; do
    # Setup a source with many dependencies, because some compilers
    # like to wrap large dependency lists on column 80 (with \), and
    # we should not choose a depcomp mode which is confused by this.
    #
    # We need to recreate these files for each test, as the compiler may
    # overwrite some of them when testing with obscure command lines.
    # This happens at least with the AIX C compiler.
    : > sub/conftest.c
    for i in 1 2 3 4 5 6; do
      echo '#include "conftst'$i'.h"' >> sub/conftest.c
      # Using `: > sub/conftst$i.h' creates only sub/conftst1.h with
      # Solaris 8's {/usr,}/bin/sh.
      touch sub/conftst$i.h
    done
    echo "${am__include} ${am__quote}sub/conftest.Po${am__quote}" > confmf

    case $depmode in
    nosideeffect)
      # after this tag, mechanisms are not by side-effect, so they'll
      # only be used when explicitly requested
      if test "x$enable_dependency_tracking" = xyes; then
	continue
      else
	break
      fi
      ;;
    none) break ;;
    esac
    # We check with `-c' and `-o' for the sake of the "dashmstdout"
    # mode.  It turns out that the SunPro C++ compiler does not properly
    # handle `-M -o', and we need to detect this.
    if depmode=$depmode \
       source=sub/conftest.c object=sub/conftest.${OBJEXT-o} \
       depfile=sub/conftest.Po tmpdepfile=sub/conftest.TPo \
       $SHELL ./depcomp $depcc -c -o sub/conftest.${OBJEXT-o} sub/conftest.c \
         >/dev/null 2>conftest.err &&
       grep sub/conftst1.h sub/conftest.Po > /dev/null 2>&1 &&
       grep sub/conftst6.h sub/conftest.Po > /dev/null 2>&1 &&
       grep sub/conftest.${OBJEXT-o} sub/conftest.Po > /dev/null 2>&1 &&
       ${MAKE-make} -s -f confmf > /dev/null 2>&1; then
      # icc doesn't choke on unknown options, it will just issue warnings
      # or remarks (even with -Werror).  So we grep stderr for any message
      # that says an option was ignored or not supported.
      # When given -MP, icc 7.0 and 7.1 complain thusly:
      #   icc: Command line warning: ignoring option '-M'; no argument required
      # The diagnosis changed in icc 8.0:
      #   icc: Command line remark: option '-MP' not supported
      if (grep 'ignoring option' conftest.err ||
          grep 'not supported' conftest.err) >/dev/null 2>&1; then :; else
        am_cv_CC_dependencies_compiler_type=$depmode
        break
      fi
    fi
  done

  cd ..
  rm -rf conftest.dir
else
  am_cv_CC_dependencies_compiler_type=none
fi

fi
{ $as_echo "$as_me:$LINENO: result: $am_cv_CC_dependencies_compiler_type" >&5
$as_echo "$am_cv_CC_dependencies_compiler_type" >&6; }
CCDEPMODE=depmode=$am_cv_CC_dependencies_compiler_type

 if
  test "x$enable_dependency_tracking" != xno \
  && test "$am_cv_CC_dependencies_compiler_type" = gcc3; then
  am__fastdepCC_TRUE=
  am__fastdepCC_FALSE='#'
else
  am__fastdepCC_TRUE='#'
  am__fastdepCC_FALSE=
fi


{ $as_echo "$as_me:$LINENO: checking for a sed that does not truncate output" >&5
$as_echo_n "checking for a sed that does not truncate output... " >&6; }
if test "${ac_cv_path_SED+set}" = set; then
  $as_echo_n "(cached) " >&6
else
            ac_script=s/aaaaaaaaaaaaaaaaaaaaaaaaaaaaaaaaaaa/bbbbbbbbbbbbbbbbbbbbbbbbbbbbbbbbb/
     for ac_i in 1 2 3 4 5 6 7; do
       ac_script="$ac_script$as_nl$ac_script"
     done
     echo "$ac_script" 2>/dev/null | sed 99q >conftest.sed
     $as_unset ac_script || ac_script=
     if test -z "$SED"; then
  ac_path_SED_found=false
  # Loop through the user's path and test for each of PROGNAME-LIST
  as_save_IFS=$IFS; IFS=$PATH_SEPARATOR
for as_dir in $PATH
do
  IFS=$as_save_IFS
  test -z "$as_dir" && as_dir=.
  for ac_prog in sed gsed; do
    for ac_exec_ext in '' $ac_executable_extensions; do
      ac_path_SED="$as_dir/$ac_prog$ac_exec_ext"
      { test -f "$ac_path_SED" && $as_test_x "$ac_path_SED"; } || continue
# Check for GNU ac_path_SED and select it if it is found.
  # Check for GNU $ac_path_SED
case `"$ac_path_SED" --version 2>&1` in
*GNU*)
  ac_cv_path_SED="$ac_path_SED" ac_path_SED_found=:;;
*)
  ac_count=0
  $as_echo_n 0123456789 >"conftest.in"
  while :
  do
    cat "conftest.in" "conftest.in" >"conftest.tmp"
    mv "conftest.tmp" "conftest.in"
    cp "conftest.in" "conftest.nl"
    $as_echo '' >> "conftest.nl"
    "$ac_path_SED" -f conftest.sed < "conftest.nl" >"conftest.out" 2>/dev/null || break
    diff "conftest.out" "conftest.nl" >/dev/null 2>&1 || break
    ac_count=`expr $ac_count + 1`
    if test $ac_count -gt ${ac_path_SED_max-0}; then
      # Best one so far, save it but keep looking for a better one
      ac_cv_path_SED="$ac_path_SED"
      ac_path_SED_max=$ac_count
    fi
    # 10*(2^10) chars as input seems more than enough
    test $ac_count -gt 10 && break
  done
  rm -f conftest.in conftest.tmp conftest.nl conftest.out;;
esac

      $ac_path_SED_found && break 3
    done
  done
done
IFS=$as_save_IFS
  if test -z "$ac_cv_path_SED"; then
    { { $as_echo "$as_me:$LINENO: error: no acceptable sed could be found in \$PATH" >&5
$as_echo "$as_me: error: no acceptable sed could be found in \$PATH" >&2;}
   { (exit 1); exit 1; }; }
  fi
else
  ac_cv_path_SED=$SED
fi

fi
{ $as_echo "$as_me:$LINENO: result: $ac_cv_path_SED" >&5
$as_echo "$ac_cv_path_SED" >&6; }
 SED="$ac_cv_path_SED"
  rm -f conftest.sed

test -z "$SED" && SED=sed
Xsed="$SED -e 1s/^X//"


{ $as_echo "$as_me:$LINENO: checking for grep that handles long lines and -e" >&5
$as_echo_n "checking for grep that handles long lines and -e... " >&6; }
if test "${ac_cv_path_GREP+set}" = set; then
  $as_echo_n "(cached) " >&6
else
  if test -z "$GREP"; then
  ac_path_GREP_found=false
  # Loop through the user's path and test for each of PROGNAME-LIST
  as_save_IFS=$IFS; IFS=$PATH_SEPARATOR
for as_dir in $PATH$PATH_SEPARATOR/usr/xpg4/bin
do
  IFS=$as_save_IFS
  test -z "$as_dir" && as_dir=.
  for ac_prog in grep ggrep; do
    for ac_exec_ext in '' $ac_executable_extensions; do
      ac_path_GREP="$as_dir/$ac_prog$ac_exec_ext"
      { test -f "$ac_path_GREP" && $as_test_x "$ac_path_GREP"; } || continue
# Check for GNU ac_path_GREP and select it if it is found.
  # Check for GNU $ac_path_GREP
case `"$ac_path_GREP" --version 2>&1` in
*GNU*)
  ac_cv_path_GREP="$ac_path_GREP" ac_path_GREP_found=:;;
*)
  ac_count=0
  $as_echo_n 0123456789 >"conftest.in"
  while :
  do
    cat "conftest.in" "conftest.in" >"conftest.tmp"
    mv "conftest.tmp" "conftest.in"
    cp "conftest.in" "conftest.nl"
    $as_echo 'GREP' >> "conftest.nl"
    "$ac_path_GREP" -e 'GREP$' -e '-(cannot match)-' < "conftest.nl" >"conftest.out" 2>/dev/null || break
    diff "conftest.out" "conftest.nl" >/dev/null 2>&1 || break
    ac_count=`expr $ac_count + 1`
    if test $ac_count -gt ${ac_path_GREP_max-0}; then
      # Best one so far, save it but keep looking for a better one
      ac_cv_path_GREP="$ac_path_GREP"
      ac_path_GREP_max=$ac_count
    fi
    # 10*(2^10) chars as input seems more than enough
    test $ac_count -gt 10 && break
  done
  rm -f conftest.in conftest.tmp conftest.nl conftest.out;;
esac

      $ac_path_GREP_found && break 3
    done
  done
done
IFS=$as_save_IFS
  if test -z "$ac_cv_path_GREP"; then
    { { $as_echo "$as_me:$LINENO: error: no acceptable grep could be found in $PATH$PATH_SEPARATOR/usr/xpg4/bin" >&5
$as_echo "$as_me: error: no acceptable grep could be found in $PATH$PATH_SEPARATOR/usr/xpg4/bin" >&2;}
   { (exit 1); exit 1; }; }
  fi
else
  ac_cv_path_GREP=$GREP
fi

fi
{ $as_echo "$as_me:$LINENO: result: $ac_cv_path_GREP" >&5
$as_echo "$ac_cv_path_GREP" >&6; }
 GREP="$ac_cv_path_GREP"


{ $as_echo "$as_me:$LINENO: checking for egrep" >&5
$as_echo_n "checking for egrep... " >&6; }
if test "${ac_cv_path_EGREP+set}" = set; then
  $as_echo_n "(cached) " >&6
else
  if echo a | $GREP -E '(a|b)' >/dev/null 2>&1
   then ac_cv_path_EGREP="$GREP -E"
   else
     if test -z "$EGREP"; then
  ac_path_EGREP_found=false
  # Loop through the user's path and test for each of PROGNAME-LIST
  as_save_IFS=$IFS; IFS=$PATH_SEPARATOR
for as_dir in $PATH$PATH_SEPARATOR/usr/xpg4/bin
do
  IFS=$as_save_IFS
  test -z "$as_dir" && as_dir=.
  for ac_prog in egrep; do
    for ac_exec_ext in '' $ac_executable_extensions; do
      ac_path_EGREP="$as_dir/$ac_prog$ac_exec_ext"
      { test -f "$ac_path_EGREP" && $as_test_x "$ac_path_EGREP"; } || continue
# Check for GNU ac_path_EGREP and select it if it is found.
  # Check for GNU $ac_path_EGREP
case `"$ac_path_EGREP" --version 2>&1` in
*GNU*)
  ac_cv_path_EGREP="$ac_path_EGREP" ac_path_EGREP_found=:;;
*)
  ac_count=0
  $as_echo_n 0123456789 >"conftest.in"
  while :
  do
    cat "conftest.in" "conftest.in" >"conftest.tmp"
    mv "conftest.tmp" "conftest.in"
    cp "conftest.in" "conftest.nl"
    $as_echo 'EGREP' >> "conftest.nl"
    "$ac_path_EGREP" 'EGREP$' < "conftest.nl" >"conftest.out" 2>/dev/null || break
    diff "conftest.out" "conftest.nl" >/dev/null 2>&1 || break
    ac_count=`expr $ac_count + 1`
    if test $ac_count -gt ${ac_path_EGREP_max-0}; then
      # Best one so far, save it but keep looking for a better one
      ac_cv_path_EGREP="$ac_path_EGREP"
      ac_path_EGREP_max=$ac_count
    fi
    # 10*(2^10) chars as input seems more than enough
    test $ac_count -gt 10 && break
  done
  rm -f conftest.in conftest.tmp conftest.nl conftest.out;;
esac

      $ac_path_EGREP_found && break 3
    done
  done
done
IFS=$as_save_IFS
  if test -z "$ac_cv_path_EGREP"; then
    { { $as_echo "$as_me:$LINENO: error: no acceptable egrep could be found in $PATH$PATH_SEPARATOR/usr/xpg4/bin" >&5
$as_echo "$as_me: error: no acceptable egrep could be found in $PATH$PATH_SEPARATOR/usr/xpg4/bin" >&2;}
   { (exit 1); exit 1; }; }
  fi
else
  ac_cv_path_EGREP=$EGREP
fi

   fi
fi
{ $as_echo "$as_me:$LINENO: result: $ac_cv_path_EGREP" >&5
$as_echo "$ac_cv_path_EGREP" >&6; }
 EGREP="$ac_cv_path_EGREP"


{ $as_echo "$as_me:$LINENO: checking for fgrep" >&5
$as_echo_n "checking for fgrep... " >&6; }
if test "${ac_cv_path_FGREP+set}" = set; then
  $as_echo_n "(cached) " >&6
else
  if echo 'ab*c' | $GREP -F 'ab*c' >/dev/null 2>&1
   then ac_cv_path_FGREP="$GREP -F"
   else
     if test -z "$FGREP"; then
  ac_path_FGREP_found=false
  # Loop through the user's path and test for each of PROGNAME-LIST
  as_save_IFS=$IFS; IFS=$PATH_SEPARATOR
for as_dir in $PATH$PATH_SEPARATOR/usr/xpg4/bin
do
  IFS=$as_save_IFS
  test -z "$as_dir" && as_dir=.
  for ac_prog in fgrep; do
    for ac_exec_ext in '' $ac_executable_extensions; do
      ac_path_FGREP="$as_dir/$ac_prog$ac_exec_ext"
      { test -f "$ac_path_FGREP" && $as_test_x "$ac_path_FGREP"; } || continue
# Check for GNU ac_path_FGREP and select it if it is found.
  # Check for GNU $ac_path_FGREP
case `"$ac_path_FGREP" --version 2>&1` in
*GNU*)
  ac_cv_path_FGREP="$ac_path_FGREP" ac_path_FGREP_found=:;;
*)
  ac_count=0
  $as_echo_n 0123456789 >"conftest.in"
  while :
  do
    cat "conftest.in" "conftest.in" >"conftest.tmp"
    mv "conftest.tmp" "conftest.in"
    cp "conftest.in" "conftest.nl"
    $as_echo 'FGREP' >> "conftest.nl"
    "$ac_path_FGREP" FGREP < "conftest.nl" >"conftest.out" 2>/dev/null || break
    diff "conftest.out" "conftest.nl" >/dev/null 2>&1 || break
    ac_count=`expr $ac_count + 1`
    if test $ac_count -gt ${ac_path_FGREP_max-0}; then
      # Best one so far, save it but keep looking for a better one
      ac_cv_path_FGREP="$ac_path_FGREP"
      ac_path_FGREP_max=$ac_count
    fi
    # 10*(2^10) chars as input seems more than enough
    test $ac_count -gt 10 && break
  done
  rm -f conftest.in conftest.tmp conftest.nl conftest.out;;
esac

      $ac_path_FGREP_found && break 3
    done
  done
done
IFS=$as_save_IFS
  if test -z "$ac_cv_path_FGREP"; then
    { { $as_echo "$as_me:$LINENO: error: no acceptable fgrep could be found in $PATH$PATH_SEPARATOR/usr/xpg4/bin" >&5
$as_echo "$as_me: error: no acceptable fgrep could be found in $PATH$PATH_SEPARATOR/usr/xpg4/bin" >&2;}
   { (exit 1); exit 1; }; }
  fi
else
  ac_cv_path_FGREP=$FGREP
fi

   fi
fi
{ $as_echo "$as_me:$LINENO: result: $ac_cv_path_FGREP" >&5
$as_echo "$ac_cv_path_FGREP" >&6; }
 FGREP="$ac_cv_path_FGREP"


test -z "$GREP" && GREP=grep


# Check whether --with-gnu-ld was given.
if test "${with_gnu_ld+set}" = set; then
  withval=$with_gnu_ld; test "$withval" = no || with_gnu_ld=yes
else
  with_gnu_ld=no
fi

ac_prog=ld
if test "$GCC" = yes; then
  # Check if gcc -print-prog-name=ld gives a path.
  { $as_echo "$as_me:$LINENO: checking for ld used by $CC" >&5
$as_echo_n "checking for ld used by $CC... " >&6; }
  case $host in
  *-*-mingw*)
    # gcc leaves a trailing carriage return which upsets mingw
    ac_prog=`($CC -print-prog-name=ld) 2>&5 | tr -d '\015'` ;;
  *)
    ac_prog=`($CC -print-prog-name=ld) 2>&5` ;;
  esac
  case $ac_prog in
    # Accept absolute paths.
    [\\/]* | ?:[\\/]*)
      re_direlt='/[^/][^/]*/\.\./'
      # Canonicalize the pathname of ld
      ac_prog=`$ECHO "$ac_prog"| $SED 's%\\\\%/%g'`
      while $ECHO "$ac_prog" | $GREP "$re_direlt" > /dev/null 2>&1; do
	ac_prog=`$ECHO $ac_prog| $SED "s%$re_direlt%/%"`
      done
      test -z "$LD" && LD="$ac_prog"
      ;;
  "")
    # If it fails, then pretend we aren't using GCC.
    ac_prog=ld
    ;;
  *)
    # If it is relative, then search for the first ld in PATH.
    with_gnu_ld=unknown
    ;;
  esac
elif test "$with_gnu_ld" = yes; then
  { $as_echo "$as_me:$LINENO: checking for GNU ld" >&5
$as_echo_n "checking for GNU ld... " >&6; }
else
  { $as_echo "$as_me:$LINENO: checking for non-GNU ld" >&5
$as_echo_n "checking for non-GNU ld... " >&6; }
fi
if test "${lt_cv_path_LD+set}" = set; then
  $as_echo_n "(cached) " >&6
else
  if test -z "$LD"; then
  lt_save_ifs="$IFS"; IFS=$PATH_SEPARATOR
  for ac_dir in $PATH; do
    IFS="$lt_save_ifs"
    test -z "$ac_dir" && ac_dir=.
    if test -f "$ac_dir/$ac_prog" || test -f "$ac_dir/$ac_prog$ac_exeext"; then
      lt_cv_path_LD="$ac_dir/$ac_prog"
      # Check to see if the program is GNU ld.  I'd rather use --version,
      # but apparently some variants of GNU ld only accept -v.
      # Break only if it was the GNU/non-GNU ld that we prefer.
      case `"$lt_cv_path_LD" -v 2>&1 </dev/null` in
      *GNU* | *'with BFD'*)
	test "$with_gnu_ld" != no && break
	;;
      *)
	test "$with_gnu_ld" != yes && break
	;;
      esac
    fi
  done
  IFS="$lt_save_ifs"
else
  lt_cv_path_LD="$LD" # Let the user override the test with a path.
fi
fi

LD="$lt_cv_path_LD"
if test -n "$LD"; then
  { $as_echo "$as_me:$LINENO: result: $LD" >&5
$as_echo "$LD" >&6; }
else
  { $as_echo "$as_me:$LINENO: result: no" >&5
$as_echo "no" >&6; }
fi
test -z "$LD" && { { $as_echo "$as_me:$LINENO: error: no acceptable ld found in \$PATH" >&5
$as_echo "$as_me: error: no acceptable ld found in \$PATH" >&2;}
   { (exit 1); exit 1; }; }
{ $as_echo "$as_me:$LINENO: checking if the linker ($LD) is GNU ld" >&5
$as_echo_n "checking if the linker ($LD) is GNU ld... " >&6; }
if test "${lt_cv_prog_gnu_ld+set}" = set; then
  $as_echo_n "(cached) " >&6
else
  # I'd rather use --version here, but apparently some GNU lds only accept -v.
case `$LD -v 2>&1 </dev/null` in
*GNU* | *'with BFD'*)
  lt_cv_prog_gnu_ld=yes
  ;;
*)
  lt_cv_prog_gnu_ld=no
  ;;
esac
fi
{ $as_echo "$as_me:$LINENO: result: $lt_cv_prog_gnu_ld" >&5
$as_echo "$lt_cv_prog_gnu_ld" >&6; }
with_gnu_ld=$lt_cv_prog_gnu_ld


{ $as_echo "$as_me:$LINENO: checking for BSD- or MS-compatible name lister (nm)" >&5
$as_echo_n "checking for BSD- or MS-compatible name lister (nm)... " >&6; }
if test "${lt_cv_path_NM+set}" = set; then
  $as_echo_n "(cached) " >&6
else
  if test -n "$NM"; then
  # Let the user override the test.
  lt_cv_path_NM="$NM"
else
  lt_nm_to_check="${ac_tool_prefix}nm"
  if test -n "$ac_tool_prefix" && test "$build" = "$host"; then
    lt_nm_to_check="$lt_nm_to_check nm"
  fi
  for lt_tmp_nm in $lt_nm_to_check; do
    lt_save_ifs="$IFS"; IFS=$PATH_SEPARATOR
    for ac_dir in $PATH /usr/ccs/bin/elf /usr/ccs/bin /usr/ucb /bin; do
      IFS="$lt_save_ifs"
      test -z "$ac_dir" && ac_dir=.
      tmp_nm="$ac_dir/$lt_tmp_nm"
      if test -f "$tmp_nm" || test -f "$tmp_nm$ac_exeext" ; then
	# Check to see if the nm accepts a BSD-compat flag.
	# Adding the `sed 1q' prevents false positives on HP-UX, which says:
	#   nm: unknown option "B" ignored
	# Tru64's nm complains that /dev/null is an invalid object file
	case `"$tmp_nm" -B /dev/null 2>&1 | sed '1q'` in
	*/dev/null* | *'Invalid file or object type'*)
	  lt_cv_path_NM="$tmp_nm -B"
	  break
	  ;;
	*)
	  case `"$tmp_nm" -p /dev/null 2>&1 | sed '1q'` in
	  */dev/null*)
	    lt_cv_path_NM="$tmp_nm -p"
	    break
	    ;;
	  *)
	    lt_cv_path_NM=${lt_cv_path_NM="$tmp_nm"} # keep the first match, but
	    continue # so that we can try to find one that supports BSD flags
	    ;;
	  esac
	  ;;
	esac
      fi
    done
    IFS="$lt_save_ifs"
  done
  : ${lt_cv_path_NM=no}
fi
fi
{ $as_echo "$as_me:$LINENO: result: $lt_cv_path_NM" >&5
$as_echo "$lt_cv_path_NM" >&6; }
if test "$lt_cv_path_NM" != "no"; then
  NM="$lt_cv_path_NM"
else
  # Didn't find any BSD compatible name lister, look for dumpbin.
  if test -n "$ac_tool_prefix"; then
  for ac_prog in "dumpbin -symbols" "link -dump -symbols"
  do
    # Extract the first word of "$ac_tool_prefix$ac_prog", so it can be a program name with args.
set dummy $ac_tool_prefix$ac_prog; ac_word=$2
{ $as_echo "$as_me:$LINENO: checking for $ac_word" >&5
$as_echo_n "checking for $ac_word... " >&6; }
if test "${ac_cv_prog_DUMPBIN+set}" = set; then
  $as_echo_n "(cached) " >&6
else
  if test -n "$DUMPBIN"; then
  ac_cv_prog_DUMPBIN="$DUMPBIN" # Let the user override the test.
else
as_save_IFS=$IFS; IFS=$PATH_SEPARATOR
for as_dir in $PATH
do
  IFS=$as_save_IFS
  test -z "$as_dir" && as_dir=.
  for ac_exec_ext in '' $ac_executable_extensions; do
  if { test -f "$as_dir/$ac_word$ac_exec_ext" && $as_test_x "$as_dir/$ac_word$ac_exec_ext"; }; then
    ac_cv_prog_DUMPBIN="$ac_tool_prefix$ac_prog"
    $as_echo "$as_me:$LINENO: found $as_dir/$ac_word$ac_exec_ext" >&5
    break 2
  fi
done
done
IFS=$as_save_IFS

fi
fi
DUMPBIN=$ac_cv_prog_DUMPBIN
if test -n "$DUMPBIN"; then
  { $as_echo "$as_me:$LINENO: result: $DUMPBIN" >&5
$as_echo "$DUMPBIN" >&6; }
else
  { $as_echo "$as_me:$LINENO: result: no" >&5
$as_echo "no" >&6; }
fi


    test -n "$DUMPBIN" && break
  done
fi
if test -z "$DUMPBIN"; then
  ac_ct_DUMPBIN=$DUMPBIN
  for ac_prog in "dumpbin -symbols" "link -dump -symbols"
do
  # Extract the first word of "$ac_prog", so it can be a program name with args.
set dummy $ac_prog; ac_word=$2
{ $as_echo "$as_me:$LINENO: checking for $ac_word" >&5
$as_echo_n "checking for $ac_word... " >&6; }
if test "${ac_cv_prog_ac_ct_DUMPBIN+set}" = set; then
  $as_echo_n "(cached) " >&6
else
  if test -n "$ac_ct_DUMPBIN"; then
  ac_cv_prog_ac_ct_DUMPBIN="$ac_ct_DUMPBIN" # Let the user override the test.
else
as_save_IFS=$IFS; IFS=$PATH_SEPARATOR
for as_dir in $PATH
do
  IFS=$as_save_IFS
  test -z "$as_dir" && as_dir=.
  for ac_exec_ext in '' $ac_executable_extensions; do
  if { test -f "$as_dir/$ac_word$ac_exec_ext" && $as_test_x "$as_dir/$ac_word$ac_exec_ext"; }; then
    ac_cv_prog_ac_ct_DUMPBIN="$ac_prog"
    $as_echo "$as_me:$LINENO: found $as_dir/$ac_word$ac_exec_ext" >&5
    break 2
  fi
done
done
IFS=$as_save_IFS

fi
fi
ac_ct_DUMPBIN=$ac_cv_prog_ac_ct_DUMPBIN
if test -n "$ac_ct_DUMPBIN"; then
  { $as_echo "$as_me:$LINENO: result: $ac_ct_DUMPBIN" >&5
$as_echo "$ac_ct_DUMPBIN" >&6; }
else
  { $as_echo "$as_me:$LINENO: result: no" >&5
$as_echo "no" >&6; }
fi


  test -n "$ac_ct_DUMPBIN" && break
done

  if test "x$ac_ct_DUMPBIN" = x; then
    DUMPBIN=":"
  else
    case $cross_compiling:$ac_tool_warned in
yes:)
{ $as_echo "$as_me:$LINENO: WARNING: In the future, Autoconf will not detect cross-tools
whose name does not start with the host triplet.  If you think this
configuration is useful to you, please write to autoconf@gnu.org." >&5
$as_echo "$as_me: WARNING: In the future, Autoconf will not detect cross-tools
whose name does not start with the host triplet.  If you think this
configuration is useful to you, please write to autoconf@gnu.org." >&2;}
ac_tool_warned=yes ;;
esac
    DUMPBIN=$ac_ct_DUMPBIN
  fi
fi


  if test "$DUMPBIN" != ":"; then
    NM="$DUMPBIN"
  fi
fi
test -z "$NM" && NM=nm


{ $as_echo "$as_me:$LINENO: checking the name lister ($NM) interface" >&5
$as_echo_n "checking the name lister ($NM) interface... " >&6; }
if test "${lt_cv_nm_interface+set}" = set; then
  $as_echo_n "(cached) " >&6
else
  lt_cv_nm_interface="BSD nm"
  echo "int some_variable = 0;" > conftest.$ac_ext
  (eval echo "\"\$as_me:4362: $ac_compile\"" >&5)
  (eval "$ac_compile" 2>conftest.err)
  cat conftest.err >&5
  (eval echo "\"\$as_me:4365: $NM \\\"conftest.$ac_objext\\\"\"" >&5)
  (eval "$NM \"conftest.$ac_objext\"" 2>conftest.err > conftest.out)
  cat conftest.err >&5
  (eval echo "\"\$as_me:4368: output\"" >&5)
  cat conftest.out >&5
  if $GREP 'External.*some_variable' conftest.out > /dev/null; then
    lt_cv_nm_interface="MS dumpbin"
  fi
  rm -f conftest*
fi
{ $as_echo "$as_me:$LINENO: result: $lt_cv_nm_interface" >&5
$as_echo "$lt_cv_nm_interface" >&6; }

{ $as_echo "$as_me:$LINENO: checking whether ln -s works" >&5
$as_echo_n "checking whether ln -s works... " >&6; }
LN_S=$as_ln_s
if test "$LN_S" = "ln -s"; then
  { $as_echo "$as_me:$LINENO: result: yes" >&5
$as_echo "yes" >&6; }
else
  { $as_echo "$as_me:$LINENO: result: no, using $LN_S" >&5
$as_echo "no, using $LN_S" >&6; }
fi

# find the maximum length of command line arguments
{ $as_echo "$as_me:$LINENO: checking the maximum length of command line arguments" >&5
$as_echo_n "checking the maximum length of command line arguments... " >&6; }
if test "${lt_cv_sys_max_cmd_len+set}" = set; then
  $as_echo_n "(cached) " >&6
else
    i=0
  teststring="ABCD"

  case $build_os in
  msdosdjgpp*)
    # On DJGPP, this test can blow up pretty badly due to problems in libc
    # (any single argument exceeding 2000 bytes causes a buffer overrun
    # during glob expansion).  Even if it were fixed, the result of this
    # check would be larger than it should be.
    lt_cv_sys_max_cmd_len=12288;    # 12K is about right
    ;;

  gnu*)
    # Under GNU Hurd, this test is not required because there is
    # no limit to the length of command line arguments.
    # Libtool will interpret -1 as no limit whatsoever
    lt_cv_sys_max_cmd_len=-1;
    ;;

  cygwin* | mingw* | cegcc*)
    # On Win9x/ME, this test blows up -- it succeeds, but takes
    # about 5 minutes as the teststring grows exponentially.
    # Worse, since 9x/ME are not pre-emptively multitasking,
    # you end up with a "frozen" computer, even though with patience
    # the test eventually succeeds (with a max line length of 256k).
    # Instead, let's just punt: use the minimum linelength reported by
    # all of the supported platforms: 8192 (on NT/2K/XP).
    lt_cv_sys_max_cmd_len=8192;
    ;;

  amigaos*)
    # On AmigaOS with pdksh, this test takes hours, literally.
    # So we just punt and use a minimum line length of 8192.
    lt_cv_sys_max_cmd_len=8192;
    ;;

  netbsd* | freebsd* | openbsd* | darwin* | dragonfly*)
    # This has been around since 386BSD, at least.  Likely further.
    if test -x /sbin/sysctl; then
      lt_cv_sys_max_cmd_len=`/sbin/sysctl -n kern.argmax`
    elif test -x /usr/sbin/sysctl; then
      lt_cv_sys_max_cmd_len=`/usr/sbin/sysctl -n kern.argmax`
    else
      lt_cv_sys_max_cmd_len=65536	# usable default for all BSDs
    fi
    # And add a safety zone
    lt_cv_sys_max_cmd_len=`expr $lt_cv_sys_max_cmd_len \/ 4`
    lt_cv_sys_max_cmd_len=`expr $lt_cv_sys_max_cmd_len \* 3`
    ;;

  interix*)
    # We know the value 262144 and hardcode it with a safety zone (like BSD)
    lt_cv_sys_max_cmd_len=196608
    ;;

  osf*)
    # Dr. Hans Ekkehard Plesser reports seeing a kernel panic running configure
    # due to this test when exec_disable_arg_limit is 1 on Tru64. It is not
    # nice to cause kernel panics so lets avoid the loop below.
    # First set a reasonable default.
    lt_cv_sys_max_cmd_len=16384
    #
    if test -x /sbin/sysconfig; then
      case `/sbin/sysconfig -q proc exec_disable_arg_limit` in
        *1*) lt_cv_sys_max_cmd_len=-1 ;;
      esac
    fi
    ;;
  sco3.2v5*)
    lt_cv_sys_max_cmd_len=102400
    ;;
  sysv5* | sco5v6* | sysv4.2uw2*)
    kargmax=`grep ARG_MAX /etc/conf/cf.d/stune 2>/dev/null`
    if test -n "$kargmax"; then
      lt_cv_sys_max_cmd_len=`echo $kargmax | sed 's/.*[	 ]//'`
    else
      lt_cv_sys_max_cmd_len=32768
    fi
    ;;
  *)
    lt_cv_sys_max_cmd_len=`(getconf ARG_MAX) 2> /dev/null`
    if test -n "$lt_cv_sys_max_cmd_len"; then
      lt_cv_sys_max_cmd_len=`expr $lt_cv_sys_max_cmd_len \/ 4`
      lt_cv_sys_max_cmd_len=`expr $lt_cv_sys_max_cmd_len \* 3`
    else
      # Make teststring a little bigger before we do anything with it.
      # a 1K string should be a reasonable start.
      for i in 1 2 3 4 5 6 7 8 ; do
        teststring=$teststring$teststring
      done
      SHELL=${SHELL-${CONFIG_SHELL-/bin/sh}}
      # If test is not a shell built-in, we'll probably end up computing a
      # maximum length that is only half of the actual maximum length, but
      # we can't tell.
      while { test "X"`$SHELL $0 --fallback-echo "X$teststring$teststring" 2>/dev/null` \
	         = "XX$teststring$teststring"; } >/dev/null 2>&1 &&
	      test $i != 17 # 1/2 MB should be enough
      do
        i=`expr $i + 1`
        teststring=$teststring$teststring
      done
      # Only check the string length outside the loop.
      lt_cv_sys_max_cmd_len=`expr "X$teststring" : ".*" 2>&1`
      teststring=
      # Add a significant safety factor because C++ compilers can tack on
      # massive amounts of additional arguments before passing them to the
      # linker.  It appears as though 1/2 is a usable value.
      lt_cv_sys_max_cmd_len=`expr $lt_cv_sys_max_cmd_len \/ 2`
    fi
    ;;
  esac

fi

if test -n $lt_cv_sys_max_cmd_len ; then
  { $as_echo "$as_me:$LINENO: result: $lt_cv_sys_max_cmd_len" >&5
$as_echo "$lt_cv_sys_max_cmd_len" >&6; }
else
  { $as_echo "$as_me:$LINENO: result: none" >&5
$as_echo "none" >&6; }
fi
max_cmd_len=$lt_cv_sys_max_cmd_len


: ${CP="cp -f"}
: ${MV="mv -f"}
: ${RM="rm -f"}

{ $as_echo "$as_me:$LINENO: checking whether the shell understands some XSI constructs" >&5
$as_echo_n "checking whether the shell understands some XSI constructs... " >&6; }
# Try some XSI features
xsi_shell=no
( _lt_dummy="a/b/c"
  test "${_lt_dummy##*/},${_lt_dummy%/*},"${_lt_dummy%"$_lt_dummy"}, \
      = c,a/b,, \
    && eval 'test $(( 1 + 1 )) -eq 2 \
    && test "${#_lt_dummy}" -eq 5' ) >/dev/null 2>&1 \
  && xsi_shell=yes
{ $as_echo "$as_me:$LINENO: result: $xsi_shell" >&5
$as_echo "$xsi_shell" >&6; }


{ $as_echo "$as_me:$LINENO: checking whether the shell understands \"+=\"" >&5
$as_echo_n "checking whether the shell understands \"+=\"... " >&6; }
lt_shell_append=no
( foo=bar; set foo baz; eval "$1+=\$2" && test "$foo" = barbaz ) \
    >/dev/null 2>&1 \
  && lt_shell_append=yes
{ $as_echo "$as_me:$LINENO: result: $lt_shell_append" >&5
$as_echo "$lt_shell_append" >&6; }


if ( (MAIL=60; unset MAIL) || exit) >/dev/null 2>&1; then
  lt_unset=unset
else
  lt_unset=false
fi


# test EBCDIC or ASCII
case `echo X|tr X '\101'` in
 A) # ASCII based system
    # \n is not interpreted correctly by Solaris 8 /usr/ucb/tr
  lt_SP2NL='tr \040 \012'
  lt_NL2SP='tr \015\012 \040\040'
  ;;
 *) # EBCDIC based system
  lt_SP2NL='tr \100 \n'
  lt_NL2SP='tr \r\n \100\100'
  ;;
esac


{ $as_echo "$as_me:$LINENO: checking for $LD option to reload object files" >&5
$as_echo_n "checking for $LD option to reload object files... " >&6; }
if test "${lt_cv_ld_reload_flag+set}" = set; then
  $as_echo_n "(cached) " >&6
else
  lt_cv_ld_reload_flag='-r'
fi
{ $as_echo "$as_me:$LINENO: result: $lt_cv_ld_reload_flag" >&5
$as_echo "$lt_cv_ld_reload_flag" >&6; }
reload_flag=$lt_cv_ld_reload_flag
case $reload_flag in
"" | " "*) ;;
*) reload_flag=" $reload_flag" ;;
esac
reload_cmds='$LD$reload_flag -o $output$reload_objs'
case $host_os in
  darwin*)
    if test "$GCC" = yes; then
      reload_cmds='$LTCC $LTCFLAGS -nostdlib ${wl}-r -o $output$reload_objs'
    else
      reload_cmds='$LD$reload_flag -o $output$reload_objs'
    fi
    ;;
esac


if test -n "$ac_tool_prefix"; then
  # Extract the first word of "${ac_tool_prefix}objdump", so it can be a program name with args.
set dummy ${ac_tool_prefix}objdump; ac_word=$2
{ $as_echo "$as_me:$LINENO: checking for $ac_word" >&5
$as_echo_n "checking for $ac_word... " >&6; }
if test "${ac_cv_prog_OBJDUMP+set}" = set; then
  $as_echo_n "(cached) " >&6
else
  if test -n "$OBJDUMP"; then
  ac_cv_prog_OBJDUMP="$OBJDUMP" # Let the user override the test.
else
as_save_IFS=$IFS; IFS=$PATH_SEPARATOR
for as_dir in $PATH
do
  IFS=$as_save_IFS
  test -z "$as_dir" && as_dir=.
  for ac_exec_ext in '' $ac_executable_extensions; do
  if { test -f "$as_dir/$ac_word$ac_exec_ext" && $as_test_x "$as_dir/$ac_word$ac_exec_ext"; }; then
    ac_cv_prog_OBJDUMP="${ac_tool_prefix}objdump"
    $as_echo "$as_me:$LINENO: found $as_dir/$ac_word$ac_exec_ext" >&5
    break 2
  fi
done
done
IFS=$as_save_IFS

fi
fi
OBJDUMP=$ac_cv_prog_OBJDUMP
if test -n "$OBJDUMP"; then
  { $as_echo "$as_me:$LINENO: result: $OBJDUMP" >&5
$as_echo "$OBJDUMP" >&6; }
else
  { $as_echo "$as_me:$LINENO: result: no" >&5
$as_echo "no" >&6; }
fi


fi
if test -z "$ac_cv_prog_OBJDUMP"; then
  ac_ct_OBJDUMP=$OBJDUMP
  # Extract the first word of "objdump", so it can be a program name with args.
set dummy objdump; ac_word=$2
{ $as_echo "$as_me:$LINENO: checking for $ac_word" >&5
$as_echo_n "checking for $ac_word... " >&6; }
if test "${ac_cv_prog_ac_ct_OBJDUMP+set}" = set; then
  $as_echo_n "(cached) " >&6
else
  if test -n "$ac_ct_OBJDUMP"; then
  ac_cv_prog_ac_ct_OBJDUMP="$ac_ct_OBJDUMP" # Let the user override the test.
else
as_save_IFS=$IFS; IFS=$PATH_SEPARATOR
for as_dir in $PATH
do
  IFS=$as_save_IFS
  test -z "$as_dir" && as_dir=.
  for ac_exec_ext in '' $ac_executable_extensions; do
  if { test -f "$as_dir/$ac_word$ac_exec_ext" && $as_test_x "$as_dir/$ac_word$ac_exec_ext"; }; then
    ac_cv_prog_ac_ct_OBJDUMP="objdump"
    $as_echo "$as_me:$LINENO: found $as_dir/$ac_word$ac_exec_ext" >&5
    break 2
  fi
done
done
IFS=$as_save_IFS

fi
fi
ac_ct_OBJDUMP=$ac_cv_prog_ac_ct_OBJDUMP
if test -n "$ac_ct_OBJDUMP"; then
  { $as_echo "$as_me:$LINENO: result: $ac_ct_OBJDUMP" >&5
$as_echo "$ac_ct_OBJDUMP" >&6; }
else
  { $as_echo "$as_me:$LINENO: result: no" >&5
$as_echo "no" >&6; }
fi

  if test "x$ac_ct_OBJDUMP" = x; then
    OBJDUMP="false"
  else
    case $cross_compiling:$ac_tool_warned in
yes:)
{ $as_echo "$as_me:$LINENO: WARNING: In the future, Autoconf will not detect cross-tools
whose name does not start with the host triplet.  If you think this
configuration is useful to you, please write to autoconf@gnu.org." >&5
$as_echo "$as_me: WARNING: In the future, Autoconf will not detect cross-tools
whose name does not start with the host triplet.  If you think this
configuration is useful to you, please write to autoconf@gnu.org." >&2;}
ac_tool_warned=yes ;;
esac
    OBJDUMP=$ac_ct_OBJDUMP
  fi
else
  OBJDUMP="$ac_cv_prog_OBJDUMP"
fi

test -z "$OBJDUMP" && OBJDUMP=objdump


{ $as_echo "$as_me:$LINENO: checking how to recognize dependent libraries" >&5
$as_echo_n "checking how to recognize dependent libraries... " >&6; }
if test "${lt_cv_deplibs_check_method+set}" = set; then
  $as_echo_n "(cached) " >&6
else
  lt_cv_file_magic_cmd='$MAGIC_CMD'
lt_cv_file_magic_test_file=
lt_cv_deplibs_check_method='unknown'
# Need to set the preceding variable on all platforms that support
# interlibrary dependencies.
# 'none' -- dependencies not supported.
# `unknown' -- same as none, but documents that we really don't know.
# 'pass_all' -- all dependencies passed with no checks.
# 'test_compile' -- check by making test program.
# 'file_magic [[regex]]' -- check by looking for files in library path
# which responds to the $file_magic_cmd with a given extended regex.
# If you have `file' or equivalent on your system and you're not sure
# whether `pass_all' will *always* work, you probably want this one.

case $host_os in
aix[4-9]*)
  lt_cv_deplibs_check_method=pass_all
  ;;

beos*)
  lt_cv_deplibs_check_method=pass_all
  ;;

bsdi[45]*)
  lt_cv_deplibs_check_method='file_magic ELF [0-9][0-9]*-bit [ML]SB (shared object|dynamic lib)'
  lt_cv_file_magic_cmd='/usr/bin/file -L'
  lt_cv_file_magic_test_file=/shlib/libc.so
  ;;

cygwin*)
  # func_win32_libid is a shell function defined in ltmain.sh
  lt_cv_deplibs_check_method='file_magic ^x86 archive import|^x86 DLL'
  lt_cv_file_magic_cmd='func_win32_libid'
  ;;

mingw* | pw32*)
  # Base MSYS/MinGW do not provide the 'file' command needed by
  # func_win32_libid shell function, so use a weaker test based on 'objdump',
  # unless we find 'file', for example because we are cross-compiling.
  if ( file / ) >/dev/null 2>&1; then
    lt_cv_deplibs_check_method='file_magic ^x86 archive import|^x86 DLL'
    lt_cv_file_magic_cmd='func_win32_libid'
  else
    lt_cv_deplibs_check_method='file_magic file format pei*-i386(.*architecture: i386)?'
    lt_cv_file_magic_cmd='$OBJDUMP -f'
  fi
  ;;

cegcc)
  # use the weaker test based on 'objdump'. See mingw*.
  lt_cv_deplibs_check_method='file_magic file format pe-arm-.*little(.*architecture: arm)?'
  lt_cv_file_magic_cmd='$OBJDUMP -f'
  ;;

darwin* | rhapsody*)
  lt_cv_deplibs_check_method=pass_all
  ;;

freebsd* | dragonfly*)
  if echo __ELF__ | $CC -E - | $GREP __ELF__ > /dev/null; then
    case $host_cpu in
    i*86 )
      # Not sure whether the presence of OpenBSD here was a mistake.
      # Let's accept both of them until this is cleared up.
      lt_cv_deplibs_check_method='file_magic (FreeBSD|OpenBSD|DragonFly)/i[3-9]86 (compact )?demand paged shared library'
      lt_cv_file_magic_cmd=/usr/bin/file
      lt_cv_file_magic_test_file=`echo /usr/lib/libc.so.*`
      ;;
    esac
  else
    lt_cv_deplibs_check_method=pass_all
  fi
  ;;

gnu*)
  lt_cv_deplibs_check_method=pass_all
  ;;

hpux10.20* | hpux11*)
  lt_cv_file_magic_cmd=/usr/bin/file
  case $host_cpu in
  ia64*)
    lt_cv_deplibs_check_method='file_magic (s[0-9][0-9][0-9]|ELF-[0-9][0-9]) shared object file - IA64'
    lt_cv_file_magic_test_file=/usr/lib/hpux32/libc.so
    ;;
  hppa*64*)
    lt_cv_deplibs_check_method='file_magic (s[0-9][0-9][0-9]|ELF-[0-9][0-9]) shared object file - PA-RISC [0-9].[0-9]'
    lt_cv_file_magic_test_file=/usr/lib/pa20_64/libc.sl
    ;;
  *)
    lt_cv_deplibs_check_method='file_magic (s[0-9][0-9][0-9]|PA-RISC[0-9].[0-9]) shared library'
    lt_cv_file_magic_test_file=/usr/lib/libc.sl
    ;;
  esac
  ;;

interix[3-9]*)
  # PIC code is broken on Interix 3.x, that's why |\.a not |_pic\.a here
  lt_cv_deplibs_check_method='match_pattern /lib[^/]+(\.so|\.a)$'
  ;;

irix5* | irix6* | nonstopux*)
  case $LD in
  *-32|*"-32 ") libmagic=32-bit;;
  *-n32|*"-n32 ") libmagic=N32;;
  *-64|*"-64 ") libmagic=64-bit;;
  *) libmagic=never-match;;
  esac
  lt_cv_deplibs_check_method=pass_all
  ;;

# This must be Linux ELF.
linux* | k*bsd*-gnu)
  lt_cv_deplibs_check_method=pass_all
  ;;

netbsd*)
  if echo __ELF__ | $CC -E - | $GREP __ELF__ > /dev/null; then
    lt_cv_deplibs_check_method='match_pattern /lib[^/]+(\.so\.[0-9]+\.[0-9]+|_pic\.a)$'
  else
    lt_cv_deplibs_check_method='match_pattern /lib[^/]+(\.so|_pic\.a)$'
  fi
  ;;

newos6*)
  lt_cv_deplibs_check_method='file_magic ELF [0-9][0-9]*-bit [ML]SB (executable|dynamic lib)'
  lt_cv_file_magic_cmd=/usr/bin/file
  lt_cv_file_magic_test_file=/usr/lib/libnls.so
  ;;

*nto* | *qnx*)
  lt_cv_deplibs_check_method=pass_all
  ;;

openbsd*)
  if test -z "`echo __ELF__ | $CC -E - | $GREP __ELF__`" || test "$host_os-$host_cpu" = "openbsd2.8-powerpc"; then
    lt_cv_deplibs_check_method='match_pattern /lib[^/]+(\.so\.[0-9]+\.[0-9]+|\.so|_pic\.a)$'
  else
    lt_cv_deplibs_check_method='match_pattern /lib[^/]+(\.so\.[0-9]+\.[0-9]+|_pic\.a)$'
  fi
  ;;

osf3* | osf4* | osf5*)
  lt_cv_deplibs_check_method=pass_all
  ;;

rdos*)
  lt_cv_deplibs_check_method=pass_all
  ;;

solaris*)
  lt_cv_deplibs_check_method=pass_all
  ;;

sysv5* | sco3.2v5* | sco5v6* | unixware* | OpenUNIX* | sysv4*uw2*)
  lt_cv_deplibs_check_method=pass_all
  ;;

sysv4 | sysv4.3*)
  case $host_vendor in
  motorola)
    lt_cv_deplibs_check_method='file_magic ELF [0-9][0-9]*-bit [ML]SB (shared object|dynamic lib) M[0-9][0-9]* Version [0-9]'
    lt_cv_file_magic_test_file=`echo /usr/lib/libc.so*`
    ;;
  ncr)
    lt_cv_deplibs_check_method=pass_all
    ;;
  sequent)
    lt_cv_file_magic_cmd='/bin/file'
    lt_cv_deplibs_check_method='file_magic ELF [0-9][0-9]*-bit [LM]SB (shared object|dynamic lib )'
    ;;
  sni)
    lt_cv_file_magic_cmd='/bin/file'
    lt_cv_deplibs_check_method="file_magic ELF [0-9][0-9]*-bit [LM]SB dynamic lib"
    lt_cv_file_magic_test_file=/lib/libc.so
    ;;
  siemens)
    lt_cv_deplibs_check_method=pass_all
    ;;
  pc)
    lt_cv_deplibs_check_method=pass_all
    ;;
  esac
  ;;

tpf*)
  lt_cv_deplibs_check_method=pass_all
  ;;
esac

fi
{ $as_echo "$as_me:$LINENO: result: $lt_cv_deplibs_check_method" >&5
$as_echo "$lt_cv_deplibs_check_method" >&6; }
file_magic_cmd=$lt_cv_file_magic_cmd
deplibs_check_method=$lt_cv_deplibs_check_method
test -z "$deplibs_check_method" && deplibs_check_method=unknown


if test -n "$ac_tool_prefix"; then
  # Extract the first word of "${ac_tool_prefix}ar", so it can be a program name with args.
set dummy ${ac_tool_prefix}ar; ac_word=$2
{ $as_echo "$as_me:$LINENO: checking for $ac_word" >&5
$as_echo_n "checking for $ac_word... " >&6; }
if test "${ac_cv_prog_AR+set}" = set; then
  $as_echo_n "(cached) " >&6
else
  if test -n "$AR"; then
  ac_cv_prog_AR="$AR" # Let the user override the test.
else
as_save_IFS=$IFS; IFS=$PATH_SEPARATOR
for as_dir in $PATH
do
  IFS=$as_save_IFS
  test -z "$as_dir" && as_dir=.
  for ac_exec_ext in '' $ac_executable_extensions; do
  if { test -f "$as_dir/$ac_word$ac_exec_ext" && $as_test_x "$as_dir/$ac_word$ac_exec_ext"; }; then
    ac_cv_prog_AR="${ac_tool_prefix}ar"
    $as_echo "$as_me:$LINENO: found $as_dir/$ac_word$ac_exec_ext" >&5
    break 2
  fi
done
done
IFS=$as_save_IFS

fi
fi
AR=$ac_cv_prog_AR
if test -n "$AR"; then
  { $as_echo "$as_me:$LINENO: result: $AR" >&5
$as_echo "$AR" >&6; }
else
  { $as_echo "$as_me:$LINENO: result: no" >&5
$as_echo "no" >&6; }
fi


fi
if test -z "$ac_cv_prog_AR"; then
  ac_ct_AR=$AR
  # Extract the first word of "ar", so it can be a program name with args.
set dummy ar; ac_word=$2
{ $as_echo "$as_me:$LINENO: checking for $ac_word" >&5
$as_echo_n "checking for $ac_word... " >&6; }
if test "${ac_cv_prog_ac_ct_AR+set}" = set; then
  $as_echo_n "(cached) " >&6
else
  if test -n "$ac_ct_AR"; then
  ac_cv_prog_ac_ct_AR="$ac_ct_AR" # Let the user override the test.
else
as_save_IFS=$IFS; IFS=$PATH_SEPARATOR
for as_dir in $PATH
do
  IFS=$as_save_IFS
  test -z "$as_dir" && as_dir=.
  for ac_exec_ext in '' $ac_executable_extensions; do
  if { test -f "$as_dir/$ac_word$ac_exec_ext" && $as_test_x "$as_dir/$ac_word$ac_exec_ext"; }; then
    ac_cv_prog_ac_ct_AR="ar"
    $as_echo "$as_me:$LINENO: found $as_dir/$ac_word$ac_exec_ext" >&5
    break 2
  fi
done
done
IFS=$as_save_IFS

fi
fi
ac_ct_AR=$ac_cv_prog_ac_ct_AR
if test -n "$ac_ct_AR"; then
  { $as_echo "$as_me:$LINENO: result: $ac_ct_AR" >&5
$as_echo "$ac_ct_AR" >&6; }
else
  { $as_echo "$as_me:$LINENO: result: no" >&5
$as_echo "no" >&6; }
fi

  if test "x$ac_ct_AR" = x; then
    AR="false"
  else
    case $cross_compiling:$ac_tool_warned in
yes:)
{ $as_echo "$as_me:$LINENO: WARNING: In the future, Autoconf will not detect cross-tools
whose name does not start with the host triplet.  If you think this
configuration is useful to you, please write to autoconf@gnu.org." >&5
$as_echo "$as_me: WARNING: In the future, Autoconf will not detect cross-tools
whose name does not start with the host triplet.  If you think this
configuration is useful to you, please write to autoconf@gnu.org." >&2;}
ac_tool_warned=yes ;;
esac
    AR=$ac_ct_AR
  fi
else
  AR="$ac_cv_prog_AR"
fi

test -z "$AR" && AR=ar
test -z "$AR_FLAGS" && AR_FLAGS=cru


if test -n "$ac_tool_prefix"; then
  # Extract the first word of "${ac_tool_prefix}strip", so it can be a program name with args.
set dummy ${ac_tool_prefix}strip; ac_word=$2
{ $as_echo "$as_me:$LINENO: checking for $ac_word" >&5
$as_echo_n "checking for $ac_word... " >&6; }
if test "${ac_cv_prog_STRIP+set}" = set; then
  $as_echo_n "(cached) " >&6
else
  if test -n "$STRIP"; then
  ac_cv_prog_STRIP="$STRIP" # Let the user override the test.
else
as_save_IFS=$IFS; IFS=$PATH_SEPARATOR
for as_dir in $PATH
do
  IFS=$as_save_IFS
  test -z "$as_dir" && as_dir=.
  for ac_exec_ext in '' $ac_executable_extensions; do
  if { test -f "$as_dir/$ac_word$ac_exec_ext" && $as_test_x "$as_dir/$ac_word$ac_exec_ext"; }; then
    ac_cv_prog_STRIP="${ac_tool_prefix}strip"
    $as_echo "$as_me:$LINENO: found $as_dir/$ac_word$ac_exec_ext" >&5
    break 2
  fi
done
done
IFS=$as_save_IFS

fi
fi
STRIP=$ac_cv_prog_STRIP
if test -n "$STRIP"; then
  { $as_echo "$as_me:$LINENO: result: $STRIP" >&5
$as_echo "$STRIP" >&6; }
else
  { $as_echo "$as_me:$LINENO: result: no" >&5
$as_echo "no" >&6; }
fi


fi
if test -z "$ac_cv_prog_STRIP"; then
  ac_ct_STRIP=$STRIP
  # Extract the first word of "strip", so it can be a program name with args.
set dummy strip; ac_word=$2
{ $as_echo "$as_me:$LINENO: checking for $ac_word" >&5
$as_echo_n "checking for $ac_word... " >&6; }
if test "${ac_cv_prog_ac_ct_STRIP+set}" = set; then
  $as_echo_n "(cached) " >&6
else
  if test -n "$ac_ct_STRIP"; then
  ac_cv_prog_ac_ct_STRIP="$ac_ct_STRIP" # Let the user override the test.
else
as_save_IFS=$IFS; IFS=$PATH_SEPARATOR
for as_dir in $PATH
do
  IFS=$as_save_IFS
  test -z "$as_dir" && as_dir=.
  for ac_exec_ext in '' $ac_executable_extensions; do
  if { test -f "$as_dir/$ac_word$ac_exec_ext" && $as_test_x "$as_dir/$ac_word$ac_exec_ext"; }; then
    ac_cv_prog_ac_ct_STRIP="strip"
    $as_echo "$as_me:$LINENO: found $as_dir/$ac_word$ac_exec_ext" >&5
    break 2
  fi
done
done
IFS=$as_save_IFS

fi
fi
ac_ct_STRIP=$ac_cv_prog_ac_ct_STRIP
if test -n "$ac_ct_STRIP"; then
  { $as_echo "$as_me:$LINENO: result: $ac_ct_STRIP" >&5
$as_echo "$ac_ct_STRIP" >&6; }
else
  { $as_echo "$as_me:$LINENO: result: no" >&5
$as_echo "no" >&6; }
fi

  if test "x$ac_ct_STRIP" = x; then
    STRIP=":"
  else
    case $cross_compiling:$ac_tool_warned in
yes:)
{ $as_echo "$as_me:$LINENO: WARNING: In the future, Autoconf will not detect cross-tools
whose name does not start with the host triplet.  If you think this
configuration is useful to you, please write to autoconf@gnu.org." >&5
$as_echo "$as_me: WARNING: In the future, Autoconf will not detect cross-tools
whose name does not start with the host triplet.  If you think this
configuration is useful to you, please write to autoconf@gnu.org." >&2;}
ac_tool_warned=yes ;;
esac
    STRIP=$ac_ct_STRIP
  fi
else
  STRIP="$ac_cv_prog_STRIP"
fi

test -z "$STRIP" && STRIP=:


if test -n "$ac_tool_prefix"; then
  # Extract the first word of "${ac_tool_prefix}ranlib", so it can be a program name with args.
set dummy ${ac_tool_prefix}ranlib; ac_word=$2
{ $as_echo "$as_me:$LINENO: checking for $ac_word" >&5
$as_echo_n "checking for $ac_word... " >&6; }
if test "${ac_cv_prog_RANLIB+set}" = set; then
  $as_echo_n "(cached) " >&6
else
  if test -n "$RANLIB"; then
  ac_cv_prog_RANLIB="$RANLIB" # Let the user override the test.
else
as_save_IFS=$IFS; IFS=$PATH_SEPARATOR
for as_dir in $PATH
do
  IFS=$as_save_IFS
  test -z "$as_dir" && as_dir=.
  for ac_exec_ext in '' $ac_executable_extensions; do
  if { test -f "$as_dir/$ac_word$ac_exec_ext" && $as_test_x "$as_dir/$ac_word$ac_exec_ext"; }; then
    ac_cv_prog_RANLIB="${ac_tool_prefix}ranlib"
    $as_echo "$as_me:$LINENO: found $as_dir/$ac_word$ac_exec_ext" >&5
    break 2
  fi
done
done
IFS=$as_save_IFS

fi
fi
RANLIB=$ac_cv_prog_RANLIB
if test -n "$RANLIB"; then
  { $as_echo "$as_me:$LINENO: result: $RANLIB" >&5
$as_echo "$RANLIB" >&6; }
else
  { $as_echo "$as_me:$LINENO: result: no" >&5
$as_echo "no" >&6; }
fi


fi
if test -z "$ac_cv_prog_RANLIB"; then
  ac_ct_RANLIB=$RANLIB
  # Extract the first word of "ranlib", so it can be a program name with args.
set dummy ranlib; ac_word=$2
{ $as_echo "$as_me:$LINENO: checking for $ac_word" >&5
$as_echo_n "checking for $ac_word... " >&6; }
if test "${ac_cv_prog_ac_ct_RANLIB+set}" = set; then
  $as_echo_n "(cached) " >&6
else
  if test -n "$ac_ct_RANLIB"; then
  ac_cv_prog_ac_ct_RANLIB="$ac_ct_RANLIB" # Let the user override the test.
else
as_save_IFS=$IFS; IFS=$PATH_SEPARATOR
for as_dir in $PATH
do
  IFS=$as_save_IFS
  test -z "$as_dir" && as_dir=.
  for ac_exec_ext in '' $ac_executable_extensions; do
  if { test -f "$as_dir/$ac_word$ac_exec_ext" && $as_test_x "$as_dir/$ac_word$ac_exec_ext"; }; then
    ac_cv_prog_ac_ct_RANLIB="ranlib"
    $as_echo "$as_me:$LINENO: found $as_dir/$ac_word$ac_exec_ext" >&5
    break 2
  fi
done
done
IFS=$as_save_IFS

fi
fi
ac_ct_RANLIB=$ac_cv_prog_ac_ct_RANLIB
if test -n "$ac_ct_RANLIB"; then
  { $as_echo "$as_me:$LINENO: result: $ac_ct_RANLIB" >&5
$as_echo "$ac_ct_RANLIB" >&6; }
else
  { $as_echo "$as_me:$LINENO: result: no" >&5
$as_echo "no" >&6; }
fi

  if test "x$ac_ct_RANLIB" = x; then
    RANLIB=":"
  else
    case $cross_compiling:$ac_tool_warned in
yes:)
{ $as_echo "$as_me:$LINENO: WARNING: In the future, Autoconf will not detect cross-tools
whose name does not start with the host triplet.  If you think this
configuration is useful to you, please write to autoconf@gnu.org." >&5
$as_echo "$as_me: WARNING: In the future, Autoconf will not detect cross-tools
whose name does not start with the host triplet.  If you think this
configuration is useful to you, please write to autoconf@gnu.org." >&2;}
ac_tool_warned=yes ;;
esac
    RANLIB=$ac_ct_RANLIB
  fi
else
  RANLIB="$ac_cv_prog_RANLIB"
fi

test -z "$RANLIB" && RANLIB=:


# Determine commands to create old-style static archives.
old_archive_cmds='$AR $AR_FLAGS $oldlib$oldobjs'
old_postinstall_cmds='chmod 644 $oldlib'
old_postuninstall_cmds=

if test -n "$RANLIB"; then
  case $host_os in
  openbsd*)
    old_postinstall_cmds="$old_postinstall_cmds~\$RANLIB -t \$oldlib"
    ;;
  *)
    old_postinstall_cmds="$old_postinstall_cmds~\$RANLIB \$oldlib"
    ;;
  esac
  old_archive_cmds="$old_archive_cmds~\$RANLIB \$oldlib"
fi


# If no C compiler was specified, use CC.
LTCC=${LTCC-"$CC"}

# If no C compiler flags were specified, use CFLAGS.
LTCFLAGS=${LTCFLAGS-"$CFLAGS"}

# Allow CC to be a program name with arguments.
compiler=$CC


# Check for command to grab the raw symbol name followed by C symbol from nm.
{ $as_echo "$as_me:$LINENO: checking command to parse $NM output from $compiler object" >&5
$as_echo_n "checking command to parse $NM output from $compiler object... " >&6; }
if test "${lt_cv_sys_global_symbol_pipe+set}" = set; then
  $as_echo_n "(cached) " >&6
else

# These are sane defaults that work on at least a few old systems.
# [They come from Ultrix.  What could be older than Ultrix?!! ;)]

# Character class describing NM global symbol codes.
symcode='[BCDEGRST]'

# Regexp to match symbols that can be accessed directly from C.
sympat='\([_A-Za-z][_A-Za-z0-9]*\)'

# Define system-specific variables.
case $host_os in
aix*)
  symcode='[BCDT]'
  ;;
cygwin* | mingw* | pw32* | cegcc*)
  symcode='[ABCDGISTW]'
  ;;
hpux*)
  if test "$host_cpu" = ia64; then
    symcode='[ABCDEGRST]'
  fi
  ;;
irix* | nonstopux*)
  symcode='[BCDEGRST]'
  ;;
osf*)
  symcode='[BCDEGQRST]'
  ;;
solaris*)
  symcode='[BDRT]'
  ;;
sco3.2v5*)
  symcode='[DT]'
  ;;
sysv4.2uw2*)
  symcode='[DT]'
  ;;
sysv5* | sco5v6* | unixware* | OpenUNIX*)
  symcode='[ABDT]'
  ;;
sysv4)
  symcode='[DFNSTU]'
  ;;
esac

# If we're using GNU nm, then use its standard symbol codes.
case `$NM -V 2>&1` in
*GNU* | *'with BFD'*)
  symcode='[ABCDGIRSTW]' ;;
esac

# Transform an extracted symbol line into a proper C declaration.
# Some systems (esp. on ia64) link data and code symbols differently,
# so use this general approach.
lt_cv_sys_global_symbol_to_cdecl="sed -n -e 's/^T .* \(.*\)$/extern int \1();/p' -e 's/^$symcode* .* \(.*\)$/extern char \1;/p'"

# Transform an extracted symbol line into symbol name and symbol address
lt_cv_sys_global_symbol_to_c_name_address="sed -n -e 's/^: \([^ ]*\) $/  {\\\"\1\\\", (void *) 0},/p' -e 's/^$symcode* \([^ ]*\) \([^ ]*\)$/  {\"\2\", (void *) \&\2},/p'"
lt_cv_sys_global_symbol_to_c_name_address_lib_prefix="sed -n -e 's/^: \([^ ]*\) $/  {\\\"\1\\\", (void *) 0},/p' -e 's/^$symcode* \([^ ]*\) \(lib[^ ]*\)$/  {\"\2\", (void *) \&\2},/p' -e 's/^$symcode* \([^ ]*\) \([^ ]*\)$/  {\"lib\2\", (void *) \&\2},/p'"

# Handle CRLF in mingw tool chain
opt_cr=
case $build_os in
mingw*)
  opt_cr=`$ECHO 'x\{0,1\}' | tr x '\015'` # option cr in regexp
  ;;
esac

# Try without a prefix underscore, then with it.
for ac_symprfx in "" "_"; do

  # Transform symcode, sympat, and symprfx into a raw symbol and a C symbol.
  symxfrm="\\1 $ac_symprfx\\2 \\2"

  # Write the raw and C identifiers.
  if test "$lt_cv_nm_interface" = "MS dumpbin"; then
    # Fake it for dumpbin and say T for any non-static function
    # and D for any global variable.
    # Also find C++ and __fastcall symbols from MSVC++,
    # which start with @ or ?.
    lt_cv_sys_global_symbol_pipe="$AWK '"\
"     {last_section=section; section=\$ 3};"\
"     /Section length .*#relocs.*(pick any)/{hide[last_section]=1};"\
"     \$ 0!~/External *\|/{next};"\
"     / 0+ UNDEF /{next}; / UNDEF \([^|]\)*()/{next};"\
"     {if(hide[section]) next};"\
"     {f=0}; \$ 0~/\(\).*\|/{f=1}; {printf f ? \"T \" : \"D \"};"\
"     {split(\$ 0, a, /\||\r/); split(a[2], s)};"\
"     s[1]~/^[@?]/{print s[1], s[1]; next};"\
"     s[1]~prfx {split(s[1],t,\"@\"); print t[1], substr(t[1],length(prfx))}"\
"     ' prfx=^$ac_symprfx"
  else
    lt_cv_sys_global_symbol_pipe="sed -n -e 's/^.*[	 ]\($symcode$symcode*\)[	 ][	 ]*$ac_symprfx$sympat$opt_cr$/$symxfrm/p'"
  fi

  # Check to see that the pipe works correctly.
  pipe_works=no

  rm -f conftest*
  cat > conftest.$ac_ext <<_LT_EOF
#ifdef __cplusplus
extern "C" {
#endif
char nm_test_var;
void nm_test_func(void);
void nm_test_func(void){}
#ifdef __cplusplus
}
#endif
int main(){nm_test_var='a';nm_test_func();return(0);}
_LT_EOF

  if { (eval echo "$as_me:$LINENO: \"$ac_compile\"") >&5
  (eval $ac_compile) 2>&5
  ac_status=$?
  $as_echo "$as_me:$LINENO: \$? = $ac_status" >&5
  (exit $ac_status); }; then
    # Now try to grab the symbols.
    nlist=conftest.nm
    if { (eval echo "$as_me:$LINENO: \"$NM conftest.$ac_objext \| $lt_cv_sys_global_symbol_pipe \> $nlist\"") >&5
  (eval $NM conftest.$ac_objext \| $lt_cv_sys_global_symbol_pipe \> $nlist) 2>&5
  ac_status=$?
  $as_echo "$as_me:$LINENO: \$? = $ac_status" >&5
  (exit $ac_status); } && test -s "$nlist"; then
      # Try sorting and uniquifying the output.
      if sort "$nlist" | uniq > "$nlist"T; then
	mv -f "$nlist"T "$nlist"
      else
	rm -f "$nlist"T
      fi

      # Make sure that we snagged all the symbols we need.
      if $GREP ' nm_test_var$' "$nlist" >/dev/null; then
	if $GREP ' nm_test_func$' "$nlist" >/dev/null; then
	  cat <<_LT_EOF > conftest.$ac_ext
#ifdef __cplusplus
extern "C" {
#endif

_LT_EOF
	  # Now generate the symbol file.
	  eval "$lt_cv_sys_global_symbol_to_cdecl"' < "$nlist" | $GREP -v main >> conftest.$ac_ext'

	  cat <<_LT_EOF >> conftest.$ac_ext

/* The mapping between symbol names and symbols.  */
const struct {
  const char *name;
  void       *address;
}
lt__PROGRAM__LTX_preloaded_symbols[] =
{
  { "@PROGRAM@", (void *) 0 },
_LT_EOF
	  $SED "s/^$symcode$symcode* \(.*\) \(.*\)$/  {\"\2\", (void *) \&\2},/" < "$nlist" | $GREP -v main >> conftest.$ac_ext
	  cat <<\_LT_EOF >> conftest.$ac_ext
  {0, (void *) 0}
};

/* This works around a problem in FreeBSD linker */
#ifdef FREEBSD_WORKAROUND
static const void *lt_preloaded_setup() {
  return lt__PROGRAM__LTX_preloaded_symbols;
}
#endif

#ifdef __cplusplus
}
#endif
_LT_EOF
	  # Now try linking the two files.
	  mv conftest.$ac_objext conftstm.$ac_objext
	  lt_save_LIBS="$LIBS"
	  lt_save_CFLAGS="$CFLAGS"
	  LIBS="conftstm.$ac_objext"
	  CFLAGS="$CFLAGS$lt_prog_compiler_no_builtin_flag"
	  if { (eval echo "$as_me:$LINENO: \"$ac_link\"") >&5
  (eval $ac_link) 2>&5
  ac_status=$?
  $as_echo "$as_me:$LINENO: \$? = $ac_status" >&5
  (exit $ac_status); } && test -s conftest${ac_exeext}; then
	    pipe_works=yes
	  fi
	  LIBS="$lt_save_LIBS"
	  CFLAGS="$lt_save_CFLAGS"
	else
	  echo "cannot find nm_test_func in $nlist" >&5
	fi
      else
	echo "cannot find nm_test_var in $nlist" >&5
      fi
    else
      echo "cannot run $lt_cv_sys_global_symbol_pipe" >&5
    fi
  else
    echo "$progname: failed program was:" >&5
    cat conftest.$ac_ext >&5
  fi
  rm -rf conftest* conftst*

  # Do not use the global_symbol_pipe unless it works.
  if test "$pipe_works" = yes; then
    break
  else
    lt_cv_sys_global_symbol_pipe=
  fi
done

fi

if test -z "$lt_cv_sys_global_symbol_pipe"; then
  lt_cv_sys_global_symbol_to_cdecl=
fi
if test -z "$lt_cv_sys_global_symbol_pipe$lt_cv_sys_global_symbol_to_cdecl"; then
  { $as_echo "$as_me:$LINENO: result: failed" >&5
$as_echo "failed" >&6; }
else
  { $as_echo "$as_me:$LINENO: result: ok" >&5
$as_echo "ok" >&6; }
fi


# Check whether --enable-libtool-lock was given.
if test "${enable_libtool_lock+set}" = set; then
  enableval=$enable_libtool_lock;
fi

test "x$enable_libtool_lock" != xno && enable_libtool_lock=yes

# Some flags need to be propagated to the compiler or linker for good
# libtool support.
case $host in
ia64-*-hpux*)
  # Find out which ABI we are using.
  echo 'int i;' > conftest.$ac_ext
  if { (eval echo "$as_me:$LINENO: \"$ac_compile\"") >&5
  (eval $ac_compile) 2>&5
  ac_status=$?
  $as_echo "$as_me:$LINENO: \$? = $ac_status" >&5
  (exit $ac_status); }; then
    case `/usr/bin/file conftest.$ac_objext` in
      *ELF-32*)
	HPUX_IA64_MODE="32"
	;;
      *ELF-64*)
	HPUX_IA64_MODE="64"
	;;
    esac
  fi
  rm -rf conftest*
  ;;
*-*-irix6*)
  # Find out which ABI we are using.
  echo '#line 5587 "configure"' > conftest.$ac_ext
  if { (eval echo "$as_me:$LINENO: \"$ac_compile\"") >&5
  (eval $ac_compile) 2>&5
  ac_status=$?
  $as_echo "$as_me:$LINENO: \$? = $ac_status" >&5
  (exit $ac_status); }; then
    if test "$lt_cv_prog_gnu_ld" = yes; then
      case `/usr/bin/file conftest.$ac_objext` in
	*32-bit*)
	  LD="${LD-ld} -melf32bsmip"
	  ;;
	*N32*)
	  LD="${LD-ld} -melf32bmipn32"
	  ;;
	*64-bit*)
	  LD="${LD-ld} -melf64bmip"
	;;
      esac
    else
      case `/usr/bin/file conftest.$ac_objext` in
	*32-bit*)
	  LD="${LD-ld} -32"
	  ;;
	*N32*)
	  LD="${LD-ld} -n32"
	  ;;
	*64-bit*)
	  LD="${LD-ld} -64"
	  ;;
      esac
    fi
  fi
  rm -rf conftest*
  ;;

x86_64-*kfreebsd*-gnu|x86_64-*linux*|ppc*-*linux*|powerpc*-*linux*| \
s390*-*linux*|s390*-*tpf*|sparc*-*linux*)
  # Find out which ABI we are using.
  echo 'int i;' > conftest.$ac_ext
  if { (eval echo "$as_me:$LINENO: \"$ac_compile\"") >&5
  (eval $ac_compile) 2>&5
  ac_status=$?
  $as_echo "$as_me:$LINENO: \$? = $ac_status" >&5
  (exit $ac_status); }; then
    case `/usr/bin/file conftest.o` in
      *32-bit*)
	case $host in
	  x86_64-*kfreebsd*-gnu)
	    LD="${LD-ld} -m elf_i386_fbsd"
	    ;;
	  x86_64-*linux*)
	    LD="${LD-ld} -m elf_i386"
	    ;;
	  ppc64-*linux*|powerpc64-*linux*)
	    LD="${LD-ld} -m elf32ppclinux"
	    ;;
	  s390x-*linux*)
	    LD="${LD-ld} -m elf_s390"
	    ;;
	  sparc64-*linux*)
	    LD="${LD-ld} -m elf32_sparc"
	    ;;
	esac
	;;
      *64-bit*)
	case $host in
	  x86_64-*kfreebsd*-gnu)
	    LD="${LD-ld} -m elf_x86_64_fbsd"
	    ;;
	  x86_64-*linux*)
	    LD="${LD-ld} -m elf_x86_64"
	    ;;
	  ppc*-*linux*|powerpc*-*linux*)
	    LD="${LD-ld} -m elf64ppc"
	    ;;
	  s390*-*linux*|s390*-*tpf*)
	    LD="${LD-ld} -m elf64_s390"
	    ;;
	  sparc*-*linux*)
	    LD="${LD-ld} -m elf64_sparc"
	    ;;
	esac
	;;
    esac
  fi
  rm -rf conftest*
  ;;

*-*-sco3.2v5*)
  # On SCO OpenServer 5, we need -belf to get full-featured binaries.
  SAVE_CFLAGS="$CFLAGS"
  CFLAGS="$CFLAGS -belf"
  { $as_echo "$as_me:$LINENO: checking whether the C compiler needs -belf" >&5
$as_echo_n "checking whether the C compiler needs -belf... " >&6; }
if test "${lt_cv_cc_needs_belf+set}" = set; then
  $as_echo_n "(cached) " >&6
else
  ac_ext=c
ac_cpp='$CPP $CPPFLAGS'
ac_compile='$CC -c $CFLAGS $CPPFLAGS conftest.$ac_ext >&5'
ac_link='$CC -o conftest$ac_exeext $CFLAGS $CPPFLAGS $LDFLAGS conftest.$ac_ext $LIBS >&5'
ac_compiler_gnu=$ac_cv_c_compiler_gnu

     cat >conftest.$ac_ext <<_ACEOF
/* confdefs.h.  */
_ACEOF
cat confdefs.h >>conftest.$ac_ext
cat >>conftest.$ac_ext <<_ACEOF
/* end confdefs.h.  */

int
main ()
{

  ;
  return 0;
}
_ACEOF
rm -f conftest.$ac_objext conftest$ac_exeext
if { (ac_try="$ac_link"
case "(($ac_try" in
  *\"* | *\`* | *\\*) ac_try_echo=\$ac_try;;
  *) ac_try_echo=$ac_try;;
esac
eval ac_try_echo="\"\$as_me:$LINENO: $ac_try_echo\""
$as_echo "$ac_try_echo") >&5
  (eval "$ac_link") 2>conftest.er1
  ac_status=$?
  grep -v '^ *+' conftest.er1 >conftest.err
  rm -f conftest.er1
  cat conftest.err >&5
  $as_echo "$as_me:$LINENO: \$? = $ac_status" >&5
  (exit $ac_status); } && {
	 test -z "$ac_c_werror_flag" ||
	 test ! -s conftest.err
       } && test -s conftest$ac_exeext && {
	 test "$cross_compiling" = yes ||
	 $as_test_x conftest$ac_exeext
       }; then
  lt_cv_cc_needs_belf=yes
else
  $as_echo "$as_me: failed program was:" >&5
sed 's/^/| /' conftest.$ac_ext >&5

	lt_cv_cc_needs_belf=no
fi

rm -rf conftest.dSYM
rm -f core conftest.err conftest.$ac_objext conftest_ipa8_conftest.oo \
      conftest$ac_exeext conftest.$ac_ext
     ac_ext=c
ac_cpp='$CPP $CPPFLAGS'
ac_compile='$CC -c $CFLAGS $CPPFLAGS conftest.$ac_ext >&5'
ac_link='$CC -o conftest$ac_exeext $CFLAGS $CPPFLAGS $LDFLAGS conftest.$ac_ext $LIBS >&5'
ac_compiler_gnu=$ac_cv_c_compiler_gnu

fi
{ $as_echo "$as_me:$LINENO: result: $lt_cv_cc_needs_belf" >&5
$as_echo "$lt_cv_cc_needs_belf" >&6; }
  if test x"$lt_cv_cc_needs_belf" != x"yes"; then
    # this is probably gcc 2.8.0, egcs 1.0 or newer; no need for -belf
    CFLAGS="$SAVE_CFLAGS"
  fi
  ;;
sparc*-*solaris*)
  # Find out which ABI we are using.
  echo 'int i;' > conftest.$ac_ext
  if { (eval echo "$as_me:$LINENO: \"$ac_compile\"") >&5
  (eval $ac_compile) 2>&5
  ac_status=$?
  $as_echo "$as_me:$LINENO: \$? = $ac_status" >&5
  (exit $ac_status); }; then
    case `/usr/bin/file conftest.o` in
    *64-bit*)
      case $lt_cv_prog_gnu_ld in
      yes*) LD="${LD-ld} -m elf64_sparc" ;;
      *)
	if ${LD-ld} -64 -r -o conftest2.o conftest.o >/dev/null 2>&1; then
	  LD="${LD-ld} -64"
	fi
	;;
      esac
      ;;
    esac
  fi
  rm -rf conftest*
  ;;
esac

need_locks="$enable_libtool_lock"


  case $host_os in
    rhapsody* | darwin*)
    if test -n "$ac_tool_prefix"; then
  # Extract the first word of "${ac_tool_prefix}dsymutil", so it can be a program name with args.
set dummy ${ac_tool_prefix}dsymutil; ac_word=$2
{ $as_echo "$as_me:$LINENO: checking for $ac_word" >&5
$as_echo_n "checking for $ac_word... " >&6; }
if test "${ac_cv_prog_DSYMUTIL+set}" = set; then
  $as_echo_n "(cached) " >&6
else
  if test -n "$DSYMUTIL"; then
  ac_cv_prog_DSYMUTIL="$DSYMUTIL" # Let the user override the test.
else
as_save_IFS=$IFS; IFS=$PATH_SEPARATOR
for as_dir in $PATH
do
  IFS=$as_save_IFS
  test -z "$as_dir" && as_dir=.
  for ac_exec_ext in '' $ac_executable_extensions; do
  if { test -f "$as_dir/$ac_word$ac_exec_ext" && $as_test_x "$as_dir/$ac_word$ac_exec_ext"; }; then
    ac_cv_prog_DSYMUTIL="${ac_tool_prefix}dsymutil"
    $as_echo "$as_me:$LINENO: found $as_dir/$ac_word$ac_exec_ext" >&5
    break 2
  fi
done
done
IFS=$as_save_IFS

fi
fi
DSYMUTIL=$ac_cv_prog_DSYMUTIL
if test -n "$DSYMUTIL"; then
  { $as_echo "$as_me:$LINENO: result: $DSYMUTIL" >&5
$as_echo "$DSYMUTIL" >&6; }
else
  { $as_echo "$as_me:$LINENO: result: no" >&5
$as_echo "no" >&6; }
fi


fi
if test -z "$ac_cv_prog_DSYMUTIL"; then
  ac_ct_DSYMUTIL=$DSYMUTIL
  # Extract the first word of "dsymutil", so it can be a program name with args.
set dummy dsymutil; ac_word=$2
{ $as_echo "$as_me:$LINENO: checking for $ac_word" >&5
$as_echo_n "checking for $ac_word... " >&6; }
if test "${ac_cv_prog_ac_ct_DSYMUTIL+set}" = set; then
  $as_echo_n "(cached) " >&6
else
  if test -n "$ac_ct_DSYMUTIL"; then
  ac_cv_prog_ac_ct_DSYMUTIL="$ac_ct_DSYMUTIL" # Let the user override the test.
else
as_save_IFS=$IFS; IFS=$PATH_SEPARATOR
for as_dir in $PATH
do
  IFS=$as_save_IFS
  test -z "$as_dir" && as_dir=.
  for ac_exec_ext in '' $ac_executable_extensions; do
  if { test -f "$as_dir/$ac_word$ac_exec_ext" && $as_test_x "$as_dir/$ac_word$ac_exec_ext"; }; then
    ac_cv_prog_ac_ct_DSYMUTIL="dsymutil"
    $as_echo "$as_me:$LINENO: found $as_dir/$ac_word$ac_exec_ext" >&5
    break 2
  fi
done
done
IFS=$as_save_IFS

fi
fi
ac_ct_DSYMUTIL=$ac_cv_prog_ac_ct_DSYMUTIL
if test -n "$ac_ct_DSYMUTIL"; then
  { $as_echo "$as_me:$LINENO: result: $ac_ct_DSYMUTIL" >&5
$as_echo "$ac_ct_DSYMUTIL" >&6; }
else
  { $as_echo "$as_me:$LINENO: result: no" >&5
$as_echo "no" >&6; }
fi

  if test "x$ac_ct_DSYMUTIL" = x; then
    DSYMUTIL=":"
  else
    case $cross_compiling:$ac_tool_warned in
yes:)
{ $as_echo "$as_me:$LINENO: WARNING: In the future, Autoconf will not detect cross-tools
whose name does not start with the host triplet.  If you think this
configuration is useful to you, please write to autoconf@gnu.org." >&5
$as_echo "$as_me: WARNING: In the future, Autoconf will not detect cross-tools
whose name does not start with the host triplet.  If you think this
configuration is useful to you, please write to autoconf@gnu.org." >&2;}
ac_tool_warned=yes ;;
esac
    DSYMUTIL=$ac_ct_DSYMUTIL
  fi
else
  DSYMUTIL="$ac_cv_prog_DSYMUTIL"
fi

    if test -n "$ac_tool_prefix"; then
  # Extract the first word of "${ac_tool_prefix}nmedit", so it can be a program name with args.
set dummy ${ac_tool_prefix}nmedit; ac_word=$2
{ $as_echo "$as_me:$LINENO: checking for $ac_word" >&5
$as_echo_n "checking for $ac_word... " >&6; }
if test "${ac_cv_prog_NMEDIT+set}" = set; then
  $as_echo_n "(cached) " >&6
else
  if test -n "$NMEDIT"; then
  ac_cv_prog_NMEDIT="$NMEDIT" # Let the user override the test.
else
as_save_IFS=$IFS; IFS=$PATH_SEPARATOR
for as_dir in $PATH
do
  IFS=$as_save_IFS
  test -z "$as_dir" && as_dir=.
  for ac_exec_ext in '' $ac_executable_extensions; do
  if { test -f "$as_dir/$ac_word$ac_exec_ext" && $as_test_x "$as_dir/$ac_word$ac_exec_ext"; }; then
    ac_cv_prog_NMEDIT="${ac_tool_prefix}nmedit"
    $as_echo "$as_me:$LINENO: found $as_dir/$ac_word$ac_exec_ext" >&5
    break 2
  fi
done
done
IFS=$as_save_IFS

fi
fi
NMEDIT=$ac_cv_prog_NMEDIT
if test -n "$NMEDIT"; then
  { $as_echo "$as_me:$LINENO: result: $NMEDIT" >&5
$as_echo "$NMEDIT" >&6; }
else
  { $as_echo "$as_me:$LINENO: result: no" >&5
$as_echo "no" >&6; }
fi


fi
if test -z "$ac_cv_prog_NMEDIT"; then
  ac_ct_NMEDIT=$NMEDIT
  # Extract the first word of "nmedit", so it can be a program name with args.
set dummy nmedit; ac_word=$2
{ $as_echo "$as_me:$LINENO: checking for $ac_word" >&5
$as_echo_n "checking for $ac_word... " >&6; }
if test "${ac_cv_prog_ac_ct_NMEDIT+set}" = set; then
  $as_echo_n "(cached) " >&6
else
  if test -n "$ac_ct_NMEDIT"; then
  ac_cv_prog_ac_ct_NMEDIT="$ac_ct_NMEDIT" # Let the user override the test.
else
as_save_IFS=$IFS; IFS=$PATH_SEPARATOR
for as_dir in $PATH
do
  IFS=$as_save_IFS
  test -z "$as_dir" && as_dir=.
  for ac_exec_ext in '' $ac_executable_extensions; do
  if { test -f "$as_dir/$ac_word$ac_exec_ext" && $as_test_x "$as_dir/$ac_word$ac_exec_ext"; }; then
    ac_cv_prog_ac_ct_NMEDIT="nmedit"
    $as_echo "$as_me:$LINENO: found $as_dir/$ac_word$ac_exec_ext" >&5
    break 2
  fi
done
done
IFS=$as_save_IFS

fi
fi
ac_ct_NMEDIT=$ac_cv_prog_ac_ct_NMEDIT
if test -n "$ac_ct_NMEDIT"; then
  { $as_echo "$as_me:$LINENO: result: $ac_ct_NMEDIT" >&5
$as_echo "$ac_ct_NMEDIT" >&6; }
else
  { $as_echo "$as_me:$LINENO: result: no" >&5
$as_echo "no" >&6; }
fi

  if test "x$ac_ct_NMEDIT" = x; then
    NMEDIT=":"
  else
    case $cross_compiling:$ac_tool_warned in
yes:)
{ $as_echo "$as_me:$LINENO: WARNING: In the future, Autoconf will not detect cross-tools
whose name does not start with the host triplet.  If you think this
configuration is useful to you, please write to autoconf@gnu.org." >&5
$as_echo "$as_me: WARNING: In the future, Autoconf will not detect cross-tools
whose name does not start with the host triplet.  If you think this
configuration is useful to you, please write to autoconf@gnu.org." >&2;}
ac_tool_warned=yes ;;
esac
    NMEDIT=$ac_ct_NMEDIT
  fi
else
  NMEDIT="$ac_cv_prog_NMEDIT"
fi

    if test -n "$ac_tool_prefix"; then
  # Extract the first word of "${ac_tool_prefix}lipo", so it can be a program name with args.
set dummy ${ac_tool_prefix}lipo; ac_word=$2
{ $as_echo "$as_me:$LINENO: checking for $ac_word" >&5
$as_echo_n "checking for $ac_word... " >&6; }
if test "${ac_cv_prog_LIPO+set}" = set; then
  $as_echo_n "(cached) " >&6
else
  if test -n "$LIPO"; then
  ac_cv_prog_LIPO="$LIPO" # Let the user override the test.
else
as_save_IFS=$IFS; IFS=$PATH_SEPARATOR
for as_dir in $PATH
do
  IFS=$as_save_IFS
  test -z "$as_dir" && as_dir=.
  for ac_exec_ext in '' $ac_executable_extensions; do
  if { test -f "$as_dir/$ac_word$ac_exec_ext" && $as_test_x "$as_dir/$ac_word$ac_exec_ext"; }; then
    ac_cv_prog_LIPO="${ac_tool_prefix}lipo"
    $as_echo "$as_me:$LINENO: found $as_dir/$ac_word$ac_exec_ext" >&5
    break 2
  fi
done
done
IFS=$as_save_IFS

fi
fi
LIPO=$ac_cv_prog_LIPO
if test -n "$LIPO"; then
  { $as_echo "$as_me:$LINENO: result: $LIPO" >&5
$as_echo "$LIPO" >&6; }
else
  { $as_echo "$as_me:$LINENO: result: no" >&5
$as_echo "no" >&6; }
fi


fi
if test -z "$ac_cv_prog_LIPO"; then
  ac_ct_LIPO=$LIPO
  # Extract the first word of "lipo", so it can be a program name with args.
set dummy lipo; ac_word=$2
{ $as_echo "$as_me:$LINENO: checking for $ac_word" >&5
$as_echo_n "checking for $ac_word... " >&6; }
if test "${ac_cv_prog_ac_ct_LIPO+set}" = set; then
  $as_echo_n "(cached) " >&6
else
  if test -n "$ac_ct_LIPO"; then
  ac_cv_prog_ac_ct_LIPO="$ac_ct_LIPO" # Let the user override the test.
else
as_save_IFS=$IFS; IFS=$PATH_SEPARATOR
for as_dir in $PATH
do
  IFS=$as_save_IFS
  test -z "$as_dir" && as_dir=.
  for ac_exec_ext in '' $ac_executable_extensions; do
  if { test -f "$as_dir/$ac_word$ac_exec_ext" && $as_test_x "$as_dir/$ac_word$ac_exec_ext"; }; then
    ac_cv_prog_ac_ct_LIPO="lipo"
    $as_echo "$as_me:$LINENO: found $as_dir/$ac_word$ac_exec_ext" >&5
    break 2
  fi
done
done
IFS=$as_save_IFS

fi
fi
ac_ct_LIPO=$ac_cv_prog_ac_ct_LIPO
if test -n "$ac_ct_LIPO"; then
  { $as_echo "$as_me:$LINENO: result: $ac_ct_LIPO" >&5
$as_echo "$ac_ct_LIPO" >&6; }
else
  { $as_echo "$as_me:$LINENO: result: no" >&5
$as_echo "no" >&6; }
fi

  if test "x$ac_ct_LIPO" = x; then
    LIPO=":"
  else
    case $cross_compiling:$ac_tool_warned in
yes:)
{ $as_echo "$as_me:$LINENO: WARNING: In the future, Autoconf will not detect cross-tools
whose name does not start with the host triplet.  If you think this
configuration is useful to you, please write to autoconf@gnu.org." >&5
$as_echo "$as_me: WARNING: In the future, Autoconf will not detect cross-tools
whose name does not start with the host triplet.  If you think this
configuration is useful to you, please write to autoconf@gnu.org." >&2;}
ac_tool_warned=yes ;;
esac
    LIPO=$ac_ct_LIPO
  fi
else
  LIPO="$ac_cv_prog_LIPO"
fi

    if test -n "$ac_tool_prefix"; then
  # Extract the first word of "${ac_tool_prefix}otool", so it can be a program name with args.
set dummy ${ac_tool_prefix}otool; ac_word=$2
{ $as_echo "$as_me:$LINENO: checking for $ac_word" >&5
$as_echo_n "checking for $ac_word... " >&6; }
if test "${ac_cv_prog_OTOOL+set}" = set; then
  $as_echo_n "(cached) " >&6
else
  if test -n "$OTOOL"; then
  ac_cv_prog_OTOOL="$OTOOL" # Let the user override the test.
else
as_save_IFS=$IFS; IFS=$PATH_SEPARATOR
for as_dir in $PATH
do
  IFS=$as_save_IFS
  test -z "$as_dir" && as_dir=.
  for ac_exec_ext in '' $ac_executable_extensions; do
  if { test -f "$as_dir/$ac_word$ac_exec_ext" && $as_test_x "$as_dir/$ac_word$ac_exec_ext"; }; then
    ac_cv_prog_OTOOL="${ac_tool_prefix}otool"
    $as_echo "$as_me:$LINENO: found $as_dir/$ac_word$ac_exec_ext" >&5
    break 2
  fi
done
done
IFS=$as_save_IFS

fi
fi
OTOOL=$ac_cv_prog_OTOOL
if test -n "$OTOOL"; then
  { $as_echo "$as_me:$LINENO: result: $OTOOL" >&5
$as_echo "$OTOOL" >&6; }
else
  { $as_echo "$as_me:$LINENO: result: no" >&5
$as_echo "no" >&6; }
fi


fi
if test -z "$ac_cv_prog_OTOOL"; then
  ac_ct_OTOOL=$OTOOL
  # Extract the first word of "otool", so it can be a program name with args.
set dummy otool; ac_word=$2
{ $as_echo "$as_me:$LINENO: checking for $ac_word" >&5
$as_echo_n "checking for $ac_word... " >&6; }
if test "${ac_cv_prog_ac_ct_OTOOL+set}" = set; then
  $as_echo_n "(cached) " >&6
else
  if test -n "$ac_ct_OTOOL"; then
  ac_cv_prog_ac_ct_OTOOL="$ac_ct_OTOOL" # Let the user override the test.
else
as_save_IFS=$IFS; IFS=$PATH_SEPARATOR
for as_dir in $PATH
do
  IFS=$as_save_IFS
  test -z "$as_dir" && as_dir=.
  for ac_exec_ext in '' $ac_executable_extensions; do
  if { test -f "$as_dir/$ac_word$ac_exec_ext" && $as_test_x "$as_dir/$ac_word$ac_exec_ext"; }; then
    ac_cv_prog_ac_ct_OTOOL="otool"
    $as_echo "$as_me:$LINENO: found $as_dir/$ac_word$ac_exec_ext" >&5
    break 2
  fi
done
done
IFS=$as_save_IFS

fi
fi
ac_ct_OTOOL=$ac_cv_prog_ac_ct_OTOOL
if test -n "$ac_ct_OTOOL"; then
  { $as_echo "$as_me:$LINENO: result: $ac_ct_OTOOL" >&5
$as_echo "$ac_ct_OTOOL" >&6; }
else
  { $as_echo "$as_me:$LINENO: result: no" >&5
$as_echo "no" >&6; }
fi

  if test "x$ac_ct_OTOOL" = x; then
    OTOOL=":"
  else
    case $cross_compiling:$ac_tool_warned in
yes:)
{ $as_echo "$as_me:$LINENO: WARNING: In the future, Autoconf will not detect cross-tools
whose name does not start with the host triplet.  If you think this
configuration is useful to you, please write to autoconf@gnu.org." >&5
$as_echo "$as_me: WARNING: In the future, Autoconf will not detect cross-tools
whose name does not start with the host triplet.  If you think this
configuration is useful to you, please write to autoconf@gnu.org." >&2;}
ac_tool_warned=yes ;;
esac
    OTOOL=$ac_ct_OTOOL
  fi
else
  OTOOL="$ac_cv_prog_OTOOL"
fi

    if test -n "$ac_tool_prefix"; then
  # Extract the first word of "${ac_tool_prefix}otool64", so it can be a program name with args.
set dummy ${ac_tool_prefix}otool64; ac_word=$2
{ $as_echo "$as_me:$LINENO: checking for $ac_word" >&5
$as_echo_n "checking for $ac_word... " >&6; }
if test "${ac_cv_prog_OTOOL64+set}" = set; then
  $as_echo_n "(cached) " >&6
else
  if test -n "$OTOOL64"; then
  ac_cv_prog_OTOOL64="$OTOOL64" # Let the user override the test.
else
as_save_IFS=$IFS; IFS=$PATH_SEPARATOR
for as_dir in $PATH
do
  IFS=$as_save_IFS
  test -z "$as_dir" && as_dir=.
  for ac_exec_ext in '' $ac_executable_extensions; do
  if { test -f "$as_dir/$ac_word$ac_exec_ext" && $as_test_x "$as_dir/$ac_word$ac_exec_ext"; }; then
    ac_cv_prog_OTOOL64="${ac_tool_prefix}otool64"
    $as_echo "$as_me:$LINENO: found $as_dir/$ac_word$ac_exec_ext" >&5
    break 2
  fi
done
done
IFS=$as_save_IFS

fi
fi
OTOOL64=$ac_cv_prog_OTOOL64
if test -n "$OTOOL64"; then
  { $as_echo "$as_me:$LINENO: result: $OTOOL64" >&5
$as_echo "$OTOOL64" >&6; }
else
  { $as_echo "$as_me:$LINENO: result: no" >&5
$as_echo "no" >&6; }
fi


fi
if test -z "$ac_cv_prog_OTOOL64"; then
  ac_ct_OTOOL64=$OTOOL64
  # Extract the first word of "otool64", so it can be a program name with args.
set dummy otool64; ac_word=$2
{ $as_echo "$as_me:$LINENO: checking for $ac_word" >&5
$as_echo_n "checking for $ac_word... " >&6; }
if test "${ac_cv_prog_ac_ct_OTOOL64+set}" = set; then
  $as_echo_n "(cached) " >&6
else
  if test -n "$ac_ct_OTOOL64"; then
  ac_cv_prog_ac_ct_OTOOL64="$ac_ct_OTOOL64" # Let the user override the test.
else
as_save_IFS=$IFS; IFS=$PATH_SEPARATOR
for as_dir in $PATH
do
  IFS=$as_save_IFS
  test -z "$as_dir" && as_dir=.
  for ac_exec_ext in '' $ac_executable_extensions; do
  if { test -f "$as_dir/$ac_word$ac_exec_ext" && $as_test_x "$as_dir/$ac_word$ac_exec_ext"; }; then
    ac_cv_prog_ac_ct_OTOOL64="otool64"
    $as_echo "$as_me:$LINENO: found $as_dir/$ac_word$ac_exec_ext" >&5
    break 2
  fi
done
done
IFS=$as_save_IFS

fi
fi
ac_ct_OTOOL64=$ac_cv_prog_ac_ct_OTOOL64
if test -n "$ac_ct_OTOOL64"; then
  { $as_echo "$as_me:$LINENO: result: $ac_ct_OTOOL64" >&5
$as_echo "$ac_ct_OTOOL64" >&6; }
else
  { $as_echo "$as_me:$LINENO: result: no" >&5
$as_echo "no" >&6; }
fi

  if test "x$ac_ct_OTOOL64" = x; then
    OTOOL64=":"
  else
    case $cross_compiling:$ac_tool_warned in
yes:)
{ $as_echo "$as_me:$LINENO: WARNING: In the future, Autoconf will not detect cross-tools
whose name does not start with the host triplet.  If you think this
configuration is useful to you, please write to autoconf@gnu.org." >&5
$as_echo "$as_me: WARNING: In the future, Autoconf will not detect cross-tools
whose name does not start with the host triplet.  If you think this
configuration is useful to you, please write to autoconf@gnu.org." >&2;}
ac_tool_warned=yes ;;
esac
    OTOOL64=$ac_ct_OTOOL64
  fi
else
  OTOOL64="$ac_cv_prog_OTOOL64"
fi


    { $as_echo "$as_me:$LINENO: checking for -single_module linker flag" >&5
$as_echo_n "checking for -single_module linker flag... " >&6; }
if test "${lt_cv_apple_cc_single_mod+set}" = set; then
  $as_echo_n "(cached) " >&6
else
  lt_cv_apple_cc_single_mod=no
      if test -z "${LT_MULTI_MODULE}"; then
	# By default we will add the -single_module flag. You can override
	# by either setting the environment variable LT_MULTI_MODULE
	# non-empty at configure time, or by adding -multi_module to the
	# link flags.
	rm -rf libconftest.dylib*
	echo "int foo(void){return 1;}" > conftest.c
	echo "$LTCC $LTCFLAGS $LDFLAGS -o libconftest.dylib \
-dynamiclib -Wl,-single_module conftest.c" >&5
	$LTCC $LTCFLAGS $LDFLAGS -o libconftest.dylib \
	  -dynamiclib -Wl,-single_module conftest.c 2>conftest.err
        _lt_result=$?
	if test -f libconftest.dylib && test ! -s conftest.err && test $_lt_result = 0; then
	  lt_cv_apple_cc_single_mod=yes
	else
	  cat conftest.err >&5
	fi
	rm -rf libconftest.dylib*
	rm -f conftest.*
      fi
fi
{ $as_echo "$as_me:$LINENO: result: $lt_cv_apple_cc_single_mod" >&5
$as_echo "$lt_cv_apple_cc_single_mod" >&6; }
    { $as_echo "$as_me:$LINENO: checking for -exported_symbols_list linker flag" >&5
$as_echo_n "checking for -exported_symbols_list linker flag... " >&6; }
if test "${lt_cv_ld_exported_symbols_list+set}" = set; then
  $as_echo_n "(cached) " >&6
else
  lt_cv_ld_exported_symbols_list=no
      save_LDFLAGS=$LDFLAGS
      echo "_main" > conftest.sym
      LDFLAGS="$LDFLAGS -Wl,-exported_symbols_list,conftest.sym"
      cat >conftest.$ac_ext <<_ACEOF
/* confdefs.h.  */
_ACEOF
cat confdefs.h >>conftest.$ac_ext
cat >>conftest.$ac_ext <<_ACEOF
/* end confdefs.h.  */

int
main ()
{

  ;
  return 0;
}
_ACEOF
rm -f conftest.$ac_objext conftest$ac_exeext
if { (ac_try="$ac_link"
case "(($ac_try" in
  *\"* | *\`* | *\\*) ac_try_echo=\$ac_try;;
  *) ac_try_echo=$ac_try;;
esac
eval ac_try_echo="\"\$as_me:$LINENO: $ac_try_echo\""
$as_echo "$ac_try_echo") >&5
  (eval "$ac_link") 2>conftest.er1
  ac_status=$?
  grep -v '^ *+' conftest.er1 >conftest.err
  rm -f conftest.er1
  cat conftest.err >&5
  $as_echo "$as_me:$LINENO: \$? = $ac_status" >&5
  (exit $ac_status); } && {
	 test -z "$ac_c_werror_flag" ||
	 test ! -s conftest.err
       } && test -s conftest$ac_exeext && {
	 test "$cross_compiling" = yes ||
	 $as_test_x conftest$ac_exeext
       }; then
  lt_cv_ld_exported_symbols_list=yes
else
  $as_echo "$as_me: failed program was:" >&5
sed 's/^/| /' conftest.$ac_ext >&5

	lt_cv_ld_exported_symbols_list=no
fi

rm -rf conftest.dSYM
rm -f core conftest.err conftest.$ac_objext conftest_ipa8_conftest.oo \
      conftest$ac_exeext conftest.$ac_ext
	LDFLAGS="$save_LDFLAGS"

fi
{ $as_echo "$as_me:$LINENO: result: $lt_cv_ld_exported_symbols_list" >&5
$as_echo "$lt_cv_ld_exported_symbols_list" >&6; }
    case $host_os in
    rhapsody* | darwin1.[012])
      _lt_dar_allow_undefined='${wl}-undefined ${wl}suppress' ;;
    darwin1.*)
      _lt_dar_allow_undefined='${wl}-flat_namespace ${wl}-undefined ${wl}suppress' ;;
    darwin*) # darwin 5.x on
      # if running on 10.5 or later, the deployment target defaults
      # to the OS version, if on x86, and 10.4, the deployment
      # target defaults to 10.4. Don't you love it?
      case ${MACOSX_DEPLOYMENT_TARGET-10.0},$host in
	10.0,*86*-darwin8*|10.0,*-darwin[91]*)
	  _lt_dar_allow_undefined='${wl}-undefined ${wl}dynamic_lookup' ;;
	10.[012]*)
	  _lt_dar_allow_undefined='${wl}-flat_namespace ${wl}-undefined ${wl}suppress' ;;
	10.*)
	  _lt_dar_allow_undefined='${wl}-undefined ${wl}dynamic_lookup' ;;
      esac
    ;;
  esac
    if test "$lt_cv_apple_cc_single_mod" = "yes"; then
      _lt_dar_single_mod='$single_module'
    fi
    if test "$lt_cv_ld_exported_symbols_list" = "yes"; then
      _lt_dar_export_syms=' ${wl}-exported_symbols_list,$output_objdir/${libname}-symbols.expsym'
    else
      _lt_dar_export_syms='~$NMEDIT -s $output_objdir/${libname}-symbols.expsym ${lib}'
    fi
    if test "$DSYMUTIL" != ":"; then
      _lt_dsymutil='~$DSYMUTIL $lib || :'
    else
      _lt_dsymutil=
    fi
    ;;
  esac

ac_ext=c
ac_cpp='$CPP $CPPFLAGS'
ac_compile='$CC -c $CFLAGS $CPPFLAGS conftest.$ac_ext >&5'
ac_link='$CC -o conftest$ac_exeext $CFLAGS $CPPFLAGS $LDFLAGS conftest.$ac_ext $LIBS >&5'
ac_compiler_gnu=$ac_cv_c_compiler_gnu
{ $as_echo "$as_me:$LINENO: checking how to run the C preprocessor" >&5
$as_echo_n "checking how to run the C preprocessor... " >&6; }
# On Suns, sometimes $CPP names a directory.
if test -n "$CPP" && test -d "$CPP"; then
  CPP=
fi
if test -z "$CPP"; then
  if test "${ac_cv_prog_CPP+set}" = set; then
  $as_echo_n "(cached) " >&6
else
      # Double quotes because CPP needs to be expanded
    for CPP in "$CC -E" "$CC -E -traditional-cpp" "/lib/cpp"
    do
      ac_preproc_ok=false
for ac_c_preproc_warn_flag in '' yes
do
  # Use a header file that comes with gcc, so configuring glibc
  # with a fresh cross-compiler works.
  # Prefer <limits.h> to <assert.h> if __STDC__ is defined, since
  # <limits.h> exists even on freestanding compilers.
  # On the NeXT, cc -E runs the code through the compiler's parser,
  # not just through cpp. "Syntax error" is here to catch this case.
  cat >conftest.$ac_ext <<_ACEOF
/* confdefs.h.  */
_ACEOF
cat confdefs.h >>conftest.$ac_ext
cat >>conftest.$ac_ext <<_ACEOF
/* end confdefs.h.  */
#ifdef __STDC__
# include <limits.h>
#else
# include <assert.h>
#endif
		     Syntax error
_ACEOF
if { (ac_try="$ac_cpp conftest.$ac_ext"
case "(($ac_try" in
  *\"* | *\`* | *\\*) ac_try_echo=\$ac_try;;
  *) ac_try_echo=$ac_try;;
esac
eval ac_try_echo="\"\$as_me:$LINENO: $ac_try_echo\""
$as_echo "$ac_try_echo") >&5
  (eval "$ac_cpp conftest.$ac_ext") 2>conftest.er1
  ac_status=$?
  grep -v '^ *+' conftest.er1 >conftest.err
  rm -f conftest.er1
  cat conftest.err >&5
  $as_echo "$as_me:$LINENO: \$? = $ac_status" >&5
  (exit $ac_status); } >/dev/null && {
	 test -z "$ac_c_preproc_warn_flag$ac_c_werror_flag" ||
	 test ! -s conftest.err
       }; then
  :
else
  $as_echo "$as_me: failed program was:" >&5
sed 's/^/| /' conftest.$ac_ext >&5

  # Broken: fails on valid input.
continue
fi

rm -f conftest.err conftest.$ac_ext

  # OK, works on sane cases.  Now check whether nonexistent headers
  # can be detected and how.
  cat >conftest.$ac_ext <<_ACEOF
/* confdefs.h.  */
_ACEOF
cat confdefs.h >>conftest.$ac_ext
cat >>conftest.$ac_ext <<_ACEOF
/* end confdefs.h.  */
#include <ac_nonexistent.h>
_ACEOF
if { (ac_try="$ac_cpp conftest.$ac_ext"
case "(($ac_try" in
  *\"* | *\`* | *\\*) ac_try_echo=\$ac_try;;
  *) ac_try_echo=$ac_try;;
esac
eval ac_try_echo="\"\$as_me:$LINENO: $ac_try_echo\""
$as_echo "$ac_try_echo") >&5
  (eval "$ac_cpp conftest.$ac_ext") 2>conftest.er1
  ac_status=$?
  grep -v '^ *+' conftest.er1 >conftest.err
  rm -f conftest.er1
  cat conftest.err >&5
  $as_echo "$as_me:$LINENO: \$? = $ac_status" >&5
  (exit $ac_status); } >/dev/null && {
	 test -z "$ac_c_preproc_warn_flag$ac_c_werror_flag" ||
	 test ! -s conftest.err
       }; then
  # Broken: success on invalid input.
continue
else
  $as_echo "$as_me: failed program was:" >&5
sed 's/^/| /' conftest.$ac_ext >&5

  # Passes both tests.
ac_preproc_ok=:
break
fi

rm -f conftest.err conftest.$ac_ext

done
# Because of `break', _AC_PREPROC_IFELSE's cleaning code was skipped.
rm -f conftest.err conftest.$ac_ext
if $ac_preproc_ok; then
  break
fi

    done
    ac_cv_prog_CPP=$CPP

fi
  CPP=$ac_cv_prog_CPP
else
  ac_cv_prog_CPP=$CPP
fi
{ $as_echo "$as_me:$LINENO: result: $CPP" >&5
$as_echo "$CPP" >&6; }
ac_preproc_ok=false
for ac_c_preproc_warn_flag in '' yes
do
  # Use a header file that comes with gcc, so configuring glibc
  # with a fresh cross-compiler works.
  # Prefer <limits.h> to <assert.h> if __STDC__ is defined, since
  # <limits.h> exists even on freestanding compilers.
  # On the NeXT, cc -E runs the code through the compiler's parser,
  # not just through cpp. "Syntax error" is here to catch this case.
  cat >conftest.$ac_ext <<_ACEOF
/* confdefs.h.  */
_ACEOF
cat confdefs.h >>conftest.$ac_ext
cat >>conftest.$ac_ext <<_ACEOF
/* end confdefs.h.  */
#ifdef __STDC__
# include <limits.h>
#else
# include <assert.h>
#endif
		     Syntax error
_ACEOF
if { (ac_try="$ac_cpp conftest.$ac_ext"
case "(($ac_try" in
  *\"* | *\`* | *\\*) ac_try_echo=\$ac_try;;
  *) ac_try_echo=$ac_try;;
esac
eval ac_try_echo="\"\$as_me:$LINENO: $ac_try_echo\""
$as_echo "$ac_try_echo") >&5
  (eval "$ac_cpp conftest.$ac_ext") 2>conftest.er1
  ac_status=$?
  grep -v '^ *+' conftest.er1 >conftest.err
  rm -f conftest.er1
  cat conftest.err >&5
  $as_echo "$as_me:$LINENO: \$? = $ac_status" >&5
  (exit $ac_status); } >/dev/null && {
	 test -z "$ac_c_preproc_warn_flag$ac_c_werror_flag" ||
	 test ! -s conftest.err
       }; then
  :
else
  $as_echo "$as_me: failed program was:" >&5
sed 's/^/| /' conftest.$ac_ext >&5

  # Broken: fails on valid input.
continue
fi

rm -f conftest.err conftest.$ac_ext

  # OK, works on sane cases.  Now check whether nonexistent headers
  # can be detected and how.
  cat >conftest.$ac_ext <<_ACEOF
/* confdefs.h.  */
_ACEOF
cat confdefs.h >>conftest.$ac_ext
cat >>conftest.$ac_ext <<_ACEOF
/* end confdefs.h.  */
#include <ac_nonexistent.h>
_ACEOF
if { (ac_try="$ac_cpp conftest.$ac_ext"
case "(($ac_try" in
  *\"* | *\`* | *\\*) ac_try_echo=\$ac_try;;
  *) ac_try_echo=$ac_try;;
esac
eval ac_try_echo="\"\$as_me:$LINENO: $ac_try_echo\""
$as_echo "$ac_try_echo") >&5
  (eval "$ac_cpp conftest.$ac_ext") 2>conftest.er1
  ac_status=$?
  grep -v '^ *+' conftest.er1 >conftest.err
  rm -f conftest.er1
  cat conftest.err >&5
  $as_echo "$as_me:$LINENO: \$? = $ac_status" >&5
  (exit $ac_status); } >/dev/null && {
	 test -z "$ac_c_preproc_warn_flag$ac_c_werror_flag" ||
	 test ! -s conftest.err
       }; then
  # Broken: success on invalid input.
continue
else
  $as_echo "$as_me: failed program was:" >&5
sed 's/^/| /' conftest.$ac_ext >&5

  # Passes both tests.
ac_preproc_ok=:
break
fi

rm -f conftest.err conftest.$ac_ext

done
# Because of `break', _AC_PREPROC_IFELSE's cleaning code was skipped.
rm -f conftest.err conftest.$ac_ext
if $ac_preproc_ok; then
  :
else
  { { $as_echo "$as_me:$LINENO: error: C preprocessor \"$CPP\" fails sanity check
See \`config.log' for more details." >&5
$as_echo "$as_me: error: C preprocessor \"$CPP\" fails sanity check
See \`config.log' for more details." >&2;}
   { (exit 1); exit 1; }; }
fi

ac_ext=c
ac_cpp='$CPP $CPPFLAGS'
ac_compile='$CC -c $CFLAGS $CPPFLAGS conftest.$ac_ext >&5'
ac_link='$CC -o conftest$ac_exeext $CFLAGS $CPPFLAGS $LDFLAGS conftest.$ac_ext $LIBS >&5'
ac_compiler_gnu=$ac_cv_c_compiler_gnu


{ $as_echo "$as_me:$LINENO: checking for ANSI C header files" >&5
$as_echo_n "checking for ANSI C header files... " >&6; }
if test "${ac_cv_header_stdc+set}" = set; then
  $as_echo_n "(cached) " >&6
else
  cat >conftest.$ac_ext <<_ACEOF
/* confdefs.h.  */
_ACEOF
cat confdefs.h >>conftest.$ac_ext
cat >>conftest.$ac_ext <<_ACEOF
/* end confdefs.h.  */
#include <stdlib.h>
#include <stdarg.h>
#include <string.h>
#include <float.h>

int
main ()
{

  ;
  return 0;
}
_ACEOF
rm -f conftest.$ac_objext
if { (ac_try="$ac_compile"
case "(($ac_try" in
  *\"* | *\`* | *\\*) ac_try_echo=\$ac_try;;
  *) ac_try_echo=$ac_try;;
esac
eval ac_try_echo="\"\$as_me:$LINENO: $ac_try_echo\""
$as_echo "$ac_try_echo") >&5
  (eval "$ac_compile") 2>conftest.er1
  ac_status=$?
  grep -v '^ *+' conftest.er1 >conftest.err
  rm -f conftest.er1
  cat conftest.err >&5
  $as_echo "$as_me:$LINENO: \$? = $ac_status" >&5
  (exit $ac_status); } && {
	 test -z "$ac_c_werror_flag" ||
	 test ! -s conftest.err
       } && test -s conftest.$ac_objext; then
  ac_cv_header_stdc=yes
else
  $as_echo "$as_me: failed program was:" >&5
sed 's/^/| /' conftest.$ac_ext >&5

	ac_cv_header_stdc=no
fi

rm -f core conftest.err conftest.$ac_objext conftest.$ac_ext

if test $ac_cv_header_stdc = yes; then
  # SunOS 4.x string.h does not declare mem*, contrary to ANSI.
  cat >conftest.$ac_ext <<_ACEOF
/* confdefs.h.  */
_ACEOF
cat confdefs.h >>conftest.$ac_ext
cat >>conftest.$ac_ext <<_ACEOF
/* end confdefs.h.  */
#include <string.h>

_ACEOF
if (eval "$ac_cpp conftest.$ac_ext") 2>&5 |
  $EGREP "memchr" >/dev/null 2>&1; then
  :
else
  ac_cv_header_stdc=no
fi
rm -f conftest*

fi

if test $ac_cv_header_stdc = yes; then
  # ISC 2.0.2 stdlib.h does not declare free, contrary to ANSI.
  cat >conftest.$ac_ext <<_ACEOF
/* confdefs.h.  */
_ACEOF
cat confdefs.h >>conftest.$ac_ext
cat >>conftest.$ac_ext <<_ACEOF
/* end confdefs.h.  */
#include <stdlib.h>

_ACEOF
if (eval "$ac_cpp conftest.$ac_ext") 2>&5 |
  $EGREP "free" >/dev/null 2>&1; then
  :
else
  ac_cv_header_stdc=no
fi
rm -f conftest*

fi

if test $ac_cv_header_stdc = yes; then
  # /bin/cc in Irix-4.0.5 gets non-ANSI ctype macros unless using -ansi.
  if test "$cross_compiling" = yes; then
  :
else
  cat >conftest.$ac_ext <<_ACEOF
/* confdefs.h.  */
_ACEOF
cat confdefs.h >>conftest.$ac_ext
cat >>conftest.$ac_ext <<_ACEOF
/* end confdefs.h.  */
#include <ctype.h>
#include <stdlib.h>
#if ((' ' & 0x0FF) == 0x020)
# define ISLOWER(c) ('a' <= (c) && (c) <= 'z')
# define TOUPPER(c) (ISLOWER(c) ? 'A' + ((c) - 'a') : (c))
#else
# define ISLOWER(c) \
		   (('a' <= (c) && (c) <= 'i') \
		     || ('j' <= (c) && (c) <= 'r') \
		     || ('s' <= (c) && (c) <= 'z'))
# define TOUPPER(c) (ISLOWER(c) ? ((c) | 0x40) : (c))
#endif

#define XOR(e, f) (((e) && !(f)) || (!(e) && (f)))
int
main ()
{
  int i;
  for (i = 0; i < 256; i++)
    if (XOR (islower (i), ISLOWER (i))
	|| toupper (i) != TOUPPER (i))
      return 2;
  return 0;
}
_ACEOF
rm -f conftest$ac_exeext
if { (ac_try="$ac_link"
case "(($ac_try" in
  *\"* | *\`* | *\\*) ac_try_echo=\$ac_try;;
  *) ac_try_echo=$ac_try;;
esac
eval ac_try_echo="\"\$as_me:$LINENO: $ac_try_echo\""
$as_echo "$ac_try_echo") >&5
  (eval "$ac_link") 2>&5
  ac_status=$?
  $as_echo "$as_me:$LINENO: \$? = $ac_status" >&5
  (exit $ac_status); } && { ac_try='./conftest$ac_exeext'
  { (case "(($ac_try" in
  *\"* | *\`* | *\\*) ac_try_echo=\$ac_try;;
  *) ac_try_echo=$ac_try;;
esac
eval ac_try_echo="\"\$as_me:$LINENO: $ac_try_echo\""
$as_echo "$ac_try_echo") >&5
  (eval "$ac_try") 2>&5
  ac_status=$?
  $as_echo "$as_me:$LINENO: \$? = $ac_status" >&5
  (exit $ac_status); }; }; then
  :
else
  $as_echo "$as_me: program exited with status $ac_status" >&5
$as_echo "$as_me: failed program was:" >&5
sed 's/^/| /' conftest.$ac_ext >&5

( exit $ac_status )
ac_cv_header_stdc=no
fi
rm -rf conftest.dSYM
rm -f core *.core core.conftest.* gmon.out bb.out conftest$ac_exeext conftest.$ac_objext conftest.$ac_ext
fi


fi
fi
{ $as_echo "$as_me:$LINENO: result: $ac_cv_header_stdc" >&5
$as_echo "$ac_cv_header_stdc" >&6; }
if test $ac_cv_header_stdc = yes; then

cat >>confdefs.h <<\_ACEOF
#define STDC_HEADERS 1
_ACEOF

fi

# On IRIX 5.3, sys/types and inttypes.h are conflicting.


for ac_header in sys/types.h sys/stat.h stdlib.h string.h memory.h strings.h \
		  inttypes.h stdint.h unistd.h
do
as_ac_Header=`$as_echo "ac_cv_header_$ac_header" | $as_tr_sh`
{ $as_echo "$as_me:$LINENO: checking for $ac_header" >&5
$as_echo_n "checking for $ac_header... " >&6; }
if { as_var=$as_ac_Header; eval "test \"\${$as_var+set}\" = set"; }; then
  $as_echo_n "(cached) " >&6
else
  cat >conftest.$ac_ext <<_ACEOF
/* confdefs.h.  */
_ACEOF
cat confdefs.h >>conftest.$ac_ext
cat >>conftest.$ac_ext <<_ACEOF
/* end confdefs.h.  */
$ac_includes_default

#include <$ac_header>
_ACEOF
rm -f conftest.$ac_objext
if { (ac_try="$ac_compile"
case "(($ac_try" in
  *\"* | *\`* | *\\*) ac_try_echo=\$ac_try;;
  *) ac_try_echo=$ac_try;;
esac
eval ac_try_echo="\"\$as_me:$LINENO: $ac_try_echo\""
$as_echo "$ac_try_echo") >&5
  (eval "$ac_compile") 2>conftest.er1
  ac_status=$?
  grep -v '^ *+' conftest.er1 >conftest.err
  rm -f conftest.er1
  cat conftest.err >&5
  $as_echo "$as_me:$LINENO: \$? = $ac_status" >&5
  (exit $ac_status); } && {
	 test -z "$ac_c_werror_flag" ||
	 test ! -s conftest.err
       } && test -s conftest.$ac_objext; then
  eval "$as_ac_Header=yes"
else
  $as_echo "$as_me: failed program was:" >&5
sed 's/^/| /' conftest.$ac_ext >&5

	eval "$as_ac_Header=no"
fi

rm -f core conftest.err conftest.$ac_objext conftest.$ac_ext
fi
ac_res=`eval 'as_val=${'$as_ac_Header'}
		 $as_echo "$as_val"'`
	       { $as_echo "$as_me:$LINENO: result: $ac_res" >&5
$as_echo "$ac_res" >&6; }
if test `eval 'as_val=${'$as_ac_Header'}
		 $as_echo "$as_val"'` = yes; then
  cat >>confdefs.h <<_ACEOF
#define `$as_echo "HAVE_$ac_header" | $as_tr_cpp` 1
_ACEOF

fi

done


for ac_header in dlfcn.h
do
as_ac_Header=`$as_echo "ac_cv_header_$ac_header" | $as_tr_sh`
{ $as_echo "$as_me:$LINENO: checking for $ac_header" >&5
$as_echo_n "checking for $ac_header... " >&6; }
if { as_var=$as_ac_Header; eval "test \"\${$as_var+set}\" = set"; }; then
  $as_echo_n "(cached) " >&6
else
  cat >conftest.$ac_ext <<_ACEOF
/* confdefs.h.  */
_ACEOF
cat confdefs.h >>conftest.$ac_ext
cat >>conftest.$ac_ext <<_ACEOF
/* end confdefs.h.  */
$ac_includes_default

#include <$ac_header>
_ACEOF
rm -f conftest.$ac_objext
if { (ac_try="$ac_compile"
case "(($ac_try" in
  *\"* | *\`* | *\\*) ac_try_echo=\$ac_try;;
  *) ac_try_echo=$ac_try;;
esac
eval ac_try_echo="\"\$as_me:$LINENO: $ac_try_echo\""
$as_echo "$ac_try_echo") >&5
  (eval "$ac_compile") 2>conftest.er1
  ac_status=$?
  grep -v '^ *+' conftest.er1 >conftest.err
  rm -f conftest.er1
  cat conftest.err >&5
  $as_echo "$as_me:$LINENO: \$? = $ac_status" >&5
  (exit $ac_status); } && {
	 test -z "$ac_c_werror_flag" ||
	 test ! -s conftest.err
       } && test -s conftest.$ac_objext; then
  eval "$as_ac_Header=yes"
else
  $as_echo "$as_me: failed program was:" >&5
sed 's/^/| /' conftest.$ac_ext >&5

	eval "$as_ac_Header=no"
fi

rm -f core conftest.err conftest.$ac_objext conftest.$ac_ext
fi
ac_res=`eval 'as_val=${'$as_ac_Header'}
		 $as_echo "$as_val"'`
	       { $as_echo "$as_me:$LINENO: result: $ac_res" >&5
$as_echo "$ac_res" >&6; }
if test `eval 'as_val=${'$as_ac_Header'}
		 $as_echo "$as_val"'` = yes; then
  cat >>confdefs.h <<_ACEOF
#define `$as_echo "HAVE_$ac_header" | $as_tr_cpp` 1
_ACEOF

fi

done


# Set options
enable_dlopen=yes
enable_win32_dll=yes

case $host in
*-*-cygwin* | *-*-mingw* | *-*-pw32* | *-cegcc*)
  if test -n "$ac_tool_prefix"; then
  # Extract the first word of "${ac_tool_prefix}as", so it can be a program name with args.
set dummy ${ac_tool_prefix}as; ac_word=$2
{ $as_echo "$as_me:$LINENO: checking for $ac_word" >&5
$as_echo_n "checking for $ac_word... " >&6; }
if test "${ac_cv_prog_AS+set}" = set; then
  $as_echo_n "(cached) " >&6
else
  if test -n "$AS"; then
  ac_cv_prog_AS="$AS" # Let the user override the test.
else
as_save_IFS=$IFS; IFS=$PATH_SEPARATOR
for as_dir in $PATH
do
  IFS=$as_save_IFS
  test -z "$as_dir" && as_dir=.
  for ac_exec_ext in '' $ac_executable_extensions; do
  if { test -f "$as_dir/$ac_word$ac_exec_ext" && $as_test_x "$as_dir/$ac_word$ac_exec_ext"; }; then
    ac_cv_prog_AS="${ac_tool_prefix}as"
    $as_echo "$as_me:$LINENO: found $as_dir/$ac_word$ac_exec_ext" >&5
    break 2
  fi
done
done
IFS=$as_save_IFS

fi
fi
AS=$ac_cv_prog_AS
if test -n "$AS"; then
  { $as_echo "$as_me:$LINENO: result: $AS" >&5
$as_echo "$AS" >&6; }
else
  { $as_echo "$as_me:$LINENO: result: no" >&5
$as_echo "no" >&6; }
fi


fi
if test -z "$ac_cv_prog_AS"; then
  ac_ct_AS=$AS
  # Extract the first word of "as", so it can be a program name with args.
set dummy as; ac_word=$2
{ $as_echo "$as_me:$LINENO: checking for $ac_word" >&5
$as_echo_n "checking for $ac_word... " >&6; }
if test "${ac_cv_prog_ac_ct_AS+set}" = set; then
  $as_echo_n "(cached) " >&6
else
  if test -n "$ac_ct_AS"; then
  ac_cv_prog_ac_ct_AS="$ac_ct_AS" # Let the user override the test.
else
as_save_IFS=$IFS; IFS=$PATH_SEPARATOR
for as_dir in $PATH
do
  IFS=$as_save_IFS
  test -z "$as_dir" && as_dir=.
  for ac_exec_ext in '' $ac_executable_extensions; do
  if { test -f "$as_dir/$ac_word$ac_exec_ext" && $as_test_x "$as_dir/$ac_word$ac_exec_ext"; }; then
    ac_cv_prog_ac_ct_AS="as"
    $as_echo "$as_me:$LINENO: found $as_dir/$ac_word$ac_exec_ext" >&5
    break 2
  fi
done
done
IFS=$as_save_IFS

fi
fi
ac_ct_AS=$ac_cv_prog_ac_ct_AS
if test -n "$ac_ct_AS"; then
  { $as_echo "$as_me:$LINENO: result: $ac_ct_AS" >&5
$as_echo "$ac_ct_AS" >&6; }
else
  { $as_echo "$as_me:$LINENO: result: no" >&5
$as_echo "no" >&6; }
fi

  if test "x$ac_ct_AS" = x; then
    AS="false"
  else
    case $cross_compiling:$ac_tool_warned in
yes:)
{ $as_echo "$as_me:$LINENO: WARNING: In the future, Autoconf will not detect cross-tools
whose name does not start with the host triplet.  If you think this
configuration is useful to you, please write to autoconf@gnu.org." >&5
$as_echo "$as_me: WARNING: In the future, Autoconf will not detect cross-tools
whose name does not start with the host triplet.  If you think this
configuration is useful to you, please write to autoconf@gnu.org." >&2;}
ac_tool_warned=yes ;;
esac
    AS=$ac_ct_AS
  fi
else
  AS="$ac_cv_prog_AS"
fi

  if test -n "$ac_tool_prefix"; then
  # Extract the first word of "${ac_tool_prefix}dlltool", so it can be a program name with args.
set dummy ${ac_tool_prefix}dlltool; ac_word=$2
{ $as_echo "$as_me:$LINENO: checking for $ac_word" >&5
$as_echo_n "checking for $ac_word... " >&6; }
if test "${ac_cv_prog_DLLTOOL+set}" = set; then
  $as_echo_n "(cached) " >&6
else
  if test -n "$DLLTOOL"; then
  ac_cv_prog_DLLTOOL="$DLLTOOL" # Let the user override the test.
else
as_save_IFS=$IFS; IFS=$PATH_SEPARATOR
for as_dir in $PATH
do
  IFS=$as_save_IFS
  test -z "$as_dir" && as_dir=.
  for ac_exec_ext in '' $ac_executable_extensions; do
  if { test -f "$as_dir/$ac_word$ac_exec_ext" && $as_test_x "$as_dir/$ac_word$ac_exec_ext"; }; then
    ac_cv_prog_DLLTOOL="${ac_tool_prefix}dlltool"
    $as_echo "$as_me:$LINENO: found $as_dir/$ac_word$ac_exec_ext" >&5
    break 2
  fi
done
done
IFS=$as_save_IFS

fi
fi
DLLTOOL=$ac_cv_prog_DLLTOOL
if test -n "$DLLTOOL"; then
  { $as_echo "$as_me:$LINENO: result: $DLLTOOL" >&5
$as_echo "$DLLTOOL" >&6; }
else
  { $as_echo "$as_me:$LINENO: result: no" >&5
$as_echo "no" >&6; }
fi


fi
if test -z "$ac_cv_prog_DLLTOOL"; then
  ac_ct_DLLTOOL=$DLLTOOL
  # Extract the first word of "dlltool", so it can be a program name with args.
set dummy dlltool; ac_word=$2
{ $as_echo "$as_me:$LINENO: checking for $ac_word" >&5
$as_echo_n "checking for $ac_word... " >&6; }
if test "${ac_cv_prog_ac_ct_DLLTOOL+set}" = set; then
  $as_echo_n "(cached) " >&6
else
  if test -n "$ac_ct_DLLTOOL"; then
  ac_cv_prog_ac_ct_DLLTOOL="$ac_ct_DLLTOOL" # Let the user override the test.
else
as_save_IFS=$IFS; IFS=$PATH_SEPARATOR
for as_dir in $PATH
do
  IFS=$as_save_IFS
  test -z "$as_dir" && as_dir=.
  for ac_exec_ext in '' $ac_executable_extensions; do
  if { test -f "$as_dir/$ac_word$ac_exec_ext" && $as_test_x "$as_dir/$ac_word$ac_exec_ext"; }; then
    ac_cv_prog_ac_ct_DLLTOOL="dlltool"
    $as_echo "$as_me:$LINENO: found $as_dir/$ac_word$ac_exec_ext" >&5
    break 2
  fi
done
done
IFS=$as_save_IFS

fi
fi
ac_ct_DLLTOOL=$ac_cv_prog_ac_ct_DLLTOOL
if test -n "$ac_ct_DLLTOOL"; then
  { $as_echo "$as_me:$LINENO: result: $ac_ct_DLLTOOL" >&5
$as_echo "$ac_ct_DLLTOOL" >&6; }
else
  { $as_echo "$as_me:$LINENO: result: no" >&5
$as_echo "no" >&6; }
fi

  if test "x$ac_ct_DLLTOOL" = x; then
    DLLTOOL="false"
  else
    case $cross_compiling:$ac_tool_warned in
yes:)
{ $as_echo "$as_me:$LINENO: WARNING: In the future, Autoconf will not detect cross-tools
whose name does not start with the host triplet.  If you think this
configuration is useful to you, please write to autoconf@gnu.org." >&5
$as_echo "$as_me: WARNING: In the future, Autoconf will not detect cross-tools
whose name does not start with the host triplet.  If you think this
configuration is useful to you, please write to autoconf@gnu.org." >&2;}
ac_tool_warned=yes ;;
esac
    DLLTOOL=$ac_ct_DLLTOOL
  fi
else
  DLLTOOL="$ac_cv_prog_DLLTOOL"
fi

  if test -n "$ac_tool_prefix"; then
  # Extract the first word of "${ac_tool_prefix}objdump", so it can be a program name with args.
set dummy ${ac_tool_prefix}objdump; ac_word=$2
{ $as_echo "$as_me:$LINENO: checking for $ac_word" >&5
$as_echo_n "checking for $ac_word... " >&6; }
if test "${ac_cv_prog_OBJDUMP+set}" = set; then
  $as_echo_n "(cached) " >&6
else
  if test -n "$OBJDUMP"; then
  ac_cv_prog_OBJDUMP="$OBJDUMP" # Let the user override the test.
else
as_save_IFS=$IFS; IFS=$PATH_SEPARATOR
for as_dir in $PATH
do
  IFS=$as_save_IFS
  test -z "$as_dir" && as_dir=.
  for ac_exec_ext in '' $ac_executable_extensions; do
  if { test -f "$as_dir/$ac_word$ac_exec_ext" && $as_test_x "$as_dir/$ac_word$ac_exec_ext"; }; then
    ac_cv_prog_OBJDUMP="${ac_tool_prefix}objdump"
    $as_echo "$as_me:$LINENO: found $as_dir/$ac_word$ac_exec_ext" >&5
    break 2
  fi
done
done
IFS=$as_save_IFS

fi
fi
OBJDUMP=$ac_cv_prog_OBJDUMP
if test -n "$OBJDUMP"; then
  { $as_echo "$as_me:$LINENO: result: $OBJDUMP" >&5
$as_echo "$OBJDUMP" >&6; }
else
  { $as_echo "$as_me:$LINENO: result: no" >&5
$as_echo "no" >&6; }
fi


fi
if test -z "$ac_cv_prog_OBJDUMP"; then
  ac_ct_OBJDUMP=$OBJDUMP
  # Extract the first word of "objdump", so it can be a program name with args.
set dummy objdump; ac_word=$2
{ $as_echo "$as_me:$LINENO: checking for $ac_word" >&5
$as_echo_n "checking for $ac_word... " >&6; }
if test "${ac_cv_prog_ac_ct_OBJDUMP+set}" = set; then
  $as_echo_n "(cached) " >&6
else
  if test -n "$ac_ct_OBJDUMP"; then
  ac_cv_prog_ac_ct_OBJDUMP="$ac_ct_OBJDUMP" # Let the user override the test.
else
as_save_IFS=$IFS; IFS=$PATH_SEPARATOR
for as_dir in $PATH
do
  IFS=$as_save_IFS
  test -z "$as_dir" && as_dir=.
  for ac_exec_ext in '' $ac_executable_extensions; do
  if { test -f "$as_dir/$ac_word$ac_exec_ext" && $as_test_x "$as_dir/$ac_word$ac_exec_ext"; }; then
    ac_cv_prog_ac_ct_OBJDUMP="objdump"
    $as_echo "$as_me:$LINENO: found $as_dir/$ac_word$ac_exec_ext" >&5
    break 2
  fi
done
done
IFS=$as_save_IFS

fi
fi
ac_ct_OBJDUMP=$ac_cv_prog_ac_ct_OBJDUMP
if test -n "$ac_ct_OBJDUMP"; then
  { $as_echo "$as_me:$LINENO: result: $ac_ct_OBJDUMP" >&5
$as_echo "$ac_ct_OBJDUMP" >&6; }
else
  { $as_echo "$as_me:$LINENO: result: no" >&5
$as_echo "no" >&6; }
fi

  if test "x$ac_ct_OBJDUMP" = x; then
    OBJDUMP="false"
  else
    case $cross_compiling:$ac_tool_warned in
yes:)
{ $as_echo "$as_me:$LINENO: WARNING: In the future, Autoconf will not detect cross-tools
whose name does not start with the host triplet.  If you think this
configuration is useful to you, please write to autoconf@gnu.org." >&5
$as_echo "$as_me: WARNING: In the future, Autoconf will not detect cross-tools
whose name does not start with the host triplet.  If you think this
configuration is useful to you, please write to autoconf@gnu.org." >&2;}
ac_tool_warned=yes ;;
esac
    OBJDUMP=$ac_ct_OBJDUMP
  fi
else
  OBJDUMP="$ac_cv_prog_OBJDUMP"
fi

  ;;
esac

test -z "$AS" && AS=as


test -z "$DLLTOOL" && DLLTOOL=dlltool


test -z "$OBJDUMP" && OBJDUMP=objdump


            # Check whether --enable-shared was given.
if test "${enable_shared+set}" = set; then
  enableval=$enable_shared; p=${PACKAGE-default}
    case $enableval in
    yes) enable_shared=yes ;;
    no) enable_shared=no ;;
    *)
      enable_shared=no
      # Look at the argument we got.  We use all the common list separators.
      lt_save_ifs="$IFS"; IFS="${IFS}$PATH_SEPARATOR,"
      for pkg in $enableval; do
	IFS="$lt_save_ifs"
	if test "X$pkg" = "X$p"; then
	  enable_shared=yes
	fi
      done
      IFS="$lt_save_ifs"
      ;;
    esac
else
  enable_shared=yes
fi


  # Check whether --enable-static was given.
if test "${enable_static+set}" = set; then
  enableval=$enable_static; p=${PACKAGE-default}
    case $enableval in
    yes) enable_static=yes ;;
    no) enable_static=no ;;
    *)
     enable_static=no
      # Look at the argument we got.  We use all the common list separators.
      lt_save_ifs="$IFS"; IFS="${IFS}$PATH_SEPARATOR,"
      for pkg in $enableval; do
	IFS="$lt_save_ifs"
	if test "X$pkg" = "X$p"; then
	  enable_static=yes
	fi
      done
      IFS="$lt_save_ifs"
      ;;
    esac
else
  enable_static=yes
fi


# Check whether --with-pic was given.
if test "${with_pic+set}" = set; then
  withval=$with_pic; pic_mode="$withval"
else
  pic_mode=default
fi


test -z "$pic_mode" && pic_mode=default


  # Check whether --enable-fast-install was given.
if test "${enable_fast_install+set}" = set; then
  enableval=$enable_fast_install; p=${PACKAGE-default}
    case $enableval in
    yes) enable_fast_install=yes ;;
    no) enable_fast_install=no ;;
    *)
      enable_fast_install=no
      # Look at the argument we got.  We use all the common list separators.
      lt_save_ifs="$IFS"; IFS="${IFS}$PATH_SEPARATOR,"
      for pkg in $enableval; do
	IFS="$lt_save_ifs"
	if test "X$pkg" = "X$p"; then
	  enable_fast_install=yes
	fi
      done
      IFS="$lt_save_ifs"
      ;;
    esac
else
  enable_fast_install=yes
fi


# This can be used to rebuild libtool when needed
LIBTOOL_DEPS="$ltmain"

# Always use our own libtool.
LIBTOOL='$(SHELL) $(top_builddir)/libtool'


test -z "$LN_S" && LN_S="ln -s"


if test -n "${ZSH_VERSION+set}" ; then
   setopt NO_GLOB_SUBST
fi

{ $as_echo "$as_me:$LINENO: checking for objdir" >&5
$as_echo_n "checking for objdir... " >&6; }
if test "${lt_cv_objdir+set}" = set; then
  $as_echo_n "(cached) " >&6
else
  rm -f .libs 2>/dev/null
mkdir .libs 2>/dev/null
if test -d .libs; then
  lt_cv_objdir=.libs
else
  # MS-DOS does not allow filenames that begin with a dot.
  lt_cv_objdir=_libs
fi
rmdir .libs 2>/dev/null
fi
{ $as_echo "$as_me:$LINENO: result: $lt_cv_objdir" >&5
$as_echo "$lt_cv_objdir" >&6; }
objdir=$lt_cv_objdir


cat >>confdefs.h <<_ACEOF
#define LT_OBJDIR "$lt_cv_objdir/"
_ACEOF


case $host_os in
aix3*)
  # AIX sometimes has problems with the GCC collect2 program.  For some
  # reason, if we set the COLLECT_NAMES environment variable, the problems
  # vanish in a puff of smoke.
  if test "X${COLLECT_NAMES+set}" != Xset; then
    COLLECT_NAMES=
    export COLLECT_NAMES
  fi
  ;;
esac

# Sed substitution that helps us do robust quoting.  It backslashifies
# metacharacters that are still active within double-quoted strings.
sed_quote_subst='s/\(["`$\\]\)/\\\1/g'

# Same as above, but do not quote variable references.
double_quote_subst='s/\(["`\\]\)/\\\1/g'

# Sed substitution to delay expansion of an escaped shell variable in a
# double_quote_subst'ed string.
delay_variable_subst='s/\\\\\\\\\\\$/\\\\\\$/g'

# Sed substitution to delay expansion of an escaped single quote.
delay_single_quote_subst='s/'\''/'\'\\\\\\\'\''/g'

# Sed substitution to avoid accidental globbing in evaled expressions
no_glob_subst='s/\*/\\\*/g'

# Global variables:
ofile=libtool
can_build_shared=yes

# All known linkers require a `.a' archive for static linking (except MSVC,
# which needs '.lib').
libext=a

with_gnu_ld="$lt_cv_prog_gnu_ld"

old_CC="$CC"
old_CFLAGS="$CFLAGS"

# Set sane defaults for various variables
test -z "$CC" && CC=cc
test -z "$LTCC" && LTCC=$CC
test -z "$LTCFLAGS" && LTCFLAGS=$CFLAGS
test -z "$LD" && LD=ld
test -z "$ac_objext" && ac_objext=o

for cc_temp in $compiler""; do
  case $cc_temp in
    compile | *[\\/]compile | ccache | *[\\/]ccache ) ;;
    distcc | *[\\/]distcc | purify | *[\\/]purify ) ;;
    \-*) ;;
    *) break;;
  esac
done
cc_basename=`$ECHO "X$cc_temp" | $Xsed -e 's%.*/%%' -e "s%^$host_alias-%%"`


# Only perform the check for file, if the check method requires it
test -z "$MAGIC_CMD" && MAGIC_CMD=file
case $deplibs_check_method in
file_magic*)
  if test "$file_magic_cmd" = '$MAGIC_CMD'; then
    { $as_echo "$as_me:$LINENO: checking for ${ac_tool_prefix}file" >&5
$as_echo_n "checking for ${ac_tool_prefix}file... " >&6; }
if test "${lt_cv_path_MAGIC_CMD+set}" = set; then
  $as_echo_n "(cached) " >&6
else
  case $MAGIC_CMD in
[\\/*] |  ?:[\\/]*)
  lt_cv_path_MAGIC_CMD="$MAGIC_CMD" # Let the user override the test with a path.
  ;;
*)
  lt_save_MAGIC_CMD="$MAGIC_CMD"
  lt_save_ifs="$IFS"; IFS=$PATH_SEPARATOR
  ac_dummy="/usr/bin$PATH_SEPARATOR$PATH"
  for ac_dir in $ac_dummy; do
    IFS="$lt_save_ifs"
    test -z "$ac_dir" && ac_dir=.
    if test -f $ac_dir/${ac_tool_prefix}file; then
      lt_cv_path_MAGIC_CMD="$ac_dir/${ac_tool_prefix}file"
      if test -n "$file_magic_test_file"; then
	case $deplibs_check_method in
	"file_magic "*)
	  file_magic_regex=`expr "$deplibs_check_method" : "file_magic \(.*\)"`
	  MAGIC_CMD="$lt_cv_path_MAGIC_CMD"
	  if eval $file_magic_cmd \$file_magic_test_file 2> /dev/null |
	    $EGREP "$file_magic_regex" > /dev/null; then
	    :
	  else
	    cat <<_LT_EOF 1>&2

*** Warning: the command libtool uses to detect shared libraries,
*** $file_magic_cmd, produces output that libtool cannot recognize.
*** The result is that libtool may fail to recognize shared libraries
*** as such.  This will affect the creation of libtool libraries that
*** depend on shared libraries, but programs linked with such libtool
*** libraries will work regardless of this problem.  Nevertheless, you
*** may want to report the problem to your system manager and/or to
*** bug-libtool@gnu.org

_LT_EOF
	  fi ;;
	esac
      fi
      break
    fi
  done
  IFS="$lt_save_ifs"
  MAGIC_CMD="$lt_save_MAGIC_CMD"
  ;;
esac
fi

MAGIC_CMD="$lt_cv_path_MAGIC_CMD"
if test -n "$MAGIC_CMD"; then
  { $as_echo "$as_me:$LINENO: result: $MAGIC_CMD" >&5
$as_echo "$MAGIC_CMD" >&6; }
else
  { $as_echo "$as_me:$LINENO: result: no" >&5
$as_echo "no" >&6; }
fi


if test -z "$lt_cv_path_MAGIC_CMD"; then
  if test -n "$ac_tool_prefix"; then
    { $as_echo "$as_me:$LINENO: checking for file" >&5
$as_echo_n "checking for file... " >&6; }
if test "${lt_cv_path_MAGIC_CMD+set}" = set; then
  $as_echo_n "(cached) " >&6
else
  case $MAGIC_CMD in
[\\/*] |  ?:[\\/]*)
  lt_cv_path_MAGIC_CMD="$MAGIC_CMD" # Let the user override the test with a path.
  ;;
*)
  lt_save_MAGIC_CMD="$MAGIC_CMD"
  lt_save_ifs="$IFS"; IFS=$PATH_SEPARATOR
  ac_dummy="/usr/bin$PATH_SEPARATOR$PATH"
  for ac_dir in $ac_dummy; do
    IFS="$lt_save_ifs"
    test -z "$ac_dir" && ac_dir=.
    if test -f $ac_dir/file; then
      lt_cv_path_MAGIC_CMD="$ac_dir/file"
      if test -n "$file_magic_test_file"; then
	case $deplibs_check_method in
	"file_magic "*)
	  file_magic_regex=`expr "$deplibs_check_method" : "file_magic \(.*\)"`
	  MAGIC_CMD="$lt_cv_path_MAGIC_CMD"
	  if eval $file_magic_cmd \$file_magic_test_file 2> /dev/null |
	    $EGREP "$file_magic_regex" > /dev/null; then
	    :
	  else
	    cat <<_LT_EOF 1>&2

*** Warning: the command libtool uses to detect shared libraries,
*** $file_magic_cmd, produces output that libtool cannot recognize.
*** The result is that libtool may fail to recognize shared libraries
*** as such.  This will affect the creation of libtool libraries that
*** depend on shared libraries, but programs linked with such libtool
*** libraries will work regardless of this problem.  Nevertheless, you
*** may want to report the problem to your system manager and/or to
*** bug-libtool@gnu.org

_LT_EOF
	  fi ;;
	esac
      fi
      break
    fi
  done
  IFS="$lt_save_ifs"
  MAGIC_CMD="$lt_save_MAGIC_CMD"
  ;;
esac
fi

MAGIC_CMD="$lt_cv_path_MAGIC_CMD"
if test -n "$MAGIC_CMD"; then
  { $as_echo "$as_me:$LINENO: result: $MAGIC_CMD" >&5
$as_echo "$MAGIC_CMD" >&6; }
else
  { $as_echo "$as_me:$LINENO: result: no" >&5
$as_echo "no" >&6; }
fi


  else
    MAGIC_CMD=:
  fi
fi

  fi
  ;;
esac

# Use C for the default configuration in the libtool script

lt_save_CC="$CC"
ac_ext=c
ac_cpp='$CPP $CPPFLAGS'
ac_compile='$CC -c $CFLAGS $CPPFLAGS conftest.$ac_ext >&5'
ac_link='$CC -o conftest$ac_exeext $CFLAGS $CPPFLAGS $LDFLAGS conftest.$ac_ext $LIBS >&5'
ac_compiler_gnu=$ac_cv_c_compiler_gnu


# Source file extension for C test sources.
ac_ext=c

# Object file extension for compiled C test sources.
objext=o
objext=$objext

# Code to be used in simple compile tests
lt_simple_compile_test_code="int some_variable = 0;"

# Code to be used in simple link tests
lt_simple_link_test_code='int main(){return(0);}'


# If no C compiler was specified, use CC.
LTCC=${LTCC-"$CC"}

# If no C compiler flags were specified, use CFLAGS.
LTCFLAGS=${LTCFLAGS-"$CFLAGS"}

# Allow CC to be a program name with arguments.
compiler=$CC

# Save the default compiler, since it gets overwritten when the other
# tags are being tested, and _LT_TAGVAR(compiler, []) is a NOP.
compiler_DEFAULT=$CC

# save warnings/boilerplate of simple test code
ac_outfile=conftest.$ac_objext
echo "$lt_simple_compile_test_code" >conftest.$ac_ext
eval "$ac_compile" 2>&1 >/dev/null | $SED '/^$/d; /^ *+/d' >conftest.err
_lt_compiler_boilerplate=`cat conftest.err`
$RM conftest*

ac_outfile=conftest.$ac_objext
echo "$lt_simple_link_test_code" >conftest.$ac_ext
eval "$ac_link" 2>&1 >/dev/null | $SED '/^$/d; /^ *+/d' >conftest.err
_lt_linker_boilerplate=`cat conftest.err`
$RM -r conftest*


## CAVEAT EMPTOR:
## There is no encapsulation within the following macros, do not change
## the running order or otherwise move them around unless you know exactly
## what you are doing...
if test -n "$compiler"; then

lt_prog_compiler_no_builtin_flag=

if test "$GCC" = yes; then
  lt_prog_compiler_no_builtin_flag=' -fno-builtin'

  { $as_echo "$as_me:$LINENO: checking if $compiler supports -fno-rtti -fno-exceptions" >&5
$as_echo_n "checking if $compiler supports -fno-rtti -fno-exceptions... " >&6; }
if test "${lt_cv_prog_compiler_rtti_exceptions+set}" = set; then
  $as_echo_n "(cached) " >&6
else
  lt_cv_prog_compiler_rtti_exceptions=no
   ac_outfile=conftest.$ac_objext
   echo "$lt_simple_compile_test_code" > conftest.$ac_ext
   lt_compiler_flag="-fno-rtti -fno-exceptions"
   # Insert the option either (1) after the last *FLAGS variable, or
   # (2) before a word containing "conftest.", or (3) at the end.
   # Note that $ac_compile itself does not contain backslashes and begins
   # with a dollar sign (not a hyphen), so the echo should work correctly.
   # The option is referenced via a variable to avoid confusing sed.
   lt_compile=`echo "$ac_compile" | $SED \
   -e 's:.*FLAGS}\{0,1\} :&$lt_compiler_flag :; t' \
   -e 's: [^ ]*conftest\.: $lt_compiler_flag&:; t' \
   -e 's:$: $lt_compiler_flag:'`
   (eval echo "\"\$as_me:7769: $lt_compile\"" >&5)
   (eval "$lt_compile" 2>conftest.err)
   ac_status=$?
   cat conftest.err >&5
   echo "$as_me:7773: \$? = $ac_status" >&5
   if (exit $ac_status) && test -s "$ac_outfile"; then
     # The compiler can only warn and ignore the option if not recognized
     # So say no if there are warnings other than the usual output.
     $ECHO "X$_lt_compiler_boilerplate" | $Xsed -e '/^$/d' >conftest.exp
     $SED '/^$/d; /^ *+/d' conftest.err >conftest.er2
     if test ! -s conftest.er2 || diff conftest.exp conftest.er2 >/dev/null; then
       lt_cv_prog_compiler_rtti_exceptions=yes
     fi
   fi
   $RM conftest*

fi
{ $as_echo "$as_me:$LINENO: result: $lt_cv_prog_compiler_rtti_exceptions" >&5
$as_echo "$lt_cv_prog_compiler_rtti_exceptions" >&6; }

if test x"$lt_cv_prog_compiler_rtti_exceptions" = xyes; then
    lt_prog_compiler_no_builtin_flag="$lt_prog_compiler_no_builtin_flag -fno-rtti -fno-exceptions"
else
    :
fi

fi


  lt_prog_compiler_wl=
lt_prog_compiler_pic=
lt_prog_compiler_static=

{ $as_echo "$as_me:$LINENO: checking for $compiler option to produce PIC" >&5
$as_echo_n "checking for $compiler option to produce PIC... " >&6; }

  if test "$GCC" = yes; then
    lt_prog_compiler_wl='-Wl,'
    lt_prog_compiler_static='-static'

    case $host_os in
      aix*)
      # All AIX code is PIC.
      if test "$host_cpu" = ia64; then
	# AIX 5 now supports IA64 processor
	lt_prog_compiler_static='-Bstatic'
      fi
      ;;

    amigaos*)
      case $host_cpu in
      powerpc)
            # see comment about AmigaOS4 .so support
            lt_prog_compiler_pic='-fPIC'
        ;;
      m68k)
            # FIXME: we need at least 68020 code to build shared libraries, but
            # adding the `-m68020' flag to GCC prevents building anything better,
            # like `-m68040'.
            lt_prog_compiler_pic='-m68020 -resident32 -malways-restore-a4'
        ;;
      esac
      ;;

    beos* | irix5* | irix6* | nonstopux* | osf3* | osf4* | osf5*)
      # PIC is the default for these OSes.
      ;;

    mingw* | cygwin* | pw32* | os2* | cegcc*)
      # This hack is so that the source file can tell whether it is being
      # built for inclusion in a dll (and should export symbols for example).
      # Although the cygwin gcc ignores -fPIC, still need this for old-style
      # (--disable-auto-import) libraries
      lt_prog_compiler_pic='-DDLL_EXPORT'
      ;;

    darwin* | rhapsody*)
      # PIC is the default on this platform
      # Common symbols not allowed in MH_DYLIB files
      lt_prog_compiler_pic='-fno-common'
      ;;

    hpux*)
      # PIC is the default for 64-bit PA HP-UX, but not for 32-bit
      # PA HP-UX.  On IA64 HP-UX, PIC is the default but the pic flag
      # sets the default TLS model and affects inlining.
      case $host_cpu in
      hppa*64*)
	# +Z the default
	;;
      *)
	lt_prog_compiler_pic='-fPIC'
	;;
      esac
      ;;

    interix[3-9]*)
      # Interix 3.x gcc -fpic/-fPIC options generate broken code.
      # Instead, we relocate shared libraries at runtime.
      ;;

    msdosdjgpp*)
      # Just because we use GCC doesn't mean we suddenly get shared libraries
      # on systems that don't support them.
      lt_prog_compiler_can_build_shared=no
      enable_shared=no
      ;;

    *nto* | *qnx*)
      # QNX uses GNU C++, but need to define -shared option too, otherwise
      # it will coredump.
      lt_prog_compiler_pic='-fPIC -shared'
      ;;

    sysv4*MP*)
      if test -d /usr/nec; then
	lt_prog_compiler_pic=-Kconform_pic
      fi
      ;;

    *)
      lt_prog_compiler_pic='-fPIC'
      ;;
    esac
  else
    # PORTME Check for flag to pass linker flags through the system compiler.
    case $host_os in
    aix*)
      lt_prog_compiler_wl='-Wl,'
      if test "$host_cpu" = ia64; then
	# AIX 5 now supports IA64 processor
	lt_prog_compiler_static='-Bstatic'
      else
	lt_prog_compiler_static='-bnso -bI:/lib/syscalls.exp'
      fi
      ;;

    mingw* | cygwin* | pw32* | os2* | cegcc*)
      # This hack is so that the source file can tell whether it is being
      # built for inclusion in a dll (and should export symbols for example).
      lt_prog_compiler_pic='-DDLL_EXPORT'
      ;;

    hpux9* | hpux10* | hpux11*)
      lt_prog_compiler_wl='-Wl,'
      # PIC is the default for IA64 HP-UX and 64-bit HP-UX, but
      # not for PA HP-UX.
      case $host_cpu in
      hppa*64*|ia64*)
	# +Z the default
	;;
      *)
	lt_prog_compiler_pic='+Z'
	;;
      esac
      # Is there a better lt_prog_compiler_static that works with the bundled CC?
      lt_prog_compiler_static='${wl}-a ${wl}archive'
      ;;

    irix5* | irix6* | nonstopux*)
      lt_prog_compiler_wl='-Wl,'
      # PIC (with -KPIC) is the default.
      lt_prog_compiler_static='-non_shared'
      ;;

    linux* | k*bsd*-gnu)
      case $cc_basename in
      # old Intel for x86_64 which still supported -KPIC.
      ecc*)
	lt_prog_compiler_wl='-Wl,'
	lt_prog_compiler_pic='-KPIC'
	lt_prog_compiler_static='-static'
        ;;
      # icc used to be incompatible with GCC.
      # ICC 10 doesn't accept -KPIC any more.
      icc* | ifort*)
	lt_prog_compiler_wl='-Wl,'
	lt_prog_compiler_pic='-fPIC'
	lt_prog_compiler_static='-static'
        ;;
      # Lahey Fortran 8.1.
      lf95*)
	lt_prog_compiler_wl='-Wl,'
	lt_prog_compiler_pic='--shared'
	lt_prog_compiler_static='--static'
	;;
      pgcc* | pgf77* | pgf90* | pgf95*)
        # Portland Group compilers (*not* the Pentium gcc compiler,
	# which looks to be a dead project)
	lt_prog_compiler_wl='-Wl,'
	lt_prog_compiler_pic='-fpic'
	lt_prog_compiler_static='-Bstatic'
        ;;
      ccc*)
        lt_prog_compiler_wl='-Wl,'
        # All Alpha code is PIC.
        lt_prog_compiler_static='-non_shared'
        ;;
      xl*)
	# IBM XL C 8.0/Fortran 10.1 on PPC
	lt_prog_compiler_wl='-Wl,'
	lt_prog_compiler_pic='-qpic'
	lt_prog_compiler_static='-qstaticlink'
	;;
      *)
	case `$CC -V 2>&1 | sed 5q` in
	*Sun\ C*)
	  # Sun C 5.9
	  lt_prog_compiler_pic='-KPIC'
	  lt_prog_compiler_static='-Bstatic'
	  lt_prog_compiler_wl='-Wl,'
	  ;;
	*Sun\ F*)
	  # Sun Fortran 8.3 passes all unrecognized flags to the linker
	  lt_prog_compiler_pic='-KPIC'
	  lt_prog_compiler_static='-Bstatic'
	  lt_prog_compiler_wl=''
	  ;;
	esac
	;;
      esac
      ;;

    newsos6)
      lt_prog_compiler_pic='-KPIC'
      lt_prog_compiler_static='-Bstatic'
      ;;

    *nto* | *qnx*)
      # QNX uses GNU C++, but need to define -shared option too, otherwise
      # it will coredump.
      lt_prog_compiler_pic='-fPIC -shared'
      ;;

    osf3* | osf4* | osf5*)
      lt_prog_compiler_wl='-Wl,'
      # All OSF/1 code is PIC.
      lt_prog_compiler_static='-non_shared'
      ;;

    rdos*)
      lt_prog_compiler_static='-non_shared'
      ;;

    solaris*)
      lt_prog_compiler_pic='-KPIC'
      lt_prog_compiler_static='-Bstatic'
      case $cc_basename in
      f77* | f90* | f95*)
	lt_prog_compiler_wl='-Qoption ld ';;
      *)
	lt_prog_compiler_wl='-Wl,';;
      esac
      ;;

    sunos4*)
      lt_prog_compiler_wl='-Qoption ld '
      lt_prog_compiler_pic='-PIC'
      lt_prog_compiler_static='-Bstatic'
      ;;

    sysv4 | sysv4.2uw2* | sysv4.3*)
      lt_prog_compiler_wl='-Wl,'
      lt_prog_compiler_pic='-KPIC'
      lt_prog_compiler_static='-Bstatic'
      ;;

    sysv4*MP*)
      if test -d /usr/nec ;then
	lt_prog_compiler_pic='-Kconform_pic'
	lt_prog_compiler_static='-Bstatic'
      fi
      ;;

    sysv5* | unixware* | sco3.2v5* | sco5v6* | OpenUNIX*)
      lt_prog_compiler_wl='-Wl,'
      lt_prog_compiler_pic='-KPIC'
      lt_prog_compiler_static='-Bstatic'
      ;;

    unicos*)
      lt_prog_compiler_wl='-Wl,'
      lt_prog_compiler_can_build_shared=no
      ;;

    uts4*)
      lt_prog_compiler_pic='-pic'
      lt_prog_compiler_static='-Bstatic'
      ;;

    *)
      lt_prog_compiler_can_build_shared=no
      ;;
    esac
  fi

case $host_os in
  # For platforms which do not support PIC, -DPIC is meaningless:
  *djgpp*)
    lt_prog_compiler_pic=
    ;;
  *)
    lt_prog_compiler_pic="$lt_prog_compiler_pic -DPIC"
    ;;
esac
{ $as_echo "$as_me:$LINENO: result: $lt_prog_compiler_pic" >&5
$as_echo "$lt_prog_compiler_pic" >&6; }


#
# Check to make sure the PIC flag actually works.
#
if test -n "$lt_prog_compiler_pic"; then
  { $as_echo "$as_me:$LINENO: checking if $compiler PIC flag $lt_prog_compiler_pic works" >&5
$as_echo_n "checking if $compiler PIC flag $lt_prog_compiler_pic works... " >&6; }
if test "${lt_cv_prog_compiler_pic_works+set}" = set; then
  $as_echo_n "(cached) " >&6
else
  lt_cv_prog_compiler_pic_works=no
   ac_outfile=conftest.$ac_objext
   echo "$lt_simple_compile_test_code" > conftest.$ac_ext
   lt_compiler_flag="$lt_prog_compiler_pic -DPIC"
   # Insert the option either (1) after the last *FLAGS variable, or
   # (2) before a word containing "conftest.", or (3) at the end.
   # Note that $ac_compile itself does not contain backslashes and begins
   # with a dollar sign (not a hyphen), so the echo should work correctly.
   # The option is referenced via a variable to avoid confusing sed.
   lt_compile=`echo "$ac_compile" | $SED \
   -e 's:.*FLAGS}\{0,1\} :&$lt_compiler_flag :; t' \
   -e 's: [^ ]*conftest\.: $lt_compiler_flag&:; t' \
   -e 's:$: $lt_compiler_flag:'`
   (eval echo "\"\$as_me:8108: $lt_compile\"" >&5)
   (eval "$lt_compile" 2>conftest.err)
   ac_status=$?
   cat conftest.err >&5
   echo "$as_me:8112: \$? = $ac_status" >&5
   if (exit $ac_status) && test -s "$ac_outfile"; then
     # The compiler can only warn and ignore the option if not recognized
     # So say no if there are warnings other than the usual output.
     $ECHO "X$_lt_compiler_boilerplate" | $Xsed -e '/^$/d' >conftest.exp
     $SED '/^$/d; /^ *+/d' conftest.err >conftest.er2
     if test ! -s conftest.er2 || diff conftest.exp conftest.er2 >/dev/null; then
       lt_cv_prog_compiler_pic_works=yes
     fi
   fi
   $RM conftest*

fi
{ $as_echo "$as_me:$LINENO: result: $lt_cv_prog_compiler_pic_works" >&5
$as_echo "$lt_cv_prog_compiler_pic_works" >&6; }

if test x"$lt_cv_prog_compiler_pic_works" = xyes; then
    case $lt_prog_compiler_pic in
     "" | " "*) ;;
     *) lt_prog_compiler_pic=" $lt_prog_compiler_pic" ;;
     esac
else
    lt_prog_compiler_pic=
     lt_prog_compiler_can_build_shared=no
fi

fi


#
# Check to make sure the static flag actually works.
#
wl=$lt_prog_compiler_wl eval lt_tmp_static_flag=\"$lt_prog_compiler_static\"
{ $as_echo "$as_me:$LINENO: checking if $compiler static flag $lt_tmp_static_flag works" >&5
$as_echo_n "checking if $compiler static flag $lt_tmp_static_flag works... " >&6; }
if test "${lt_cv_prog_compiler_static_works+set}" = set; then
  $as_echo_n "(cached) " >&6
else
  lt_cv_prog_compiler_static_works=no
   save_LDFLAGS="$LDFLAGS"
   LDFLAGS="$LDFLAGS $lt_tmp_static_flag"
   echo "$lt_simple_link_test_code" > conftest.$ac_ext
   if (eval $ac_link 2>conftest.err) && test -s conftest$ac_exeext; then
     # The linker can only warn and ignore the option if not recognized
     # So say no if there are warnings
     if test -s conftest.err; then
       # Append any errors to the config.log.
       cat conftest.err 1>&5
       $ECHO "X$_lt_linker_boilerplate" | $Xsed -e '/^$/d' > conftest.exp
       $SED '/^$/d; /^ *+/d' conftest.err >conftest.er2
       if diff conftest.exp conftest.er2 >/dev/null; then
         lt_cv_prog_compiler_static_works=yes
       fi
     else
       lt_cv_prog_compiler_static_works=yes
     fi
   fi
   $RM -r conftest*
   LDFLAGS="$save_LDFLAGS"

fi
{ $as_echo "$as_me:$LINENO: result: $lt_cv_prog_compiler_static_works" >&5
$as_echo "$lt_cv_prog_compiler_static_works" >&6; }

if test x"$lt_cv_prog_compiler_static_works" = xyes; then
    :
else
    lt_prog_compiler_static=
fi


  { $as_echo "$as_me:$LINENO: checking if $compiler supports -c -o file.$ac_objext" >&5
$as_echo_n "checking if $compiler supports -c -o file.$ac_objext... " >&6; }
if test "${lt_cv_prog_compiler_c_o+set}" = set; then
  $as_echo_n "(cached) " >&6
else
  lt_cv_prog_compiler_c_o=no
   $RM -r conftest 2>/dev/null
   mkdir conftest
   cd conftest
   mkdir out
   echo "$lt_simple_compile_test_code" > conftest.$ac_ext

   lt_compiler_flag="-o out/conftest2.$ac_objext"
   # Insert the option either (1) after the last *FLAGS variable, or
   # (2) before a word containing "conftest.", or (3) at the end.
   # Note that $ac_compile itself does not contain backslashes and begins
   # with a dollar sign (not a hyphen), so the echo should work correctly.
   lt_compile=`echo "$ac_compile" | $SED \
   -e 's:.*FLAGS}\{0,1\} :&$lt_compiler_flag :; t' \
   -e 's: [^ ]*conftest\.: $lt_compiler_flag&:; t' \
   -e 's:$: $lt_compiler_flag:'`
   (eval echo "\"\$as_me:8213: $lt_compile\"" >&5)
   (eval "$lt_compile" 2>out/conftest.err)
   ac_status=$?
   cat out/conftest.err >&5
   echo "$as_me:8217: \$? = $ac_status" >&5
   if (exit $ac_status) && test -s out/conftest2.$ac_objext
   then
     # The compiler can only warn and ignore the option if not recognized
     # So say no if there are warnings
     $ECHO "X$_lt_compiler_boilerplate" | $Xsed -e '/^$/d' > out/conftest.exp
     $SED '/^$/d; /^ *+/d' out/conftest.err >out/conftest.er2
     if test ! -s out/conftest.er2 || diff out/conftest.exp out/conftest.er2 >/dev/null; then
       lt_cv_prog_compiler_c_o=yes
     fi
   fi
   chmod u+w . 2>&5
   $RM conftest*
   # SGI C++ compiler will create directory out/ii_files/ for
   # template instantiation
   test -d out/ii_files && $RM out/ii_files/* && rmdir out/ii_files
   $RM out/* && rmdir out
   cd ..
   $RM -r conftest
   $RM conftest*

fi
{ $as_echo "$as_me:$LINENO: result: $lt_cv_prog_compiler_c_o" >&5
$as_echo "$lt_cv_prog_compiler_c_o" >&6; }


  { $as_echo "$as_me:$LINENO: checking if $compiler supports -c -o file.$ac_objext" >&5
$as_echo_n "checking if $compiler supports -c -o file.$ac_objext... " >&6; }
if test "${lt_cv_prog_compiler_c_o+set}" = set; then
  $as_echo_n "(cached) " >&6
else
  lt_cv_prog_compiler_c_o=no
   $RM -r conftest 2>/dev/null
   mkdir conftest
   cd conftest
   mkdir out
   echo "$lt_simple_compile_test_code" > conftest.$ac_ext

   lt_compiler_flag="-o out/conftest2.$ac_objext"
   # Insert the option either (1) after the last *FLAGS variable, or
   # (2) before a word containing "conftest.", or (3) at the end.
   # Note that $ac_compile itself does not contain backslashes and begins
   # with a dollar sign (not a hyphen), so the echo should work correctly.
   lt_compile=`echo "$ac_compile" | $SED \
   -e 's:.*FLAGS}\{0,1\} :&$lt_compiler_flag :; t' \
   -e 's: [^ ]*conftest\.: $lt_compiler_flag&:; t' \
   -e 's:$: $lt_compiler_flag:'`
   (eval echo "\"\$as_me:8268: $lt_compile\"" >&5)
   (eval "$lt_compile" 2>out/conftest.err)
   ac_status=$?
   cat out/conftest.err >&5
   echo "$as_me:8272: \$? = $ac_status" >&5
   if (exit $ac_status) && test -s out/conftest2.$ac_objext
   then
     # The compiler can only warn and ignore the option if not recognized
     # So say no if there are warnings
     $ECHO "X$_lt_compiler_boilerplate" | $Xsed -e '/^$/d' > out/conftest.exp
     $SED '/^$/d; /^ *+/d' out/conftest.err >out/conftest.er2
     if test ! -s out/conftest.er2 || diff out/conftest.exp out/conftest.er2 >/dev/null; then
       lt_cv_prog_compiler_c_o=yes
     fi
   fi
   chmod u+w . 2>&5
   $RM conftest*
   # SGI C++ compiler will create directory out/ii_files/ for
   # template instantiation
   test -d out/ii_files && $RM out/ii_files/* && rmdir out/ii_files
   $RM out/* && rmdir out
   cd ..
   $RM -r conftest
   $RM conftest*

fi
{ $as_echo "$as_me:$LINENO: result: $lt_cv_prog_compiler_c_o" >&5
$as_echo "$lt_cv_prog_compiler_c_o" >&6; }


hard_links="nottested"
if test "$lt_cv_prog_compiler_c_o" = no && test "$need_locks" != no; then
  # do not overwrite the value of need_locks provided by the user
  { $as_echo "$as_me:$LINENO: checking if we can lock with hard links" >&5
$as_echo_n "checking if we can lock with hard links... " >&6; }
  hard_links=yes
  $RM conftest*
  ln conftest.a conftest.b 2>/dev/null && hard_links=no
  touch conftest.a
  ln conftest.a conftest.b 2>&5 || hard_links=no
  ln conftest.a conftest.b 2>/dev/null && hard_links=no
  { $as_echo "$as_me:$LINENO: result: $hard_links" >&5
$as_echo "$hard_links" >&6; }
  if test "$hard_links" = no; then
    { $as_echo "$as_me:$LINENO: WARNING: \`$CC' does not support \`-c -o', so \`make -j' may be unsafe" >&5
$as_echo "$as_me: WARNING: \`$CC' does not support \`-c -o', so \`make -j' may be unsafe" >&2;}
    need_locks=warn
  fi
else
  need_locks=no
fi


  { $as_echo "$as_me:$LINENO: checking whether the $compiler linker ($LD) supports shared libraries" >&5
$as_echo_n "checking whether the $compiler linker ($LD) supports shared libraries... " >&6; }

  runpath_var=
  allow_undefined_flag=
  always_export_symbols=no
  archive_cmds=
  archive_expsym_cmds=
  compiler_needs_object=no
  enable_shared_with_static_runtimes=no
  export_dynamic_flag_spec=
  export_symbols_cmds='$NM $libobjs $convenience | $global_symbol_pipe | $SED '\''s/.* //'\'' | sort | uniq > $export_symbols'
  hardcode_automatic=no
  hardcode_direct=no
  hardcode_direct_absolute=no
  hardcode_libdir_flag_spec=
  hardcode_libdir_flag_spec_ld=
  hardcode_libdir_separator=
  hardcode_minus_L=no
  hardcode_shlibpath_var=unsupported
  inherit_rpath=no
  link_all_deplibs=unknown
  module_cmds=
  module_expsym_cmds=
  old_archive_from_new_cmds=
  old_archive_from_expsyms_cmds=
  thread_safe_flag_spec=
  whole_archive_flag_spec=
  # include_expsyms should be a list of space-separated symbols to be *always*
  # included in the symbol list
  include_expsyms=
  # exclude_expsyms can be an extended regexp of symbols to exclude
  # it will be wrapped by ` (' and `)$', so one must not match beginning or
  # end of line.  Example: `a|bc|.*d.*' will exclude the symbols `a' and `bc',
  # as well as any symbol that contains `d'.
  exclude_expsyms='_GLOBAL_OFFSET_TABLE_|_GLOBAL__F[ID]_.*'
  # Although _GLOBAL_OFFSET_TABLE_ is a valid symbol C name, most a.out
  # platforms (ab)use it in PIC code, but their linkers get confused if
  # the symbol is explicitly referenced.  Since portable code cannot
  # rely on this symbol name, it's probably fine to never include it in
  # preloaded symbol tables.
  # Exclude shared library initialization/finalization symbols.
  extract_expsyms_cmds=

  case $host_os in
  cygwin* | mingw* | pw32* | cegcc*)
    # FIXME: the MSVC++ port hasn't been tested in a loooong time
    # When not using gcc, we currently assume that we are using
    # Microsoft Visual C++.
    if test "$GCC" != yes; then
      with_gnu_ld=no
    fi
    ;;
  interix*)
    # we just hope/assume this is gcc and not c89 (= MSVC++)
    with_gnu_ld=yes
    ;;
  openbsd*)
    with_gnu_ld=no
    ;;
  esac

  ld_shlibs=yes
  if test "$with_gnu_ld" = yes; then
    # If archive_cmds runs LD, not CC, wlarc should be empty
    wlarc='${wl}'

    # Set some defaults for GNU ld with shared library support. These
    # are reset later if shared libraries are not supported. Putting them
    # here allows them to be overridden if necessary.
    runpath_var=LD_RUN_PATH
    hardcode_libdir_flag_spec='${wl}-rpath ${wl}$libdir'
    export_dynamic_flag_spec='${wl}--export-dynamic'
    # ancient GNU ld didn't support --whole-archive et. al.
    if $LD --help 2>&1 | $GREP 'no-whole-archive' > /dev/null; then
      whole_archive_flag_spec="$wlarc"'--whole-archive$convenience '"$wlarc"'--no-whole-archive'
    else
      whole_archive_flag_spec=
    fi
    supports_anon_versioning=no
    case `$LD -v 2>&1` in
      *\ [01].* | *\ 2.[0-9].* | *\ 2.10.*) ;; # catch versions < 2.11
      *\ 2.11.93.0.2\ *) supports_anon_versioning=yes ;; # RH7.3 ...
      *\ 2.11.92.0.12\ *) supports_anon_versioning=yes ;; # Mandrake 8.2 ...
      *\ 2.11.*) ;; # other 2.11 versions
      *) supports_anon_versioning=yes ;;
    esac

    # See if GNU ld supports shared libraries.
    case $host_os in
    aix[3-9]*)
      # On AIX/PPC, the GNU linker is very broken
      if test "$host_cpu" != ia64; then
	ld_shlibs=no
	cat <<_LT_EOF 1>&2

*** Warning: the GNU linker, at least up to release 2.9.1, is reported
*** to be unable to reliably create shared libraries on AIX.
*** Therefore, libtool is disabling shared libraries support.  If you
*** really care for shared libraries, you may want to modify your PATH
*** so that a non-GNU linker is found, and then restart.

_LT_EOF
      fi
      ;;

    amigaos*)
      case $host_cpu in
      powerpc)
            # see comment about AmigaOS4 .so support
            archive_cmds='$CC -shared $libobjs $deplibs $compiler_flags ${wl}-soname $wl$soname -o $lib'
            archive_expsym_cmds=''
        ;;
      m68k)
            archive_cmds='$RM $output_objdir/a2ixlibrary.data~$ECHO "#define NAME $libname" > $output_objdir/a2ixlibrary.data~$ECHO "#define LIBRARY_ID 1" >> $output_objdir/a2ixlibrary.data~$ECHO "#define VERSION $major" >> $output_objdir/a2ixlibrary.data~$ECHO "#define REVISION $revision" >> $output_objdir/a2ixlibrary.data~$AR $AR_FLAGS $lib $libobjs~$RANLIB $lib~(cd $output_objdir && a2ixlibrary -32)'
            hardcode_libdir_flag_spec='-L$libdir'
            hardcode_minus_L=yes
        ;;
      esac
      ;;

    beos*)
      if $LD --help 2>&1 | $GREP ': supported targets:.* elf' > /dev/null; then
	allow_undefined_flag=unsupported
	# Joseph Beckenbach <jrb3@best.com> says some releases of gcc
	# support --undefined.  This deserves some investigation.  FIXME
	archive_cmds='$CC -nostart $libobjs $deplibs $compiler_flags ${wl}-soname $wl$soname -o $lib'
      else
	ld_shlibs=no
      fi
      ;;

    cygwin* | mingw* | pw32* | cegcc*)
      # _LT_TAGVAR(hardcode_libdir_flag_spec, ) is actually meaningless,
      # as there is no search path for DLLs.
      hardcode_libdir_flag_spec='-L$libdir'
      allow_undefined_flag=unsupported
      always_export_symbols=no
      enable_shared_with_static_runtimes=yes
      export_symbols_cmds='$NM $libobjs $convenience | $global_symbol_pipe | $SED -e '\''/^[BCDGRS][ ]/s/.*[ ]\([^ ]*\)/\1 DATA/'\'' | $SED -e '\''/^[AITW][ ]/s/.*[ ]//'\'' | sort | uniq > $export_symbols'

      if $LD --help 2>&1 | $GREP 'auto-import' > /dev/null; then
        archive_cmds='$CC -shared $libobjs $deplibs $compiler_flags -o $output_objdir/$soname ${wl}--enable-auto-image-base -Xlinker --out-implib -Xlinker $lib'
	# If the export-symbols file already is a .def file (1st line
	# is EXPORTS), use it as is; otherwise, prepend...
	archive_expsym_cmds='if test "x`$SED 1q $export_symbols`" = xEXPORTS; then
	  cp $export_symbols $output_objdir/$soname.def;
	else
	  echo EXPORTS > $output_objdir/$soname.def;
	  cat $export_symbols >> $output_objdir/$soname.def;
	fi~
	$CC -shared $output_objdir/$soname.def $libobjs $deplibs $compiler_flags -o $output_objdir/$soname ${wl}--enable-auto-image-base -Xlinker --out-implib -Xlinker $lib'
      else
	ld_shlibs=no
      fi
      ;;

    interix[3-9]*)
      hardcode_direct=no
      hardcode_shlibpath_var=no
      hardcode_libdir_flag_spec='${wl}-rpath,$libdir'
      export_dynamic_flag_spec='${wl}-E'
      # Hack: On Interix 3.x, we cannot compile PIC because of a broken gcc.
      # Instead, shared libraries are loaded at an image base (0x10000000 by
      # default) and relocated if they conflict, which is a slow very memory
      # consuming and fragmenting process.  To avoid this, we pick a random,
      # 256 KiB-aligned image base between 0x50000000 and 0x6FFC0000 at link
      # time.  Moving up from 0x10000000 also allows more sbrk(2) space.
      archive_cmds='$CC -shared $pic_flag $libobjs $deplibs $compiler_flags ${wl}-h,$soname ${wl}--image-base,`expr ${RANDOM-$$} % 4096 / 2 \* 262144 + 1342177280` -o $lib'
      archive_expsym_cmds='sed "s,^,_," $export_symbols >$output_objdir/$soname.expsym~$CC -shared $pic_flag $libobjs $deplibs $compiler_flags ${wl}-h,$soname ${wl}--retain-symbols-file,$output_objdir/$soname.expsym ${wl}--image-base,`expr ${RANDOM-$$} % 4096 / 2 \* 262144 + 1342177280` -o $lib'
      ;;

    gnu* | linux* | tpf* | k*bsd*-gnu)
      tmp_diet=no
      if test "$host_os" = linux-dietlibc; then
	case $cc_basename in
	  diet\ *) tmp_diet=yes;;	# linux-dietlibc with static linking (!diet-dyn)
	esac
      fi
      if $LD --help 2>&1 | $EGREP ': supported targets:.* elf' > /dev/null \
	 && test "$tmp_diet" = no
      then
	tmp_addflag=
	tmp_sharedflag='-shared'
	case $cc_basename,$host_cpu in
        pgcc*)				# Portland Group C compiler
	  whole_archive_flag_spec='${wl}--whole-archive`for conv in $convenience\"\"; do test  -n \"$conv\" && new_convenience=\"$new_convenience,$conv\"; done; $ECHO \"$new_convenience\"` ${wl}--no-whole-archive'
	  tmp_addflag=' $pic_flag'
	  ;;
	pgf77* | pgf90* | pgf95*)	# Portland Group f77 and f90 compilers
	  whole_archive_flag_spec='${wl}--whole-archive`for conv in $convenience\"\"; do test  -n \"$conv\" && new_convenience=\"$new_convenience,$conv\"; done; $ECHO \"$new_convenience\"` ${wl}--no-whole-archive'
	  tmp_addflag=' $pic_flag -Mnomain' ;;
	ecc*,ia64* | icc*,ia64*)	# Intel C compiler on ia64
	  tmp_addflag=' -i_dynamic' ;;
	efc*,ia64* | ifort*,ia64*)	# Intel Fortran compiler on ia64
	  tmp_addflag=' -i_dynamic -nofor_main' ;;
	ifc* | ifort*)			# Intel Fortran compiler
	  tmp_addflag=' -nofor_main' ;;
	lf95*)				# Lahey Fortran 8.1
	  whole_archive_flag_spec=
	  tmp_sharedflag='--shared' ;;
	xl[cC]*)			# IBM XL C 8.0 on PPC (deal with xlf below)
	  tmp_sharedflag='-qmkshrobj'
	  tmp_addflag= ;;
	esac
	case `$CC -V 2>&1 | sed 5q` in
	*Sun\ C*)			# Sun C 5.9
	  whole_archive_flag_spec='${wl}--whole-archive`new_convenience=; for conv in $convenience\"\"; do test -z \"$conv\" || new_convenience=\"$new_convenience,$conv\"; done; $ECHO \"$new_convenience\"` ${wl}--no-whole-archive'
	  compiler_needs_object=yes
	  tmp_sharedflag='-G' ;;
	*Sun\ F*)			# Sun Fortran 8.3
	  tmp_sharedflag='-G' ;;
	esac
	archive_cmds='$CC '"$tmp_sharedflag""$tmp_addflag"' $libobjs $deplibs $compiler_flags ${wl}-soname $wl$soname -o $lib'

        if test "x$supports_anon_versioning" = xyes; then
          archive_expsym_cmds='echo "{ global:" > $output_objdir/$libname.ver~
	    cat $export_symbols | sed -e "s/\(.*\)/\1;/" >> $output_objdir/$libname.ver~
	    echo "local: *; };" >> $output_objdir/$libname.ver~
	    $CC '"$tmp_sharedflag""$tmp_addflag"' $libobjs $deplibs $compiler_flags ${wl}-soname $wl$soname ${wl}-version-script ${wl}$output_objdir/$libname.ver -o $lib'
        fi

	case $cc_basename in
	xlf*)
	  # IBM XL Fortran 10.1 on PPC cannot create shared libs itself
	  whole_archive_flag_spec='--whole-archive$convenience --no-whole-archive'
	  hardcode_libdir_flag_spec=
	  hardcode_libdir_flag_spec_ld='-rpath $libdir'
	  archive_cmds='$LD -shared $libobjs $deplibs $compiler_flags -soname $soname -o $lib'
	  if test "x$supports_anon_versioning" = xyes; then
	    archive_expsym_cmds='echo "{ global:" > $output_objdir/$libname.ver~
	      cat $export_symbols | sed -e "s/\(.*\)/\1;/" >> $output_objdir/$libname.ver~
	      echo "local: *; };" >> $output_objdir/$libname.ver~
	      $LD -shared $libobjs $deplibs $compiler_flags -soname $soname -version-script $output_objdir/$libname.ver -o $lib'
	  fi
	  ;;
	esac
      else
        ld_shlibs=no
      fi
      ;;

    netbsd*)
      if echo __ELF__ | $CC -E - | $GREP __ELF__ >/dev/null; then
	archive_cmds='$LD -Bshareable $libobjs $deplibs $linker_flags -o $lib'
	wlarc=
      else
	archive_cmds='$CC -shared $libobjs $deplibs $compiler_flags ${wl}-soname $wl$soname -o $lib'
	archive_expsym_cmds='$CC -shared $libobjs $deplibs $compiler_flags ${wl}-soname $wl$soname ${wl}-retain-symbols-file $wl$export_symbols -o $lib'
      fi
      ;;

    solaris*)
      if $LD -v 2>&1 | $GREP 'BFD 2\.8' > /dev/null; then
	ld_shlibs=no
	cat <<_LT_EOF 1>&2

*** Warning: The releases 2.8.* of the GNU linker cannot reliably
*** create shared libraries on Solaris systems.  Therefore, libtool
*** is disabling shared libraries support.  We urge you to upgrade GNU
*** binutils to release 2.9.1 or newer.  Another option is to modify
*** your PATH or compiler configuration so that the native linker is
*** used, and then restart.

_LT_EOF
      elif $LD --help 2>&1 | $GREP ': supported targets:.* elf' > /dev/null; then
	archive_cmds='$CC -shared $libobjs $deplibs $compiler_flags ${wl}-soname $wl$soname -o $lib'
	archive_expsym_cmds='$CC -shared $libobjs $deplibs $compiler_flags ${wl}-soname $wl$soname ${wl}-retain-symbols-file $wl$export_symbols -o $lib'
      else
	ld_shlibs=no
      fi
      ;;

    sysv5* | sco3.2v5* | sco5v6* | unixware* | OpenUNIX*)
      case `$LD -v 2>&1` in
        *\ [01].* | *\ 2.[0-9].* | *\ 2.1[0-5].*)
	ld_shlibs=no
	cat <<_LT_EOF 1>&2

*** Warning: Releases of the GNU linker prior to 2.16.91.0.3 can not
*** reliably create shared libraries on SCO systems.  Therefore, libtool
*** is disabling shared libraries support.  We urge you to upgrade GNU
*** binutils to release 2.16.91.0.3 or newer.  Another option is to modify
*** your PATH or compiler configuration so that the native linker is
*** used, and then restart.

_LT_EOF
	;;
	*)
	  # For security reasons, it is highly recommended that you always
	  # use absolute paths for naming shared libraries, and exclude the
	  # DT_RUNPATH tag from executables and libraries.  But doing so
	  # requires that you compile everything twice, which is a pain.
	  if $LD --help 2>&1 | $GREP ': supported targets:.* elf' > /dev/null; then
	    hardcode_libdir_flag_spec='${wl}-rpath ${wl}$libdir'
	    archive_cmds='$CC -shared $libobjs $deplibs $compiler_flags ${wl}-soname $wl$soname -o $lib'
	    archive_expsym_cmds='$CC -shared $libobjs $deplibs $compiler_flags ${wl}-soname $wl$soname ${wl}-retain-symbols-file $wl$export_symbols -o $lib'
	  else
	    ld_shlibs=no
	  fi
	;;
      esac
      ;;

    sunos4*)
      archive_cmds='$LD -assert pure-text -Bshareable -o $lib $libobjs $deplibs $linker_flags'
      wlarc=
      hardcode_direct=yes
      hardcode_shlibpath_var=no
      ;;

    *)
      if $LD --help 2>&1 | $GREP ': supported targets:.* elf' > /dev/null; then
	archive_cmds='$CC -shared $libobjs $deplibs $compiler_flags ${wl}-soname $wl$soname -o $lib'
	archive_expsym_cmds='$CC -shared $libobjs $deplibs $compiler_flags ${wl}-soname $wl$soname ${wl}-retain-symbols-file $wl$export_symbols -o $lib'
      else
	ld_shlibs=no
      fi
      ;;
    esac

    if test "$ld_shlibs" = no; then
      runpath_var=
      hardcode_libdir_flag_spec=
      export_dynamic_flag_spec=
      whole_archive_flag_spec=
    fi
  else
    # PORTME fill in a description of your system's linker (not GNU ld)
    case $host_os in
    aix3*)
      allow_undefined_flag=unsupported
      always_export_symbols=yes
      archive_expsym_cmds='$LD -o $output_objdir/$soname $libobjs $deplibs $linker_flags -bE:$export_symbols -T512 -H512 -bM:SRE~$AR $AR_FLAGS $lib $output_objdir/$soname'
      # Note: this linker hardcodes the directories in LIBPATH if there
      # are no directories specified by -L.
      hardcode_minus_L=yes
      if test "$GCC" = yes && test -z "$lt_prog_compiler_static"; then
	# Neither direct hardcoding nor static linking is supported with a
	# broken collect2.
	hardcode_direct=unsupported
      fi
      ;;

    aix[4-9]*)
      if test "$host_cpu" = ia64; then
	# On IA64, the linker does run time linking by default, so we don't
	# have to do anything special.
	aix_use_runtimelinking=no
	exp_sym_flag='-Bexport'
	no_entry_flag=""
      else
	# If we're using GNU nm, then we don't want the "-C" option.
	# -C means demangle to AIX nm, but means don't demangle with GNU nm
	if $NM -V 2>&1 | $GREP 'GNU' > /dev/null; then
	  export_symbols_cmds='$NM -Bpg $libobjs $convenience | awk '\''{ if (((\$ 2 == "T") || (\$ 2 == "D") || (\$ 2 == "B")) && (substr(\$ 3,1,1) != ".")) { print \$ 3 } }'\'' | sort -u > $export_symbols'
	else
	  export_symbols_cmds='$NM -BCpg $libobjs $convenience | awk '\''{ if (((\$ 2 == "T") || (\$ 2 == "D") || (\$ 2 == "B")) && (substr(\$ 3,1,1) != ".")) { print \$ 3 } }'\'' | sort -u > $export_symbols'
	fi
	aix_use_runtimelinking=no

	# Test if we are trying to use run time linking or normal
	# AIX style linking. If -brtl is somewhere in LDFLAGS, we
	# need to do runtime linking.
	case $host_os in aix4.[23]|aix4.[23].*|aix[5-9]*)
	  for ld_flag in $LDFLAGS; do
	  if (test $ld_flag = "-brtl" || test $ld_flag = "-Wl,-brtl"); then
	    aix_use_runtimelinking=yes
	    break
	  fi
	  done
	  ;;
	esac

	exp_sym_flag='-bexport'
	no_entry_flag='-bnoentry'
      fi

      # When large executables or shared objects are built, AIX ld can
      # have problems creating the table of contents.  If linking a library
      # or program results in "error TOC overflow" add -mminimal-toc to
      # CXXFLAGS/CFLAGS for g++/gcc.  In the cases where that is not
      # enough to fix the problem, add -Wl,-bbigtoc to LDFLAGS.

      archive_cmds=''
      hardcode_direct=yes
      hardcode_direct_absolute=yes
      hardcode_libdir_separator=':'
      link_all_deplibs=yes
      file_list_spec='${wl}-f,'

      if test "$GCC" = yes; then
	case $host_os in aix4.[012]|aix4.[012].*)
	# We only want to do this on AIX 4.2 and lower, the check
	# below for broken collect2 doesn't work under 4.3+
	  collect2name=`${CC} -print-prog-name=collect2`
	  if test -f "$collect2name" &&
	   strings "$collect2name" | $GREP resolve_lib_name >/dev/null
	  then
	  # We have reworked collect2
	  :
	  else
	  # We have old collect2
	  hardcode_direct=unsupported
	  # It fails to find uninstalled libraries when the uninstalled
	  # path is not listed in the libpath.  Setting hardcode_minus_L
	  # to unsupported forces relinking
	  hardcode_minus_L=yes
	  hardcode_libdir_flag_spec='-L$libdir'
	  hardcode_libdir_separator=
	  fi
	  ;;
	esac
	shared_flag='-shared'
	if test "$aix_use_runtimelinking" = yes; then
	  shared_flag="$shared_flag "'${wl}-G'
	fi
      else
	# not using gcc
	if test "$host_cpu" = ia64; then
	# VisualAge C++, Version 5.5 for AIX 5L for IA-64, Beta 3 Release
	# chokes on -Wl,-G. The following line is correct:
	  shared_flag='-G'
	else
	  if test "$aix_use_runtimelinking" = yes; then
	    shared_flag='${wl}-G'
	  else
	    shared_flag='${wl}-bM:SRE'
	  fi
	fi
      fi

      export_dynamic_flag_spec='${wl}-bexpall'
      # It seems that -bexpall does not export symbols beginning with
      # underscore (_), so it is better to generate a list of symbols to export.
      always_export_symbols=yes
      if test "$aix_use_runtimelinking" = yes; then
	# Warning - without using the other runtime loading flags (-brtl),
	# -berok will link without error, but may produce a broken library.
	allow_undefined_flag='-berok'
        # Determine the default libpath from the value encoded in an
        # empty executable.
        cat >conftest.$ac_ext <<_ACEOF
/* confdefs.h.  */
_ACEOF
cat confdefs.h >>conftest.$ac_ext
cat >>conftest.$ac_ext <<_ACEOF
/* end confdefs.h.  */

int
main ()
{

  ;
  return 0;
}
_ACEOF
rm -f conftest.$ac_objext conftest$ac_exeext
if { (ac_try="$ac_link"
case "(($ac_try" in
  *\"* | *\`* | *\\*) ac_try_echo=\$ac_try;;
  *) ac_try_echo=$ac_try;;
esac
eval ac_try_echo="\"\$as_me:$LINENO: $ac_try_echo\""
$as_echo "$ac_try_echo") >&5
  (eval "$ac_link") 2>conftest.er1
  ac_status=$?
  grep -v '^ *+' conftest.er1 >conftest.err
  rm -f conftest.er1
  cat conftest.err >&5
  $as_echo "$as_me:$LINENO: \$? = $ac_status" >&5
  (exit $ac_status); } && {
	 test -z "$ac_c_werror_flag" ||
	 test ! -s conftest.err
       } && test -s conftest$ac_exeext && {
	 test "$cross_compiling" = yes ||
	 $as_test_x conftest$ac_exeext
       }; then

lt_aix_libpath_sed='
    /Import File Strings/,/^$/ {
	/^0/ {
	    s/^0  *\(.*\)$/\1/
	    p
	}
    }'
aix_libpath=`dump -H conftest$ac_exeext 2>/dev/null | $SED -n -e "$lt_aix_libpath_sed"`
# Check for a 64-bit object if we didn't find anything.
if test -z "$aix_libpath"; then
  aix_libpath=`dump -HX64 conftest$ac_exeext 2>/dev/null | $SED -n -e "$lt_aix_libpath_sed"`
fi
else
  $as_echo "$as_me: failed program was:" >&5
sed 's/^/| /' conftest.$ac_ext >&5


fi

rm -rf conftest.dSYM
rm -f core conftest.err conftest.$ac_objext conftest_ipa8_conftest.oo \
      conftest$ac_exeext conftest.$ac_ext
if test -z "$aix_libpath"; then aix_libpath="/usr/lib:/lib"; fi

        hardcode_libdir_flag_spec='${wl}-blibpath:$libdir:'"$aix_libpath"
        archive_expsym_cmds='$CC -o $output_objdir/$soname $libobjs $deplibs '"\${wl}$no_entry_flag"' $compiler_flags `if test "x${allow_undefined_flag}" != "x"; then $ECHO "X${wl}${allow_undefined_flag}" | $Xsed; else :; fi` '"\${wl}$exp_sym_flag:\$export_symbols $shared_flag"
      else
	if test "$host_cpu" = ia64; then
	  hardcode_libdir_flag_spec='${wl}-R $libdir:/usr/lib:/lib'
	  allow_undefined_flag="-z nodefs"
	  archive_expsym_cmds="\$CC $shared_flag"' -o $output_objdir/$soname $libobjs $deplibs '"\${wl}$no_entry_flag"' $compiler_flags ${wl}${allow_undefined_flag} '"\${wl}$exp_sym_flag:\$export_symbols"
	else
	 # Determine the default libpath from the value encoded in an
	 # empty executable.
	 cat >conftest.$ac_ext <<_ACEOF
/* confdefs.h.  */
_ACEOF
cat confdefs.h >>conftest.$ac_ext
cat >>conftest.$ac_ext <<_ACEOF
/* end confdefs.h.  */

int
main ()
{

  ;
  return 0;
}
_ACEOF
rm -f conftest.$ac_objext conftest$ac_exeext
if { (ac_try="$ac_link"
case "(($ac_try" in
  *\"* | *\`* | *\\*) ac_try_echo=\$ac_try;;
  *) ac_try_echo=$ac_try;;
esac
eval ac_try_echo="\"\$as_me:$LINENO: $ac_try_echo\""
$as_echo "$ac_try_echo") >&5
  (eval "$ac_link") 2>conftest.er1
  ac_status=$?
  grep -v '^ *+' conftest.er1 >conftest.err
  rm -f conftest.er1
  cat conftest.err >&5
  $as_echo "$as_me:$LINENO: \$? = $ac_status" >&5
  (exit $ac_status); } && {
	 test -z "$ac_c_werror_flag" ||
	 test ! -s conftest.err
       } && test -s conftest$ac_exeext && {
	 test "$cross_compiling" = yes ||
	 $as_test_x conftest$ac_exeext
       }; then

lt_aix_libpath_sed='
    /Import File Strings/,/^$/ {
	/^0/ {
	    s/^0  *\(.*\)$/\1/
	    p
	}
    }'
aix_libpath=`dump -H conftest$ac_exeext 2>/dev/null | $SED -n -e "$lt_aix_libpath_sed"`
# Check for a 64-bit object if we didn't find anything.
if test -z "$aix_libpath"; then
  aix_libpath=`dump -HX64 conftest$ac_exeext 2>/dev/null | $SED -n -e "$lt_aix_libpath_sed"`
fi
else
  $as_echo "$as_me: failed program was:" >&5
sed 's/^/| /' conftest.$ac_ext >&5


fi

rm -rf conftest.dSYM
rm -f core conftest.err conftest.$ac_objext conftest_ipa8_conftest.oo \
      conftest$ac_exeext conftest.$ac_ext
if test -z "$aix_libpath"; then aix_libpath="/usr/lib:/lib"; fi

	 hardcode_libdir_flag_spec='${wl}-blibpath:$libdir:'"$aix_libpath"
	  # Warning - without using the other run time loading flags,
	  # -berok will link without error, but may produce a broken library.
	  no_undefined_flag=' ${wl}-bernotok'
	  allow_undefined_flag=' ${wl}-berok'
	  # Exported symbols can be pulled into shared objects from archives
	  whole_archive_flag_spec='$convenience'
	  archive_cmds_need_lc=yes
	  # This is similar to how AIX traditionally builds its shared libraries.
	  archive_expsym_cmds="\$CC $shared_flag"' -o $output_objdir/$soname $libobjs $deplibs ${wl}-bnoentry $compiler_flags ${wl}-bE:$export_symbols${allow_undefined_flag}~$AR $AR_FLAGS $output_objdir/$libname$release.a $output_objdir/$soname'
	fi
      fi
      ;;

    amigaos*)
      case $host_cpu in
      powerpc)
            # see comment about AmigaOS4 .so support
            archive_cmds='$CC -shared $libobjs $deplibs $compiler_flags ${wl}-soname $wl$soname -o $lib'
            archive_expsym_cmds=''
        ;;
      m68k)
            archive_cmds='$RM $output_objdir/a2ixlibrary.data~$ECHO "#define NAME $libname" > $output_objdir/a2ixlibrary.data~$ECHO "#define LIBRARY_ID 1" >> $output_objdir/a2ixlibrary.data~$ECHO "#define VERSION $major" >> $output_objdir/a2ixlibrary.data~$ECHO "#define REVISION $revision" >> $output_objdir/a2ixlibrary.data~$AR $AR_FLAGS $lib $libobjs~$RANLIB $lib~(cd $output_objdir && a2ixlibrary -32)'
            hardcode_libdir_flag_spec='-L$libdir'
            hardcode_minus_L=yes
        ;;
      esac
      ;;

    bsdi[45]*)
      export_dynamic_flag_spec=-rdynamic
      ;;

    cygwin* | mingw* | pw32* | cegcc*)
      # When not using gcc, we currently assume that we are using
      # Microsoft Visual C++.
      # hardcode_libdir_flag_spec is actually meaningless, as there is
      # no search path for DLLs.
      hardcode_libdir_flag_spec=' '
      allow_undefined_flag=unsupported
      # Tell ltmain to make .lib files, not .a files.
      libext=lib
      # Tell ltmain to make .dll files, not .so files.
      shrext_cmds=".dll"
      # FIXME: Setting linknames here is a bad hack.
      archive_cmds='$CC -o $lib $libobjs $compiler_flags `$ECHO "X$deplibs" | $Xsed -e '\''s/ -lc$//'\''` -link -dll~linknames='
      # The linker will automatically build a .lib file if we build a DLL.
      old_archive_from_new_cmds='true'
      # FIXME: Should let the user specify the lib program.
      old_archive_cmds='lib -OUT:$oldlib$oldobjs$old_deplibs'
      fix_srcfile_path='`cygpath -w "$srcfile"`'
      enable_shared_with_static_runtimes=yes
      ;;

    darwin* | rhapsody*)


  archive_cmds_need_lc=no
  hardcode_direct=no
  hardcode_automatic=yes
  hardcode_shlibpath_var=unsupported
  whole_archive_flag_spec=''
  link_all_deplibs=yes
  allow_undefined_flag="$_lt_dar_allow_undefined"
  case $cc_basename in
     ifort*) _lt_dar_can_shared=yes ;;
     *) _lt_dar_can_shared=$GCC ;;
  esac
  if test "$_lt_dar_can_shared" = "yes"; then
    output_verbose_link_cmd=echo
    archive_cmds="\$CC -dynamiclib \$allow_undefined_flag -o \$lib \$libobjs \$deplibs \$compiler_flags -install_name \$rpath/\$soname \$verstring $_lt_dar_single_mod${_lt_dsymutil}"
    module_cmds="\$CC \$allow_undefined_flag -o \$lib -bundle \$libobjs \$deplibs \$compiler_flags${_lt_dsymutil}"
    archive_expsym_cmds="sed 's,^,_,' < \$export_symbols > \$output_objdir/\${libname}-symbols.expsym~\$CC -dynamiclib \$allow_undefined_flag -o \$lib \$libobjs \$deplibs \$compiler_flags -install_name \$rpath/\$soname \$verstring ${_lt_dar_single_mod}${_lt_dar_export_syms}${_lt_dsymutil}"
    module_expsym_cmds="sed -e 's,^,_,' < \$export_symbols > \$output_objdir/\${libname}-symbols.expsym~\$CC \$allow_undefined_flag -o \$lib -bundle \$libobjs \$deplibs \$compiler_flags${_lt_dar_export_syms}${_lt_dsymutil}"

  else
  ld_shlibs=no
  fi

      ;;

    dgux*)
      archive_cmds='$LD -G -h $soname -o $lib $libobjs $deplibs $linker_flags'
      hardcode_libdir_flag_spec='-L$libdir'
      hardcode_shlibpath_var=no
      ;;

    freebsd1*)
      ld_shlibs=no
      ;;

    # FreeBSD 2.2.[012] allows us to include c++rt0.o to get C++ constructor
    # support.  Future versions do this automatically, but an explicit c++rt0.o
    # does not break anything, and helps significantly (at the cost of a little
    # extra space).
    freebsd2.2*)
      archive_cmds='$LD -Bshareable -o $lib $libobjs $deplibs $linker_flags /usr/lib/c++rt0.o'
      hardcode_libdir_flag_spec='-R$libdir'
      hardcode_direct=yes
      hardcode_shlibpath_var=no
      ;;

    # Unfortunately, older versions of FreeBSD 2 do not have this feature.
    freebsd2*)
      archive_cmds='$LD -Bshareable -o $lib $libobjs $deplibs $linker_flags'
      hardcode_direct=yes
      hardcode_minus_L=yes
      hardcode_shlibpath_var=no
      ;;

    # FreeBSD 3 and greater uses gcc -shared to do shared libraries.
    freebsd* | dragonfly*)
      archive_cmds='$CC -shared -o $lib $libobjs $deplibs $compiler_flags'
      hardcode_libdir_flag_spec='-R$libdir'
      hardcode_direct=yes
      hardcode_shlibpath_var=no
      ;;

    hpux9*)
      if test "$GCC" = yes; then
	archive_cmds='$RM $output_objdir/$soname~$CC -shared -fPIC ${wl}+b ${wl}$install_libdir -o $output_objdir/$soname $libobjs $deplibs $compiler_flags~test $output_objdir/$soname = $lib || mv $output_objdir/$soname $lib'
      else
	archive_cmds='$RM $output_objdir/$soname~$LD -b +b $install_libdir -o $output_objdir/$soname $libobjs $deplibs $linker_flags~test $output_objdir/$soname = $lib || mv $output_objdir/$soname $lib'
      fi
      hardcode_libdir_flag_spec='${wl}+b ${wl}$libdir'
      hardcode_libdir_separator=:
      hardcode_direct=yes

      # hardcode_minus_L: Not really in the search PATH,
      # but as the default location of the library.
      hardcode_minus_L=yes
      export_dynamic_flag_spec='${wl}-E'
      ;;

    hpux10*)
      if test "$GCC" = yes -a "$with_gnu_ld" = no; then
	archive_cmds='$CC -shared -fPIC ${wl}+h ${wl}$soname ${wl}+b ${wl}$install_libdir -o $lib $libobjs $deplibs $compiler_flags'
      else
	archive_cmds='$LD -b +h $soname +b $install_libdir -o $lib $libobjs $deplibs $linker_flags'
      fi
      if test "$with_gnu_ld" = no; then
	hardcode_libdir_flag_spec='${wl}+b ${wl}$libdir'
	hardcode_libdir_flag_spec_ld='+b $libdir'
	hardcode_libdir_separator=:
	hardcode_direct=yes
	hardcode_direct_absolute=yes
	export_dynamic_flag_spec='${wl}-E'
	# hardcode_minus_L: Not really in the search PATH,
	# but as the default location of the library.
	hardcode_minus_L=yes
      fi
      ;;

    hpux11*)
      if test "$GCC" = yes -a "$with_gnu_ld" = no; then
	case $host_cpu in
	hppa*64*)
	  archive_cmds='$CC -shared ${wl}+h ${wl}$soname -o $lib $libobjs $deplibs $compiler_flags'
	  ;;
	ia64*)
	  archive_cmds='$CC -shared -fPIC ${wl}+h ${wl}$soname ${wl}+nodefaultrpath -o $lib $libobjs $deplibs $compiler_flags'
	  ;;
	*)
	  archive_cmds='$CC -shared -fPIC ${wl}+h ${wl}$soname ${wl}+b ${wl}$install_libdir -o $lib $libobjs $deplibs $compiler_flags'
	  ;;
	esac
      else
	case $host_cpu in
	hppa*64*)
	  archive_cmds='$CC -b ${wl}+h ${wl}$soname -o $lib $libobjs $deplibs $compiler_flags'
	  ;;
	ia64*)
	  archive_cmds='$CC -b ${wl}+h ${wl}$soname ${wl}+nodefaultrpath -o $lib $libobjs $deplibs $compiler_flags'
	  ;;
	*)
	  archive_cmds='$CC -b ${wl}+h ${wl}$soname ${wl}+b ${wl}$install_libdir -o $lib $libobjs $deplibs $compiler_flags'
	  ;;
	esac
      fi
      if test "$with_gnu_ld" = no; then
	hardcode_libdir_flag_spec='${wl}+b ${wl}$libdir'
	hardcode_libdir_separator=:

	case $host_cpu in
	hppa*64*|ia64*)
	  hardcode_direct=no
	  hardcode_shlibpath_var=no
	  ;;
	*)
	  hardcode_direct=yes
	  hardcode_direct_absolute=yes
	  export_dynamic_flag_spec='${wl}-E'

	  # hardcode_minus_L: Not really in the search PATH,
	  # but as the default location of the library.
	  hardcode_minus_L=yes
	  ;;
	esac
      fi
      ;;

    irix5* | irix6* | nonstopux*)
      if test "$GCC" = yes; then
	archive_cmds='$CC -shared $libobjs $deplibs $compiler_flags ${wl}-soname ${wl}$soname `test -n "$verstring" && $ECHO "X${wl}-set_version ${wl}$verstring" | $Xsed` ${wl}-update_registry ${wl}${output_objdir}/so_locations -o $lib'
	# Try to use the -exported_symbol ld option, if it does not
	# work, assume that -exports_file does not work either and
	# implicitly export all symbols.
        save_LDFLAGS="$LDFLAGS"
        LDFLAGS="$LDFLAGS -shared ${wl}-exported_symbol ${wl}foo ${wl}-update_registry ${wl}/dev/null"
        cat >conftest.$ac_ext <<_ACEOF
int foo(void) {}
_ACEOF
rm -f conftest.$ac_objext conftest$ac_exeext
if { (ac_try="$ac_link"
case "(($ac_try" in
  *\"* | *\`* | *\\*) ac_try_echo=\$ac_try;;
  *) ac_try_echo=$ac_try;;
esac
eval ac_try_echo="\"\$as_me:$LINENO: $ac_try_echo\""
$as_echo "$ac_try_echo") >&5
  (eval "$ac_link") 2>conftest.er1
  ac_status=$?
  grep -v '^ *+' conftest.er1 >conftest.err
  rm -f conftest.er1
  cat conftest.err >&5
  $as_echo "$as_me:$LINENO: \$? = $ac_status" >&5
  (exit $ac_status); } && {
	 test -z "$ac_c_werror_flag" ||
	 test ! -s conftest.err
       } && test -s conftest$ac_exeext && {
	 test "$cross_compiling" = yes ||
	 $as_test_x conftest$ac_exeext
       }; then
  archive_expsym_cmds='$CC -shared $libobjs $deplibs $compiler_flags ${wl}-soname ${wl}$soname `test -n "$verstring" && $ECHO "X${wl}-set_version ${wl}$verstring" | $Xsed` ${wl}-update_registry ${wl}${output_objdir}/so_locations ${wl}-exports_file ${wl}$export_symbols -o $lib'

else
  $as_echo "$as_me: failed program was:" >&5
sed 's/^/| /' conftest.$ac_ext >&5


fi

rm -rf conftest.dSYM
rm -f core conftest.err conftest.$ac_objext conftest_ipa8_conftest.oo \
      conftest$ac_exeext conftest.$ac_ext
        LDFLAGS="$save_LDFLAGS"
      else
	archive_cmds='$CC -shared $libobjs $deplibs $compiler_flags -soname $soname `test -n "$verstring" && $ECHO "X-set_version $verstring" | $Xsed` -update_registry ${output_objdir}/so_locations -o $lib'
	archive_expsym_cmds='$CC -shared $libobjs $deplibs $compiler_flags -soname $soname `test -n "$verstring" && $ECHO "X-set_version $verstring" | $Xsed` -update_registry ${output_objdir}/so_locations -exports_file $export_symbols -o $lib'
      fi
      archive_cmds_need_lc='no'
      hardcode_libdir_flag_spec='${wl}-rpath ${wl}$libdir'
      hardcode_libdir_separator=:
      inherit_rpath=yes
      link_all_deplibs=yes
      ;;

    netbsd*)
      if echo __ELF__ | $CC -E - | $GREP __ELF__ >/dev/null; then
	archive_cmds='$LD -Bshareable -o $lib $libobjs $deplibs $linker_flags'  # a.out
      else
	archive_cmds='$LD -shared -o $lib $libobjs $deplibs $linker_flags'      # ELF
      fi
      hardcode_libdir_flag_spec='-R$libdir'
      hardcode_direct=yes
      hardcode_shlibpath_var=no
      ;;

    newsos6)
      archive_cmds='$LD -G -h $soname -o $lib $libobjs $deplibs $linker_flags'
      hardcode_direct=yes
      hardcode_libdir_flag_spec='${wl}-rpath ${wl}$libdir'
      hardcode_libdir_separator=:
      hardcode_shlibpath_var=no
      ;;

    *nto* | *qnx*)
      ;;

    openbsd*)
      if test -f /usr/libexec/ld.so; then
	hardcode_direct=yes
	hardcode_shlibpath_var=no
	hardcode_direct_absolute=yes
	if test -z "`echo __ELF__ | $CC -E - | $GREP __ELF__`" || test "$host_os-$host_cpu" = "openbsd2.8-powerpc"; then
	  archive_cmds='$CC -shared $pic_flag -o $lib $libobjs $deplibs $compiler_flags'
	  archive_expsym_cmds='$CC -shared $pic_flag -o $lib $libobjs $deplibs $compiler_flags ${wl}-retain-symbols-file,$export_symbols'
	  hardcode_libdir_flag_spec='${wl}-rpath,$libdir'
	  export_dynamic_flag_spec='${wl}-E'
	else
	  case $host_os in
	   openbsd[01].* | openbsd2.[0-7] | openbsd2.[0-7].*)
	     archive_cmds='$LD -Bshareable -o $lib $libobjs $deplibs $linker_flags'
	     hardcode_libdir_flag_spec='-R$libdir'
	     ;;
	   *)
	     archive_cmds='$CC -shared $pic_flag -o $lib $libobjs $deplibs $compiler_flags'
	     hardcode_libdir_flag_spec='${wl}-rpath,$libdir'
	     ;;
	  esac
	fi
      else
	ld_shlibs=no
      fi
      ;;

    os2*)
      hardcode_libdir_flag_spec='-L$libdir'
      hardcode_minus_L=yes
      allow_undefined_flag=unsupported
      archive_cmds='$ECHO "LIBRARY $libname INITINSTANCE" > $output_objdir/$libname.def~$ECHO "DESCRIPTION \"$libname\"" >> $output_objdir/$libname.def~$ECHO DATA >> $output_objdir/$libname.def~$ECHO " SINGLE NONSHARED" >> $output_objdir/$libname.def~$ECHO EXPORTS >> $output_objdir/$libname.def~emxexp $libobjs >> $output_objdir/$libname.def~$CC -Zdll -Zcrtdll -o $lib $libobjs $deplibs $compiler_flags $output_objdir/$libname.def'
      old_archive_from_new_cmds='emximp -o $output_objdir/$libname.a $output_objdir/$libname.def'
      ;;

    osf3*)
      if test "$GCC" = yes; then
	allow_undefined_flag=' ${wl}-expect_unresolved ${wl}\*'
	archive_cmds='$CC -shared${allow_undefined_flag} $libobjs $deplibs $compiler_flags ${wl}-soname ${wl}$soname `test -n "$verstring" && $ECHO "X${wl}-set_version ${wl}$verstring" | $Xsed` ${wl}-update_registry ${wl}${output_objdir}/so_locations -o $lib'
      else
	allow_undefined_flag=' -expect_unresolved \*'
	archive_cmds='$CC -shared${allow_undefined_flag} $libobjs $deplibs $compiler_flags -soname $soname `test -n "$verstring" && $ECHO "X-set_version $verstring" | $Xsed` -update_registry ${output_objdir}/so_locations -o $lib'
      fi
      archive_cmds_need_lc='no'
      hardcode_libdir_flag_spec='${wl}-rpath ${wl}$libdir'
      hardcode_libdir_separator=:
      ;;

    osf4* | osf5*)	# as osf3* with the addition of -msym flag
      if test "$GCC" = yes; then
	allow_undefined_flag=' ${wl}-expect_unresolved ${wl}\*'
	archive_cmds='$CC -shared${allow_undefined_flag} $libobjs $deplibs $compiler_flags ${wl}-msym ${wl}-soname ${wl}$soname `test -n "$verstring" && $ECHO "X${wl}-set_version ${wl}$verstring" | $Xsed` ${wl}-update_registry ${wl}${output_objdir}/so_locations -o $lib'
	hardcode_libdir_flag_spec='${wl}-rpath ${wl}$libdir'
      else
	allow_undefined_flag=' -expect_unresolved \*'
	archive_cmds='$CC -shared${allow_undefined_flag} $libobjs $deplibs $compiler_flags -msym -soname $soname `test -n "$verstring" && $ECHO "X-set_version $verstring" | $Xsed` -update_registry ${output_objdir}/so_locations -o $lib'
	archive_expsym_cmds='for i in `cat $export_symbols`; do printf "%s %s\\n" -exported_symbol "\$i" >> $lib.exp; done; printf "%s\\n" "-hidden">> $lib.exp~
	$CC -shared${allow_undefined_flag} ${wl}-input ${wl}$lib.exp $compiler_flags $libobjs $deplibs -soname $soname `test -n "$verstring" && $ECHO "X-set_version $verstring" | $Xsed` -update_registry ${output_objdir}/so_locations -o $lib~$RM $lib.exp'

	# Both c and cxx compiler support -rpath directly
	hardcode_libdir_flag_spec='-rpath $libdir'
      fi
      archive_cmds_need_lc='no'
      hardcode_libdir_separator=:
      ;;

    solaris*)
      no_undefined_flag=' -z defs'
      if test "$GCC" = yes; then
	wlarc='${wl}'
	archive_cmds='$CC -shared ${wl}-z ${wl}text ${wl}-h ${wl}$soname -o $lib $libobjs $deplibs $compiler_flags'
	archive_expsym_cmds='echo "{ global:" > $lib.exp~cat $export_symbols | $SED -e "s/\(.*\)/\1;/" >> $lib.exp~echo "local: *; };" >> $lib.exp~
	  $CC -shared ${wl}-z ${wl}text ${wl}-M ${wl}$lib.exp ${wl}-h ${wl}$soname -o $lib $libobjs $deplibs $compiler_flags~$RM $lib.exp'
      else
	case `$CC -V 2>&1` in
	*"Compilers 5.0"*)
	  wlarc=''
	  archive_cmds='$LD -G${allow_undefined_flag} -h $soname -o $lib $libobjs $deplibs $linker_flags'
	  archive_expsym_cmds='echo "{ global:" > $lib.exp~cat $export_symbols | $SED -e "s/\(.*\)/\1;/" >> $lib.exp~echo "local: *; };" >> $lib.exp~
	  $LD -G${allow_undefined_flag} -M $lib.exp -h $soname -o $lib $libobjs $deplibs $linker_flags~$RM $lib.exp'
	  ;;
	*)
	  wlarc='${wl}'
	  archive_cmds='$CC -G${allow_undefined_flag} -h $soname -o $lib $libobjs $deplibs $compiler_flags'
	  archive_expsym_cmds='echo "{ global:" > $lib.exp~cat $export_symbols | $SED -e "s/\(.*\)/\1;/" >> $lib.exp~echo "local: *; };" >> $lib.exp~
	  $CC -G${allow_undefined_flag} -M $lib.exp -h $soname -o $lib $libobjs $deplibs $compiler_flags~$RM $lib.exp'
	  ;;
	esac
      fi
      hardcode_libdir_flag_spec='-R$libdir'
      hardcode_shlibpath_var=no
      case $host_os in
      solaris2.[0-5] | solaris2.[0-5].*) ;;
      *)
	# The compiler driver will combine and reorder linker options,
	# but understands `-z linker_flag'.  GCC discards it without `$wl',
	# but is careful enough not to reorder.
	# Supported since Solaris 2.6 (maybe 2.5.1?)
	if test "$GCC" = yes; then
	  whole_archive_flag_spec='${wl}-z ${wl}allextract$convenience ${wl}-z ${wl}defaultextract'
	else
	  whole_archive_flag_spec='-z allextract$convenience -z defaultextract'
	fi
	;;
      esac
      link_all_deplibs=yes
      ;;

    sunos4*)
      if test "x$host_vendor" = xsequent; then
	# Use $CC to link under sequent, because it throws in some extra .o
	# files that make .init and .fini sections work.
	archive_cmds='$CC -G ${wl}-h $soname -o $lib $libobjs $deplibs $compiler_flags'
      else
	archive_cmds='$LD -assert pure-text -Bstatic -o $lib $libobjs $deplibs $linker_flags'
      fi
      hardcode_libdir_flag_spec='-L$libdir'
      hardcode_direct=yes
      hardcode_minus_L=yes
      hardcode_shlibpath_var=no
      ;;

    sysv4)
      case $host_vendor in
	sni)
	  archive_cmds='$LD -G -h $soname -o $lib $libobjs $deplibs $linker_flags'
	  hardcode_direct=yes # is this really true???
	;;
	siemens)
	  ## LD is ld it makes a PLAMLIB
	  ## CC just makes a GrossModule.
	  archive_cmds='$LD -G -o $lib $libobjs $deplibs $linker_flags'
	  reload_cmds='$CC -r -o $output$reload_objs'
	  hardcode_direct=no
        ;;
	motorola)
	  archive_cmds='$LD -G -h $soname -o $lib $libobjs $deplibs $linker_flags'
	  hardcode_direct=no #Motorola manual says yes, but my tests say they lie
	;;
      esac
      runpath_var='LD_RUN_PATH'
      hardcode_shlibpath_var=no
      ;;

    sysv4.3*)
      archive_cmds='$LD -G -h $soname -o $lib $libobjs $deplibs $linker_flags'
      hardcode_shlibpath_var=no
      export_dynamic_flag_spec='-Bexport'
      ;;

    sysv4*MP*)
      if test -d /usr/nec; then
	archive_cmds='$LD -G -h $soname -o $lib $libobjs $deplibs $linker_flags'
	hardcode_shlibpath_var=no
	runpath_var=LD_RUN_PATH
	hardcode_runpath_var=yes
	ld_shlibs=yes
      fi
      ;;

    sysv4*uw2* | sysv5OpenUNIX* | sysv5UnixWare7.[01].[10]* | unixware7* | sco3.2v5.0.[024]*)
      no_undefined_flag='${wl}-z,text'
      archive_cmds_need_lc=no
      hardcode_shlibpath_var=no
      runpath_var='LD_RUN_PATH'

      if test "$GCC" = yes; then
	archive_cmds='$CC -shared ${wl}-h,$soname -o $lib $libobjs $deplibs $compiler_flags'
	archive_expsym_cmds='$CC -shared ${wl}-Bexport:$export_symbols ${wl}-h,$soname -o $lib $libobjs $deplibs $compiler_flags'
      else
	archive_cmds='$CC -G ${wl}-h,$soname -o $lib $libobjs $deplibs $compiler_flags'
	archive_expsym_cmds='$CC -G ${wl}-Bexport:$export_symbols ${wl}-h,$soname -o $lib $libobjs $deplibs $compiler_flags'
      fi
      ;;

    sysv5* | sco3.2v5* | sco5v6*)
      # Note: We can NOT use -z defs as we might desire, because we do not
      # link with -lc, and that would cause any symbols used from libc to
      # always be unresolved, which means just about no library would
      # ever link correctly.  If we're not using GNU ld we use -z text
      # though, which does catch some bad symbols but isn't as heavy-handed
      # as -z defs.
      no_undefined_flag='${wl}-z,text'
      allow_undefined_flag='${wl}-z,nodefs'
      archive_cmds_need_lc=no
      hardcode_shlibpath_var=no
      hardcode_libdir_flag_spec='${wl}-R,$libdir'
      hardcode_libdir_separator=':'
      link_all_deplibs=yes
      export_dynamic_flag_spec='${wl}-Bexport'
      runpath_var='LD_RUN_PATH'

      if test "$GCC" = yes; then
	archive_cmds='$CC -shared ${wl}-h,$soname -o $lib $libobjs $deplibs $compiler_flags'
	archive_expsym_cmds='$CC -shared ${wl}-Bexport:$export_symbols ${wl}-h,$soname -o $lib $libobjs $deplibs $compiler_flags'
      else
	archive_cmds='$CC -G ${wl}-h,$soname -o $lib $libobjs $deplibs $compiler_flags'
	archive_expsym_cmds='$CC -G ${wl}-Bexport:$export_symbols ${wl}-h,$soname -o $lib $libobjs $deplibs $compiler_flags'
      fi
      ;;

    uts4*)
      archive_cmds='$LD -G -h $soname -o $lib $libobjs $deplibs $linker_flags'
      hardcode_libdir_flag_spec='-L$libdir'
      hardcode_shlibpath_var=no
      ;;

    *)
      ld_shlibs=no
      ;;
    esac

    if test x$host_vendor = xsni; then
      case $host in
      sysv4 | sysv4.2uw2* | sysv4.3* | sysv5*)
	export_dynamic_flag_spec='${wl}-Blargedynsym'
	;;
      esac
    fi
  fi

{ $as_echo "$as_me:$LINENO: result: $ld_shlibs" >&5
$as_echo "$ld_shlibs" >&6; }
test "$ld_shlibs" = no && can_build_shared=no

with_gnu_ld=$with_gnu_ld


#
# Do we need to explicitly link libc?
#
case "x$archive_cmds_need_lc" in
x|xyes)
  # Assume -lc should be added
  archive_cmds_need_lc=yes

  if test "$enable_shared" = yes && test "$GCC" = yes; then
    case $archive_cmds in
    *'~'*)
      # FIXME: we may have to deal with multi-command sequences.
      ;;
    '$CC '*)
      # Test whether the compiler implicitly links with -lc since on some
      # systems, -lgcc has to come before -lc. If gcc already passes -lc
      # to ld, don't add -lc before -lgcc.
      { $as_echo "$as_me:$LINENO: checking whether -lc should be explicitly linked in" >&5
$as_echo_n "checking whether -lc should be explicitly linked in... " >&6; }
      $RM conftest*
      echo "$lt_simple_compile_test_code" > conftest.$ac_ext

      if { (eval echo "$as_me:$LINENO: \"$ac_compile\"") >&5
  (eval $ac_compile) 2>&5
  ac_status=$?
  $as_echo "$as_me:$LINENO: \$? = $ac_status" >&5
  (exit $ac_status); } 2>conftest.err; then
        soname=conftest
        lib=conftest
        libobjs=conftest.$ac_objext
        deplibs=
        wl=$lt_prog_compiler_wl
	pic_flag=$lt_prog_compiler_pic
        compiler_flags=-v
        linker_flags=-v
        verstring=
        output_objdir=.
        libname=conftest
        lt_save_allow_undefined_flag=$allow_undefined_flag
        allow_undefined_flag=
        if { (eval echo "$as_me:$LINENO: \"$archive_cmds 2\>\&1 \| $GREP \" -lc \" \>/dev/null 2\>\&1\"") >&5
  (eval $archive_cmds 2\>\&1 \| $GREP \" -lc \" \>/dev/null 2\>\&1) 2>&5
  ac_status=$?
  $as_echo "$as_me:$LINENO: \$? = $ac_status" >&5
  (exit $ac_status); }
        then
	  archive_cmds_need_lc=no
        else
	  archive_cmds_need_lc=yes
        fi
        allow_undefined_flag=$lt_save_allow_undefined_flag
      else
        cat conftest.err 1>&5
      fi
      $RM conftest*
      { $as_echo "$as_me:$LINENO: result: $archive_cmds_need_lc" >&5
$as_echo "$archive_cmds_need_lc" >&6; }
      ;;
    esac
  fi
  ;;
esac


  { $as_echo "$as_me:$LINENO: checking dynamic linker characteristics" >&5
$as_echo_n "checking dynamic linker characteristics... " >&6; }

if test "$GCC" = yes; then
  case $host_os in
    darwin*) lt_awk_arg="/^libraries:/,/LR/" ;;
    *) lt_awk_arg="/^libraries:/" ;;
  esac
  lt_search_path_spec=`$CC -print-search-dirs | awk $lt_awk_arg | $SED -e "s/^libraries://" -e "s,=/,/,g"`
  if $ECHO "$lt_search_path_spec" | $GREP ';' >/dev/null ; then
    # if the path contains ";" then we assume it to be the separator
    # otherwise default to the standard path separator (i.e. ":") - it is
    # assumed that no part of a normal pathname contains ";" but that should
    # okay in the real world where ";" in dirpaths is itself problematic.
    lt_search_path_spec=`$ECHO "$lt_search_path_spec" | $SED -e 's/;/ /g'`
  else
    lt_search_path_spec=`$ECHO "$lt_search_path_spec" | $SED  -e "s/$PATH_SEPARATOR/ /g"`
  fi
  # Ok, now we have the path, separated by spaces, we can step through it
  # and add multilib dir if necessary.
  lt_tmp_lt_search_path_spec=
  lt_multi_os_dir=`$CC $CPPFLAGS $CFLAGS $LDFLAGS -print-multi-os-directory 2>/dev/null`
  for lt_sys_path in $lt_search_path_spec; do
    if test -d "$lt_sys_path/$lt_multi_os_dir"; then
      lt_tmp_lt_search_path_spec="$lt_tmp_lt_search_path_spec $lt_sys_path/$lt_multi_os_dir"
    else
      test -d "$lt_sys_path" && \
	lt_tmp_lt_search_path_spec="$lt_tmp_lt_search_path_spec $lt_sys_path"
    fi
  done
  lt_search_path_spec=`$ECHO $lt_tmp_lt_search_path_spec | awk '
BEGIN {RS=" "; FS="/|\n";} {
  lt_foo="";
  lt_count=0;
  for (lt_i = NF; lt_i > 0; lt_i--) {
    if ($lt_i != "" && $lt_i != ".") {
      if ($lt_i == "..") {
        lt_count++;
      } else {
        if (lt_count == 0) {
          lt_foo="/" $lt_i lt_foo;
        } else {
          lt_count--;
        }
      }
    }
  }
  if (lt_foo != "") { lt_freq[lt_foo]++; }
  if (lt_freq[lt_foo] == 1) { print lt_foo; }
}'`
  sys_lib_search_path_spec=`$ECHO $lt_search_path_spec`
else
  sys_lib_search_path_spec="/lib /usr/lib /usr/local/lib"
fi
library_names_spec=
libname_spec='lib$name'
soname_spec=
shrext_cmds=".so"
postinstall_cmds=
postuninstall_cmds=
finish_cmds=
finish_eval=
shlibpath_var=
shlibpath_overrides_runpath=unknown
version_type=none
dynamic_linker="$host_os ld.so"
sys_lib_dlsearch_path_spec="/lib /usr/lib"
need_lib_prefix=unknown
hardcode_into_libs=no

# when you set need_version to no, make sure it does not cause -set_version
# flags to be left without arguments
need_version=unknown

case $host_os in
aix3*)
  version_type=linux
  library_names_spec='${libname}${release}${shared_ext}$versuffix $libname.a'
  shlibpath_var=LIBPATH

  # AIX 3 has no versioning support, so we append a major version to the name.
  soname_spec='${libname}${release}${shared_ext}$major'
  ;;

aix[4-9]*)
  version_type=linux
  need_lib_prefix=no
  need_version=no
  hardcode_into_libs=yes
  if test "$host_cpu" = ia64; then
    # AIX 5 supports IA64
    library_names_spec='${libname}${release}${shared_ext}$major ${libname}${release}${shared_ext}$versuffix $libname${shared_ext}'
    shlibpath_var=LD_LIBRARY_PATH
  else
    # With GCC up to 2.95.x, collect2 would create an import file
    # for dependence libraries.  The import file would start with
    # the line `#! .'.  This would cause the generated library to
    # depend on `.', always an invalid library.  This was fixed in
    # development snapshots of GCC prior to 3.0.
    case $host_os in
      aix4 | aix4.[01] | aix4.[01].*)
      if { echo '#if __GNUC__ > 2 || (__GNUC__ == 2 && __GNUC_MINOR__ >= 97)'
	   echo ' yes '
	   echo '#endif'; } | ${CC} -E - | $GREP yes > /dev/null; then
	:
      else
	can_build_shared=no
      fi
      ;;
    esac
    # AIX (on Power*) has no versioning support, so currently we can not hardcode correct
    # soname into executable. Probably we can add versioning support to
    # collect2, so additional links can be useful in future.
    if test "$aix_use_runtimelinking" = yes; then
      # If using run time linking (on AIX 4.2 or later) use lib<name>.so
      # instead of lib<name>.a to let people know that these are not
      # typical AIX shared libraries.
      library_names_spec='${libname}${release}${shared_ext}$versuffix ${libname}${release}${shared_ext}$major $libname${shared_ext}'
    else
      # We preserve .a as extension for shared libraries through AIX4.2
      # and later when we are not doing run time linking.
      library_names_spec='${libname}${release}.a $libname.a'
      soname_spec='${libname}${release}${shared_ext}$major'
    fi
    shlibpath_var=LIBPATH
  fi
  ;;

amigaos*)
  case $host_cpu in
  powerpc)
    # Since July 2007 AmigaOS4 officially supports .so libraries.
    # When compiling the executable, add -use-dynld -Lsobjs: to the compileline.
    library_names_spec='${libname}${release}${shared_ext}$versuffix ${libname}${release}${shared_ext}$major $libname${shared_ext}'
    ;;
  m68k)
    library_names_spec='$libname.ixlibrary $libname.a'
    # Create ${libname}_ixlibrary.a entries in /sys/libs.
    finish_eval='for lib in `ls $libdir/*.ixlibrary 2>/dev/null`; do libname=`$ECHO "X$lib" | $Xsed -e '\''s%^.*/\([^/]*\)\.ixlibrary$%\1%'\''`; test $RM /sys/libs/${libname}_ixlibrary.a; $show "cd /sys/libs && $LN_S $lib ${libname}_ixlibrary.a"; cd /sys/libs && $LN_S $lib ${libname}_ixlibrary.a || exit 1; done'
    ;;
  esac
  ;;

beos*)
  library_names_spec='${libname}${shared_ext}'
  dynamic_linker="$host_os ld.so"
  shlibpath_var=LIBRARY_PATH
  ;;

bsdi[45]*)
  version_type=linux
  need_version=no
  library_names_spec='${libname}${release}${shared_ext}$versuffix ${libname}${release}${shared_ext}$major $libname${shared_ext}'
  soname_spec='${libname}${release}${shared_ext}$major'
  finish_cmds='PATH="\$PATH:/sbin" ldconfig $libdir'
  shlibpath_var=LD_LIBRARY_PATH
  sys_lib_search_path_spec="/shlib /usr/lib /usr/X11/lib /usr/contrib/lib /lib /usr/local/lib"
  sys_lib_dlsearch_path_spec="/shlib /usr/lib /usr/local/lib"
  # the default ld.so.conf also contains /usr/contrib/lib and
  # /usr/X11R6/lib (/usr/X11 is a link to /usr/X11R6), but let us allow
  # libtool to hard-code these into programs
  ;;

cygwin* | mingw* | pw32* | cegcc*)
  version_type=windows
  shrext_cmds=".dll"
  need_version=no
  need_lib_prefix=no

  case $GCC,$host_os in
  yes,cygwin* | yes,mingw* | yes,pw32* | yes,cegcc*)
    library_names_spec='$libname.dll.a'
    # DLL is installed to $(libdir)/../bin by postinstall_cmds
    postinstall_cmds='base_file=`basename \${file}`~
      dlpath=`$SHELL 2>&1 -c '\''. $dir/'\''\${base_file}'\''i; echo \$dlname'\''`~
      dldir=$destdir/`dirname \$dlpath`~
      test -d \$dldir || mkdir -p \$dldir~
      $install_prog $dir/$dlname \$dldir/$dlname~
      chmod a+x \$dldir/$dlname~
      if test -n '\''$stripme'\'' && test -n '\''$striplib'\''; then
        eval '\''$striplib \$dldir/$dlname'\'' || exit \$?;
      fi'
    postuninstall_cmds='dldll=`$SHELL 2>&1 -c '\''. $file; echo \$dlname'\''`~
      dlpath=$dir/\$dldll~
       $RM \$dlpath'
    shlibpath_overrides_runpath=yes

    case $host_os in
    cygwin*)
      # Cygwin DLLs use 'cyg' prefix rather than 'lib'
      soname_spec='`echo ${libname} | sed -e 's/^lib/cyg/'``echo ${release} | $SED -e 's/[.]/-/g'`${versuffix}${shared_ext}'
      sys_lib_search_path_spec="/usr/lib /lib/w32api /lib /usr/local/lib"
      ;;
    mingw* | cegcc*)
      # MinGW DLLs use traditional 'lib' prefix
      soname_spec='${libname}`echo ${release} | $SED -e 's/[.]/-/g'`${versuffix}${shared_ext}'
      sys_lib_search_path_spec=`$CC -print-search-dirs | $GREP "^libraries:" | $SED -e "s/^libraries://" -e "s,=/,/,g"`
      if $ECHO "$sys_lib_search_path_spec" | $GREP ';[c-zC-Z]:/' >/dev/null; then
        # It is most probably a Windows format PATH printed by
        # mingw gcc, but we are running on Cygwin. Gcc prints its search
        # path with ; separators, and with drive letters. We can handle the
        # drive letters (cygwin fileutils understands them), so leave them,
        # especially as we might pass files found there to a mingw objdump,
        # which wouldn't understand a cygwinified path. Ahh.
        sys_lib_search_path_spec=`$ECHO "$sys_lib_search_path_spec" | $SED -e 's/;/ /g'`
      else
        sys_lib_search_path_spec=`$ECHO "$sys_lib_search_path_spec" | $SED  -e "s/$PATH_SEPARATOR/ /g"`
      fi
      ;;
    pw32*)
      # pw32 DLLs use 'pw' prefix rather than 'lib'
      library_names_spec='`echo ${libname} | sed -e 's/^lib/pw/'``echo ${release} | $SED -e 's/[.]/-/g'`${versuffix}${shared_ext}'
      ;;
    esac
    ;;

  *)
    library_names_spec='${libname}`echo ${release} | $SED -e 's/[.]/-/g'`${versuffix}${shared_ext} $libname.lib'
    ;;
  esac
  dynamic_linker='Win32 ld.exe'
  # FIXME: first we should search . and the directory the executable is in
  shlibpath_var=PATH
  ;;

darwin* | rhapsody*)
  dynamic_linker="$host_os dyld"
  version_type=darwin
  need_lib_prefix=no
  need_version=no
  library_names_spec='${libname}${release}${major}$shared_ext ${libname}$shared_ext'
  soname_spec='${libname}${release}${major}$shared_ext'
  shlibpath_overrides_runpath=yes
  shlibpath_var=DYLD_LIBRARY_PATH
  shrext_cmds='`test .$module = .yes && echo .so || echo .dylib`'

  sys_lib_search_path_spec="$sys_lib_search_path_spec /usr/local/lib"
  sys_lib_dlsearch_path_spec='/usr/local/lib /lib /usr/lib'
  ;;

dgux*)
  version_type=linux
  need_lib_prefix=no
  need_version=no
  library_names_spec='${libname}${release}${shared_ext}$versuffix ${libname}${release}${shared_ext}$major $libname$shared_ext'
  soname_spec='${libname}${release}${shared_ext}$major'
  shlibpath_var=LD_LIBRARY_PATH
  ;;

freebsd1*)
  dynamic_linker=no
  ;;

freebsd* | dragonfly*)
  # DragonFly does not have aout.  When/if they implement a new
  # versioning mechanism, adjust this.
  if test -x /usr/bin/objformat; then
    objformat=`/usr/bin/objformat`
  else
    case $host_os in
    freebsd[123]*) objformat=aout ;;
    *) objformat=elf ;;
    esac
  fi
  version_type=freebsd-$objformat
  case $version_type in
    freebsd-elf*)
      library_names_spec='${libname}${release}${shared_ext}$versuffix ${libname}${release}${shared_ext} $libname${shared_ext}'
      need_version=no
      need_lib_prefix=no
      ;;
    freebsd-*)
      library_names_spec='${libname}${release}${shared_ext}$versuffix $libname${shared_ext}$versuffix'
      need_version=yes
      ;;
  esac
  shlibpath_var=LD_LIBRARY_PATH
  case $host_os in
  freebsd2*)
    shlibpath_overrides_runpath=yes
    ;;
  freebsd3.[01]* | freebsdelf3.[01]*)
    shlibpath_overrides_runpath=yes
    hardcode_into_libs=yes
    ;;
  freebsd3.[2-9]* | freebsdelf3.[2-9]* | \
  freebsd4.[0-5] | freebsdelf4.[0-5] | freebsd4.1.1 | freebsdelf4.1.1)
    shlibpath_overrides_runpath=no
    hardcode_into_libs=yes
    ;;
  *) # from 4.6 on, and DragonFly
    shlibpath_overrides_runpath=yes
    hardcode_into_libs=yes
    ;;
  esac
  ;;

gnu*)
  version_type=linux
  need_lib_prefix=no
  need_version=no
  library_names_spec='${libname}${release}${shared_ext}$versuffix ${libname}${release}${shared_ext}${major} ${libname}${shared_ext}'
  soname_spec='${libname}${release}${shared_ext}$major'
  shlibpath_var=LD_LIBRARY_PATH
  hardcode_into_libs=yes
  ;;

hpux9* | hpux10* | hpux11*)
  # Give a soname corresponding to the major version so that dld.sl refuses to
  # link against other versions.
  version_type=sunos
  need_lib_prefix=no
  need_version=no
  case $host_cpu in
  ia64*)
    shrext_cmds='.so'
    hardcode_into_libs=yes
    dynamic_linker="$host_os dld.so"
    shlibpath_var=LD_LIBRARY_PATH
    shlibpath_overrides_runpath=yes # Unless +noenvvar is specified.
    library_names_spec='${libname}${release}${shared_ext}$versuffix ${libname}${release}${shared_ext}$major $libname${shared_ext}'
    soname_spec='${libname}${release}${shared_ext}$major'
    if test "X$HPUX_IA64_MODE" = X32; then
      sys_lib_search_path_spec="/usr/lib/hpux32 /usr/local/lib/hpux32 /usr/local/lib"
    else
      sys_lib_search_path_spec="/usr/lib/hpux64 /usr/local/lib/hpux64"
    fi
    sys_lib_dlsearch_path_spec=$sys_lib_search_path_spec
    ;;
  hppa*64*)
    shrext_cmds='.sl'
    hardcode_into_libs=yes
    dynamic_linker="$host_os dld.sl"
    shlibpath_var=LD_LIBRARY_PATH # How should we handle SHLIB_PATH
    shlibpath_overrides_runpath=yes # Unless +noenvvar is specified.
    library_names_spec='${libname}${release}${shared_ext}$versuffix ${libname}${release}${shared_ext}$major $libname${shared_ext}'
    soname_spec='${libname}${release}${shared_ext}$major'
    sys_lib_search_path_spec="/usr/lib/pa20_64 /usr/ccs/lib/pa20_64"
    sys_lib_dlsearch_path_spec=$sys_lib_search_path_spec
    ;;
  *)
    shrext_cmds='.sl'
    dynamic_linker="$host_os dld.sl"
    shlibpath_var=SHLIB_PATH
    shlibpath_overrides_runpath=no # +s is required to enable SHLIB_PATH
    library_names_spec='${libname}${release}${shared_ext}$versuffix ${libname}${release}${shared_ext}$major $libname${shared_ext}'
    soname_spec='${libname}${release}${shared_ext}$major'
    ;;
  esac
  # HP-UX runs *really* slowly unless shared libraries are mode 555.
  postinstall_cmds='chmod 555 $lib'
  ;;

interix[3-9]*)
  version_type=linux
  need_lib_prefix=no
  need_version=no
  library_names_spec='${libname}${release}${shared_ext}$versuffix ${libname}${release}${shared_ext}$major ${libname}${shared_ext}'
  soname_spec='${libname}${release}${shared_ext}$major'
  dynamic_linker='Interix 3.x ld.so.1 (PE, like ELF)'
  shlibpath_var=LD_LIBRARY_PATH
  shlibpath_overrides_runpath=no
  hardcode_into_libs=yes
  ;;

irix5* | irix6* | nonstopux*)
  case $host_os in
    nonstopux*) version_type=nonstopux ;;
    *)
	if test "$lt_cv_prog_gnu_ld" = yes; then
		version_type=linux
	else
		version_type=irix
	fi ;;
  esac
  need_lib_prefix=no
  need_version=no
  soname_spec='${libname}${release}${shared_ext}$major'
  library_names_spec='${libname}${release}${shared_ext}$versuffix ${libname}${release}${shared_ext}$major ${libname}${release}${shared_ext} $libname${shared_ext}'
  case $host_os in
  irix5* | nonstopux*)
    libsuff= shlibsuff=
    ;;
  *)
    case $LD in # libtool.m4 will add one of these switches to LD
    *-32|*"-32 "|*-melf32bsmip|*"-melf32bsmip ")
      libsuff= shlibsuff= libmagic=32-bit;;
    *-n32|*"-n32 "|*-melf32bmipn32|*"-melf32bmipn32 ")
      libsuff=32 shlibsuff=N32 libmagic=N32;;
    *-64|*"-64 "|*-melf64bmip|*"-melf64bmip ")
      libsuff=64 shlibsuff=64 libmagic=64-bit;;
    *) libsuff= shlibsuff= libmagic=never-match;;
    esac
    ;;
  esac
  shlibpath_var=LD_LIBRARY${shlibsuff}_PATH
  shlibpath_overrides_runpath=no
  sys_lib_search_path_spec="/usr/lib${libsuff} /lib${libsuff} /usr/local/lib${libsuff}"
  sys_lib_dlsearch_path_spec="/usr/lib${libsuff} /lib${libsuff}"
  hardcode_into_libs=yes
  ;;

# No shared lib support for Linux oldld, aout, or coff.
linux*oldld* | linux*aout* | linux*coff*)
  dynamic_linker=no
  ;;

# This must be Linux ELF.
linux* | k*bsd*-gnu)
  version_type=linux
  need_lib_prefix=no
  need_version=no
  library_names_spec='${libname}${release}${shared_ext}$versuffix ${libname}${release}${shared_ext}$major $libname${shared_ext}'
  soname_spec='${libname}${release}${shared_ext}$major'
  finish_cmds='PATH="\$PATH:/sbin" ldconfig -n $libdir'
  shlibpath_var=LD_LIBRARY_PATH
  shlibpath_overrides_runpath=no
  # Some binutils ld are patched to set DT_RUNPATH
  save_LDFLAGS=$LDFLAGS
  save_libdir=$libdir
  eval "libdir=/foo; wl=\"$lt_prog_compiler_wl\"; \
       LDFLAGS=\"\$LDFLAGS $hardcode_libdir_flag_spec\""
  cat >conftest.$ac_ext <<_ACEOF
/* confdefs.h.  */
_ACEOF
cat confdefs.h >>conftest.$ac_ext
cat >>conftest.$ac_ext <<_ACEOF
/* end confdefs.h.  */

int
main ()
{

  ;
  return 0;
}
_ACEOF
rm -f conftest.$ac_objext conftest$ac_exeext
if { (ac_try="$ac_link"
case "(($ac_try" in
  *\"* | *\`* | *\\*) ac_try_echo=\$ac_try;;
  *) ac_try_echo=$ac_try;;
esac
eval ac_try_echo="\"\$as_me:$LINENO: $ac_try_echo\""
$as_echo "$ac_try_echo") >&5
  (eval "$ac_link") 2>conftest.er1
  ac_status=$?
  grep -v '^ *+' conftest.er1 >conftest.err
  rm -f conftest.er1
  cat conftest.err >&5
  $as_echo "$as_me:$LINENO: \$? = $ac_status" >&5
  (exit $ac_status); } && {
	 test -z "$ac_c_werror_flag" ||
	 test ! -s conftest.err
       } && test -s conftest$ac_exeext && {
	 test "$cross_compiling" = yes ||
	 $as_test_x conftest$ac_exeext
       }; then
  if  ($OBJDUMP -p conftest$ac_exeext) 2>/dev/null | grep "RUNPATH.*$libdir" >/dev/null; then
  shlibpath_overrides_runpath=yes
fi

else
  $as_echo "$as_me: failed program was:" >&5
sed 's/^/| /' conftest.$ac_ext >&5


fi

rm -rf conftest.dSYM
rm -f core conftest.err conftest.$ac_objext conftest_ipa8_conftest.oo \
      conftest$ac_exeext conftest.$ac_ext
  LDFLAGS=$save_LDFLAGS
  libdir=$save_libdir

  # This implies no fast_install, which is unacceptable.
  # Some rework will be needed to allow for fast_install
  # before this can be enabled.
  hardcode_into_libs=yes

  # Append ld.so.conf contents to the search path
  if test -f /etc/ld.so.conf; then
    lt_ld_extra=`awk '/^include / { system(sprintf("cd /etc; cat %s 2>/dev/null", \$2)); skip = 1; } { if (!skip) print \$0; skip = 0; }' < /etc/ld.so.conf | $SED -e 's/#.*//;/^[	 ]*hwcap[	 ]/d;s/[:,	]/ /g;s/=[^=]*$//;s/=[^= ]* / /g;/^$/d' | tr '\n' ' '`
    sys_lib_dlsearch_path_spec="/lib /usr/lib $lt_ld_extra"
  fi

  # We used to test for /lib/ld.so.1 and disable shared libraries on
  # powerpc, because MkLinux only supported shared libraries with the
  # GNU dynamic linker.  Since this was broken with cross compilers,
  # most powerpc-linux boxes support dynamic linking these days and
  # people can always --disable-shared, the test was removed, and we
  # assume the GNU/Linux dynamic linker is in use.
  dynamic_linker='GNU/Linux ld.so'
  ;;

netbsd*)
  version_type=sunos
  need_lib_prefix=no
  need_version=no
  if echo __ELF__ | $CC -E - | $GREP __ELF__ >/dev/null; then
    library_names_spec='${libname}${release}${shared_ext}$versuffix ${libname}${shared_ext}$versuffix'
    finish_cmds='PATH="\$PATH:/sbin" ldconfig -m $libdir'
    dynamic_linker='NetBSD (a.out) ld.so'
  else
    library_names_spec='${libname}${release}${shared_ext}$versuffix ${libname}${release}${shared_ext}$major ${libname}${shared_ext}'
    soname_spec='${libname}${release}${shared_ext}$major'
    dynamic_linker='NetBSD ld.elf_so'
  fi
  shlibpath_var=LD_LIBRARY_PATH
  shlibpath_overrides_runpath=yes
  hardcode_into_libs=yes
  ;;

newsos6)
  version_type=linux
  library_names_spec='${libname}${release}${shared_ext}$versuffix ${libname}${release}${shared_ext}$major $libname${shared_ext}'
  shlibpath_var=LD_LIBRARY_PATH
  shlibpath_overrides_runpath=yes
  ;;

*nto* | *qnx*)
  version_type=qnx
  need_lib_prefix=no
  need_version=no
  library_names_spec='${libname}${release}${shared_ext}$versuffix ${libname}${release}${shared_ext}$major $libname${shared_ext}'
  soname_spec='${libname}${release}${shared_ext}$major'
  shlibpath_var=LD_LIBRARY_PATH
  shlibpath_overrides_runpath=no
  hardcode_into_libs=yes
  dynamic_linker='ldqnx.so'
  ;;

openbsd*)
  version_type=sunos
  sys_lib_dlsearch_path_spec="/usr/lib"
  need_lib_prefix=no
  # Some older versions of OpenBSD (3.3 at least) *do* need versioned libs.
  case $host_os in
    openbsd3.3 | openbsd3.3.*)	need_version=yes ;;
    *)				need_version=no  ;;
  esac
  library_names_spec='${libname}${release}${shared_ext}$versuffix ${libname}${shared_ext}$versuffix'
  finish_cmds='PATH="\$PATH:/sbin" ldconfig -m $libdir'
  shlibpath_var=LD_LIBRARY_PATH
  if test -z "`echo __ELF__ | $CC -E - | $GREP __ELF__`" || test "$host_os-$host_cpu" = "openbsd2.8-powerpc"; then
    case $host_os in
      openbsd2.[89] | openbsd2.[89].*)
	shlibpath_overrides_runpath=no
	;;
      *)
	shlibpath_overrides_runpath=yes
	;;
      esac
  else
    shlibpath_overrides_runpath=yes
  fi
  ;;

os2*)
  libname_spec='$name'
  shrext_cmds=".dll"
  need_lib_prefix=no
  library_names_spec='$libname${shared_ext} $libname.a'
  dynamic_linker='OS/2 ld.exe'
  shlibpath_var=LIBPATH
  ;;

osf3* | osf4* | osf5*)
  version_type=osf
  need_lib_prefix=no
  need_version=no
  soname_spec='${libname}${release}${shared_ext}$major'
  library_names_spec='${libname}${release}${shared_ext}$versuffix ${libname}${release}${shared_ext}$major $libname${shared_ext}'
  shlibpath_var=LD_LIBRARY_PATH
  sys_lib_search_path_spec="/usr/shlib /usr/ccs/lib /usr/lib/cmplrs/cc /usr/lib /usr/local/lib /var/shlib"
  sys_lib_dlsearch_path_spec="$sys_lib_search_path_spec"
  ;;

rdos*)
  dynamic_linker=no
  ;;

solaris*)
  version_type=linux
  need_lib_prefix=no
  need_version=no
  library_names_spec='${libname}${release}${shared_ext}$versuffix ${libname}${release}${shared_ext}$major $libname${shared_ext}'
  soname_spec='${libname}${release}${shared_ext}$major'
  shlibpath_var=LD_LIBRARY_PATH
  shlibpath_overrides_runpath=yes
  hardcode_into_libs=yes
  # ldd complains unless libraries are executable
  postinstall_cmds='chmod +x $lib'
  ;;

sunos4*)
  version_type=sunos
  library_names_spec='${libname}${release}${shared_ext}$versuffix ${libname}${shared_ext}$versuffix'
  finish_cmds='PATH="\$PATH:/usr/etc" ldconfig $libdir'
  shlibpath_var=LD_LIBRARY_PATH
  shlibpath_overrides_runpath=yes
  if test "$with_gnu_ld" = yes; then
    need_lib_prefix=no
  fi
  need_version=yes
  ;;

sysv4 | sysv4.3*)
  version_type=linux
  library_names_spec='${libname}${release}${shared_ext}$versuffix ${libname}${release}${shared_ext}$major $libname${shared_ext}'
  soname_spec='${libname}${release}${shared_ext}$major'
  shlibpath_var=LD_LIBRARY_PATH
  case $host_vendor in
    sni)
      shlibpath_overrides_runpath=no
      need_lib_prefix=no
      runpath_var=LD_RUN_PATH
      ;;
    siemens)
      need_lib_prefix=no
      ;;
    motorola)
      need_lib_prefix=no
      need_version=no
      shlibpath_overrides_runpath=no
      sys_lib_search_path_spec='/lib /usr/lib /usr/ccs/lib'
      ;;
  esac
  ;;

sysv4*MP*)
  if test -d /usr/nec ;then
    version_type=linux
    library_names_spec='$libname${shared_ext}.$versuffix $libname${shared_ext}.$major $libname${shared_ext}'
    soname_spec='$libname${shared_ext}.$major'
    shlibpath_var=LD_LIBRARY_PATH
  fi
  ;;

sysv5* | sco3.2v5* | sco5v6* | unixware* | OpenUNIX* | sysv4*uw2*)
  version_type=freebsd-elf
  need_lib_prefix=no
  need_version=no
  library_names_spec='${libname}${release}${shared_ext}$versuffix ${libname}${release}${shared_ext} $libname${shared_ext}'
  soname_spec='${libname}${release}${shared_ext}$major'
  shlibpath_var=LD_LIBRARY_PATH
  shlibpath_overrides_runpath=yes
  hardcode_into_libs=yes
  if test "$with_gnu_ld" = yes; then
    sys_lib_search_path_spec='/usr/local/lib /usr/gnu/lib /usr/ccs/lib /usr/lib /lib'
  else
    sys_lib_search_path_spec='/usr/ccs/lib /usr/lib'
    case $host_os in
      sco3.2v5*)
        sys_lib_search_path_spec="$sys_lib_search_path_spec /lib"
	;;
    esac
  fi
  sys_lib_dlsearch_path_spec='/usr/lib'
  ;;

tpf*)
  # TPF is a cross-target only.  Preferred cross-host = GNU/Linux.
  version_type=linux
  need_lib_prefix=no
  need_version=no
  library_names_spec='${libname}${release}${shared_ext}$versuffix ${libname}${release}${shared_ext}$major $libname${shared_ext}'
  shlibpath_var=LD_LIBRARY_PATH
  shlibpath_overrides_runpath=no
  hardcode_into_libs=yes
  ;;

uts4*)
  version_type=linux
  library_names_spec='${libname}${release}${shared_ext}$versuffix ${libname}${release}${shared_ext}$major $libname${shared_ext}'
  soname_spec='${libname}${release}${shared_ext}$major'
  shlibpath_var=LD_LIBRARY_PATH
  ;;

*)
  dynamic_linker=no
  ;;
esac
{ $as_echo "$as_me:$LINENO: result: $dynamic_linker" >&5
$as_echo "$dynamic_linker" >&6; }
test "$dynamic_linker" = no && can_build_shared=no

variables_saved_for_relink="PATH $shlibpath_var $runpath_var"
if test "$GCC" = yes; then
  variables_saved_for_relink="$variables_saved_for_relink GCC_EXEC_PREFIX COMPILER_PATH LIBRARY_PATH"
fi

if test "${lt_cv_sys_lib_search_path_spec+set}" = set; then
  sys_lib_search_path_spec="$lt_cv_sys_lib_search_path_spec"
fi
if test "${lt_cv_sys_lib_dlsearch_path_spec+set}" = set; then
  sys_lib_dlsearch_path_spec="$lt_cv_sys_lib_dlsearch_path_spec"
fi


  { $as_echo "$as_me:$LINENO: checking how to hardcode library paths into programs" >&5
$as_echo_n "checking how to hardcode library paths into programs... " >&6; }
hardcode_action=
if test -n "$hardcode_libdir_flag_spec" ||
   test -n "$runpath_var" ||
   test "X$hardcode_automatic" = "Xyes" ; then

  # We can hardcode non-existent directories.
  if test "$hardcode_direct" != no &&
     # If the only mechanism to avoid hardcoding is shlibpath_var, we
     # have to relink, otherwise we might link with an installed library
     # when we should be linking with a yet-to-be-installed one
     ## test "$_LT_TAGVAR(hardcode_shlibpath_var, )" != no &&
     test "$hardcode_minus_L" != no; then
    # Linking always hardcodes the temporary library directory.
    hardcode_action=relink
  else
    # We can link without hardcoding, and we can hardcode nonexisting dirs.
    hardcode_action=immediate
  fi
else
  # We cannot hardcode anything, or else we can only hardcode existing
  # directories.
  hardcode_action=unsupported
fi
{ $as_echo "$as_me:$LINENO: result: $hardcode_action" >&5
$as_echo "$hardcode_action" >&6; }

if test "$hardcode_action" = relink ||
   test "$inherit_rpath" = yes; then
  # Fast installation is not supported
  enable_fast_install=no
elif test "$shlibpath_overrides_runpath" = yes ||
     test "$enable_shared" = no; then
  # Fast installation is not necessary
  enable_fast_install=needless
fi


  if test "x$enable_dlopen" != xyes; then
  enable_dlopen=unknown
  enable_dlopen_self=unknown
  enable_dlopen_self_static=unknown
else
  lt_cv_dlopen=no
  lt_cv_dlopen_libs=

  case $host_os in
  beos*)
    lt_cv_dlopen="load_add_on"
    lt_cv_dlopen_libs=
    lt_cv_dlopen_self=yes
    ;;

  mingw* | pw32* | cegcc*)
    lt_cv_dlopen="LoadLibrary"
    lt_cv_dlopen_libs=
    ;;

  cygwin*)
    lt_cv_dlopen="dlopen"
    lt_cv_dlopen_libs=
    ;;

  darwin*)
  # if libdl is installed we need to link against it
    { $as_echo "$as_me:$LINENO: checking for dlopen in -ldl" >&5
$as_echo_n "checking for dlopen in -ldl... " >&6; }
if test "${ac_cv_lib_dl_dlopen+set}" = set; then
  $as_echo_n "(cached) " >&6
else
  ac_check_lib_save_LIBS=$LIBS
LIBS="-ldl  $LIBS"
cat >conftest.$ac_ext <<_ACEOF
/* confdefs.h.  */
_ACEOF
cat confdefs.h >>conftest.$ac_ext
cat >>conftest.$ac_ext <<_ACEOF
/* end confdefs.h.  */

/* Override any GCC internal prototype to avoid an error.
   Use char because int might match the return type of a GCC
   builtin and then its argument prototype would still apply.  */
#ifdef __cplusplus
extern "C"
#endif
char dlopen ();
int
main ()
{
return dlopen ();
  ;
  return 0;
}
_ACEOF
rm -f conftest.$ac_objext conftest$ac_exeext
if { (ac_try="$ac_link"
case "(($ac_try" in
  *\"* | *\`* | *\\*) ac_try_echo=\$ac_try;;
  *) ac_try_echo=$ac_try;;
esac
eval ac_try_echo="\"\$as_me:$LINENO: $ac_try_echo\""
$as_echo "$ac_try_echo") >&5
  (eval "$ac_link") 2>conftest.er1
  ac_status=$?
  grep -v '^ *+' conftest.er1 >conftest.err
  rm -f conftest.er1
  cat conftest.err >&5
  $as_echo "$as_me:$LINENO: \$? = $ac_status" >&5
  (exit $ac_status); } && {
	 test -z "$ac_c_werror_flag" ||
	 test ! -s conftest.err
       } && test -s conftest$ac_exeext && {
	 test "$cross_compiling" = yes ||
	 $as_test_x conftest$ac_exeext
       }; then
  ac_cv_lib_dl_dlopen=yes
else
  $as_echo "$as_me: failed program was:" >&5
sed 's/^/| /' conftest.$ac_ext >&5

	ac_cv_lib_dl_dlopen=no
fi

rm -rf conftest.dSYM
rm -f core conftest.err conftest.$ac_objext conftest_ipa8_conftest.oo \
      conftest$ac_exeext conftest.$ac_ext
LIBS=$ac_check_lib_save_LIBS
fi
{ $as_echo "$as_me:$LINENO: result: $ac_cv_lib_dl_dlopen" >&5
$as_echo "$ac_cv_lib_dl_dlopen" >&6; }
if test $ac_cv_lib_dl_dlopen = yes; then
  lt_cv_dlopen="dlopen" lt_cv_dlopen_libs="-ldl"
else

    lt_cv_dlopen="dyld"
    lt_cv_dlopen_libs=
    lt_cv_dlopen_self=yes

fi

    ;;

  *)
    { $as_echo "$as_me:$LINENO: checking for shl_load" >&5
$as_echo_n "checking for shl_load... " >&6; }
if test "${ac_cv_func_shl_load+set}" = set; then
  $as_echo_n "(cached) " >&6
else
  cat >conftest.$ac_ext <<_ACEOF
/* confdefs.h.  */
_ACEOF
cat confdefs.h >>conftest.$ac_ext
cat >>conftest.$ac_ext <<_ACEOF
/* end confdefs.h.  */
/* Define shl_load to an innocuous variant, in case <limits.h> declares shl_load.
   For example, HP-UX 11i <limits.h> declares gettimeofday.  */
#define shl_load innocuous_shl_load

/* System header to define __stub macros and hopefully few prototypes,
    which can conflict with char shl_load (); below.
    Prefer <limits.h> to <assert.h> if __STDC__ is defined, since
    <limits.h> exists even on freestanding compilers.  */

#ifdef __STDC__
# include <limits.h>
#else
# include <assert.h>
#endif

#undef shl_load

/* Override any GCC internal prototype to avoid an error.
   Use char because int might match the return type of a GCC
   builtin and then its argument prototype would still apply.  */
#ifdef __cplusplus
extern "C"
#endif
char shl_load ();
/* The GNU C library defines this for functions which it implements
    to always fail with ENOSYS.  Some functions are actually named
    something starting with __ and the normal name is an alias.  */
#if defined __stub_shl_load || defined __stub___shl_load
choke me
#endif

int
main ()
{
return shl_load ();
  ;
  return 0;
}
_ACEOF
rm -f conftest.$ac_objext conftest$ac_exeext
if { (ac_try="$ac_link"
case "(($ac_try" in
  *\"* | *\`* | *\\*) ac_try_echo=\$ac_try;;
  *) ac_try_echo=$ac_try;;
esac
eval ac_try_echo="\"\$as_me:$LINENO: $ac_try_echo\""
$as_echo "$ac_try_echo") >&5
  (eval "$ac_link") 2>conftest.er1
  ac_status=$?
  grep -v '^ *+' conftest.er1 >conftest.err
  rm -f conftest.er1
  cat conftest.err >&5
  $as_echo "$as_me:$LINENO: \$? = $ac_status" >&5
  (exit $ac_status); } && {
	 test -z "$ac_c_werror_flag" ||
	 test ! -s conftest.err
       } && test -s conftest$ac_exeext && {
	 test "$cross_compiling" = yes ||
	 $as_test_x conftest$ac_exeext
       }; then
  ac_cv_func_shl_load=yes
else
  $as_echo "$as_me: failed program was:" >&5
sed 's/^/| /' conftest.$ac_ext >&5

	ac_cv_func_shl_load=no
fi

rm -rf conftest.dSYM
rm -f core conftest.err conftest.$ac_objext conftest_ipa8_conftest.oo \
      conftest$ac_exeext conftest.$ac_ext
fi
{ $as_echo "$as_me:$LINENO: result: $ac_cv_func_shl_load" >&5
$as_echo "$ac_cv_func_shl_load" >&6; }
if test $ac_cv_func_shl_load = yes; then
  lt_cv_dlopen="shl_load"
else
  { $as_echo "$as_me:$LINENO: checking for shl_load in -ldld" >&5
$as_echo_n "checking for shl_load in -ldld... " >&6; }
if test "${ac_cv_lib_dld_shl_load+set}" = set; then
  $as_echo_n "(cached) " >&6
else
  ac_check_lib_save_LIBS=$LIBS
LIBS="-ldld  $LIBS"
cat >conftest.$ac_ext <<_ACEOF
/* confdefs.h.  */
_ACEOF
cat confdefs.h >>conftest.$ac_ext
cat >>conftest.$ac_ext <<_ACEOF
/* end confdefs.h.  */

/* Override any GCC internal prototype to avoid an error.
   Use char because int might match the return type of a GCC
   builtin and then its argument prototype would still apply.  */
#ifdef __cplusplus
extern "C"
#endif
char shl_load ();
int
main ()
{
return shl_load ();
  ;
  return 0;
}
_ACEOF
rm -f conftest.$ac_objext conftest$ac_exeext
if { (ac_try="$ac_link"
case "(($ac_try" in
  *\"* | *\`* | *\\*) ac_try_echo=\$ac_try;;
  *) ac_try_echo=$ac_try;;
esac
eval ac_try_echo="\"\$as_me:$LINENO: $ac_try_echo\""
$as_echo "$ac_try_echo") >&5
  (eval "$ac_link") 2>conftest.er1
  ac_status=$?
  grep -v '^ *+' conftest.er1 >conftest.err
  rm -f conftest.er1
  cat conftest.err >&5
  $as_echo "$as_me:$LINENO: \$? = $ac_status" >&5
  (exit $ac_status); } && {
	 test -z "$ac_c_werror_flag" ||
	 test ! -s conftest.err
       } && test -s conftest$ac_exeext && {
	 test "$cross_compiling" = yes ||
	 $as_test_x conftest$ac_exeext
       }; then
  ac_cv_lib_dld_shl_load=yes
else
  $as_echo "$as_me: failed program was:" >&5
sed 's/^/| /' conftest.$ac_ext >&5

	ac_cv_lib_dld_shl_load=no
fi

rm -rf conftest.dSYM
rm -f core conftest.err conftest.$ac_objext conftest_ipa8_conftest.oo \
      conftest$ac_exeext conftest.$ac_ext
LIBS=$ac_check_lib_save_LIBS
fi
{ $as_echo "$as_me:$LINENO: result: $ac_cv_lib_dld_shl_load" >&5
$as_echo "$ac_cv_lib_dld_shl_load" >&6; }
if test $ac_cv_lib_dld_shl_load = yes; then
  lt_cv_dlopen="shl_load" lt_cv_dlopen_libs="-ldld"
else
  { $as_echo "$as_me:$LINENO: checking for dlopen" >&5
$as_echo_n "checking for dlopen... " >&6; }
if test "${ac_cv_func_dlopen+set}" = set; then
  $as_echo_n "(cached) " >&6
else
  cat >conftest.$ac_ext <<_ACEOF
/* confdefs.h.  */
_ACEOF
cat confdefs.h >>conftest.$ac_ext
cat >>conftest.$ac_ext <<_ACEOF
/* end confdefs.h.  */
/* Define dlopen to an innocuous variant, in case <limits.h> declares dlopen.
   For example, HP-UX 11i <limits.h> declares gettimeofday.  */
#define dlopen innocuous_dlopen

/* System header to define __stub macros and hopefully few prototypes,
    which can conflict with char dlopen (); below.
    Prefer <limits.h> to <assert.h> if __STDC__ is defined, since
    <limits.h> exists even on freestanding compilers.  */

#ifdef __STDC__
# include <limits.h>
#else
# include <assert.h>
#endif

#undef dlopen

/* Override any GCC internal prototype to avoid an error.
   Use char because int might match the return type of a GCC
   builtin and then its argument prototype would still apply.  */
#ifdef __cplusplus
extern "C"
#endif
char dlopen ();
/* The GNU C library defines this for functions which it implements
    to always fail with ENOSYS.  Some functions are actually named
    something starting with __ and the normal name is an alias.  */
#if defined __stub_dlopen || defined __stub___dlopen
choke me
#endif

int
main ()
{
return dlopen ();
  ;
  return 0;
}
_ACEOF
rm -f conftest.$ac_objext conftest$ac_exeext
if { (ac_try="$ac_link"
case "(($ac_try" in
  *\"* | *\`* | *\\*) ac_try_echo=\$ac_try;;
  *) ac_try_echo=$ac_try;;
esac
eval ac_try_echo="\"\$as_me:$LINENO: $ac_try_echo\""
$as_echo "$ac_try_echo") >&5
  (eval "$ac_link") 2>conftest.er1
  ac_status=$?
  grep -v '^ *+' conftest.er1 >conftest.err
  rm -f conftest.er1
  cat conftest.err >&5
  $as_echo "$as_me:$LINENO: \$? = $ac_status" >&5
  (exit $ac_status); } && {
	 test -z "$ac_c_werror_flag" ||
	 test ! -s conftest.err
       } && test -s conftest$ac_exeext && {
	 test "$cross_compiling" = yes ||
	 $as_test_x conftest$ac_exeext
       }; then
  ac_cv_func_dlopen=yes
else
  $as_echo "$as_me: failed program was:" >&5
sed 's/^/| /' conftest.$ac_ext >&5

	ac_cv_func_dlopen=no
fi

rm -rf conftest.dSYM
rm -f core conftest.err conftest.$ac_objext conftest_ipa8_conftest.oo \
      conftest$ac_exeext conftest.$ac_ext
fi
{ $as_echo "$as_me:$LINENO: result: $ac_cv_func_dlopen" >&5
$as_echo "$ac_cv_func_dlopen" >&6; }
if test $ac_cv_func_dlopen = yes; then
  lt_cv_dlopen="dlopen"
else
  { $as_echo "$as_me:$LINENO: checking for dlopen in -ldl" >&5
$as_echo_n "checking for dlopen in -ldl... " >&6; }
if test "${ac_cv_lib_dl_dlopen+set}" = set; then
  $as_echo_n "(cached) " >&6
else
  ac_check_lib_save_LIBS=$LIBS
LIBS="-ldl  $LIBS"
cat >conftest.$ac_ext <<_ACEOF
/* confdefs.h.  */
_ACEOF
cat confdefs.h >>conftest.$ac_ext
cat >>conftest.$ac_ext <<_ACEOF
/* end confdefs.h.  */

/* Override any GCC internal prototype to avoid an error.
   Use char because int might match the return type of a GCC
   builtin and then its argument prototype would still apply.  */
#ifdef __cplusplus
extern "C"
#endif
char dlopen ();
int
main ()
{
return dlopen ();
  ;
  return 0;
}
_ACEOF
rm -f conftest.$ac_objext conftest$ac_exeext
if { (ac_try="$ac_link"
case "(($ac_try" in
  *\"* | *\`* | *\\*) ac_try_echo=\$ac_try;;
  *) ac_try_echo=$ac_try;;
esac
eval ac_try_echo="\"\$as_me:$LINENO: $ac_try_echo\""
$as_echo "$ac_try_echo") >&5
  (eval "$ac_link") 2>conftest.er1
  ac_status=$?
  grep -v '^ *+' conftest.er1 >conftest.err
  rm -f conftest.er1
  cat conftest.err >&5
  $as_echo "$as_me:$LINENO: \$? = $ac_status" >&5
  (exit $ac_status); } && {
	 test -z "$ac_c_werror_flag" ||
	 test ! -s conftest.err
       } && test -s conftest$ac_exeext && {
	 test "$cross_compiling" = yes ||
	 $as_test_x conftest$ac_exeext
       }; then
  ac_cv_lib_dl_dlopen=yes
else
  $as_echo "$as_me: failed program was:" >&5
sed 's/^/| /' conftest.$ac_ext >&5

	ac_cv_lib_dl_dlopen=no
fi

rm -rf conftest.dSYM
rm -f core conftest.err conftest.$ac_objext conftest_ipa8_conftest.oo \
      conftest$ac_exeext conftest.$ac_ext
LIBS=$ac_check_lib_save_LIBS
fi
{ $as_echo "$as_me:$LINENO: result: $ac_cv_lib_dl_dlopen" >&5
$as_echo "$ac_cv_lib_dl_dlopen" >&6; }
if test $ac_cv_lib_dl_dlopen = yes; then
  lt_cv_dlopen="dlopen" lt_cv_dlopen_libs="-ldl"
else
  { $as_echo "$as_me:$LINENO: checking for dlopen in -lsvld" >&5
$as_echo_n "checking for dlopen in -lsvld... " >&6; }
if test "${ac_cv_lib_svld_dlopen+set}" = set; then
  $as_echo_n "(cached) " >&6
else
  ac_check_lib_save_LIBS=$LIBS
LIBS="-lsvld  $LIBS"
cat >conftest.$ac_ext <<_ACEOF
/* confdefs.h.  */
_ACEOF
cat confdefs.h >>conftest.$ac_ext
cat >>conftest.$ac_ext <<_ACEOF
/* end confdefs.h.  */

/* Override any GCC internal prototype to avoid an error.
   Use char because int might match the return type of a GCC
   builtin and then its argument prototype would still apply.  */
#ifdef __cplusplus
extern "C"
#endif
char dlopen ();
int
main ()
{
return dlopen ();
  ;
  return 0;
}
_ACEOF
rm -f conftest.$ac_objext conftest$ac_exeext
if { (ac_try="$ac_link"
case "(($ac_try" in
  *\"* | *\`* | *\\*) ac_try_echo=\$ac_try;;
  *) ac_try_echo=$ac_try;;
esac
eval ac_try_echo="\"\$as_me:$LINENO: $ac_try_echo\""
$as_echo "$ac_try_echo") >&5
  (eval "$ac_link") 2>conftest.er1
  ac_status=$?
  grep -v '^ *+' conftest.er1 >conftest.err
  rm -f conftest.er1
  cat conftest.err >&5
  $as_echo "$as_me:$LINENO: \$? = $ac_status" >&5
  (exit $ac_status); } && {
	 test -z "$ac_c_werror_flag" ||
	 test ! -s conftest.err
       } && test -s conftest$ac_exeext && {
	 test "$cross_compiling" = yes ||
	 $as_test_x conftest$ac_exeext
       }; then
  ac_cv_lib_svld_dlopen=yes
else
  $as_echo "$as_me: failed program was:" >&5
sed 's/^/| /' conftest.$ac_ext >&5

	ac_cv_lib_svld_dlopen=no
fi

rm -rf conftest.dSYM
rm -f core conftest.err conftest.$ac_objext conftest_ipa8_conftest.oo \
      conftest$ac_exeext conftest.$ac_ext
LIBS=$ac_check_lib_save_LIBS
fi
{ $as_echo "$as_me:$LINENO: result: $ac_cv_lib_svld_dlopen" >&5
$as_echo "$ac_cv_lib_svld_dlopen" >&6; }
if test $ac_cv_lib_svld_dlopen = yes; then
  lt_cv_dlopen="dlopen" lt_cv_dlopen_libs="-lsvld"
else
  { $as_echo "$as_me:$LINENO: checking for dld_link in -ldld" >&5
$as_echo_n "checking for dld_link in -ldld... " >&6; }
if test "${ac_cv_lib_dld_dld_link+set}" = set; then
  $as_echo_n "(cached) " >&6
else
  ac_check_lib_save_LIBS=$LIBS
LIBS="-ldld  $LIBS"
cat >conftest.$ac_ext <<_ACEOF
/* confdefs.h.  */
_ACEOF
cat confdefs.h >>conftest.$ac_ext
cat >>conftest.$ac_ext <<_ACEOF
/* end confdefs.h.  */

/* Override any GCC internal prototype to avoid an error.
   Use char because int might match the return type of a GCC
   builtin and then its argument prototype would still apply.  */
#ifdef __cplusplus
extern "C"
#endif
char dld_link ();
int
main ()
{
return dld_link ();
  ;
  return 0;
}
_ACEOF
rm -f conftest.$ac_objext conftest$ac_exeext
if { (ac_try="$ac_link"
case "(($ac_try" in
  *\"* | *\`* | *\\*) ac_try_echo=\$ac_try;;
  *) ac_try_echo=$ac_try;;
esac
eval ac_try_echo="\"\$as_me:$LINENO: $ac_try_echo\""
$as_echo "$ac_try_echo") >&5
  (eval "$ac_link") 2>conftest.er1
  ac_status=$?
  grep -v '^ *+' conftest.er1 >conftest.err
  rm -f conftest.er1
  cat conftest.err >&5
  $as_echo "$as_me:$LINENO: \$? = $ac_status" >&5
  (exit $ac_status); } && {
	 test -z "$ac_c_werror_flag" ||
	 test ! -s conftest.err
       } && test -s conftest$ac_exeext && {
	 test "$cross_compiling" = yes ||
	 $as_test_x conftest$ac_exeext
       }; then
  ac_cv_lib_dld_dld_link=yes
else
  $as_echo "$as_me: failed program was:" >&5
sed 's/^/| /' conftest.$ac_ext >&5

	ac_cv_lib_dld_dld_link=no
fi

rm -rf conftest.dSYM
rm -f core conftest.err conftest.$ac_objext conftest_ipa8_conftest.oo \
      conftest$ac_exeext conftest.$ac_ext
LIBS=$ac_check_lib_save_LIBS
fi
{ $as_echo "$as_me:$LINENO: result: $ac_cv_lib_dld_dld_link" >&5
$as_echo "$ac_cv_lib_dld_dld_link" >&6; }
if test $ac_cv_lib_dld_dld_link = yes; then
  lt_cv_dlopen="dld_link" lt_cv_dlopen_libs="-ldld"
fi


fi


fi


fi


fi


fi

    ;;
  esac

  if test "x$lt_cv_dlopen" != xno; then
    enable_dlopen=yes
  else
    enable_dlopen=no
  fi

  case $lt_cv_dlopen in
  dlopen)
    save_CPPFLAGS="$CPPFLAGS"
    test "x$ac_cv_header_dlfcn_h" = xyes && CPPFLAGS="$CPPFLAGS -DHAVE_DLFCN_H"

    save_LDFLAGS="$LDFLAGS"
    wl=$lt_prog_compiler_wl eval LDFLAGS=\"\$LDFLAGS $export_dynamic_flag_spec\"

    save_LIBS="$LIBS"
    LIBS="$lt_cv_dlopen_libs $LIBS"

    { $as_echo "$as_me:$LINENO: checking whether a program can dlopen itself" >&5
$as_echo_n "checking whether a program can dlopen itself... " >&6; }
if test "${lt_cv_dlopen_self+set}" = set; then
  $as_echo_n "(cached) " >&6
else
  	  if test "$cross_compiling" = yes; then :
  lt_cv_dlopen_self=cross
else
  lt_dlunknown=0; lt_dlno_uscore=1; lt_dlneed_uscore=2
  lt_status=$lt_dlunknown
  cat > conftest.$ac_ext <<_LT_EOF
#line 11068 "configure"
#include "confdefs.h"

#if HAVE_DLFCN_H
#include <dlfcn.h>
#endif

#include <stdio.h>

#ifdef RTLD_GLOBAL
#  define LT_DLGLOBAL		RTLD_GLOBAL
#else
#  ifdef DL_GLOBAL
#    define LT_DLGLOBAL		DL_GLOBAL
#  else
#    define LT_DLGLOBAL		0
#  endif
#endif

/* We may have to define LT_DLLAZY_OR_NOW in the command line if we
   find out it does not work in some platform. */
#ifndef LT_DLLAZY_OR_NOW
#  ifdef RTLD_LAZY
#    define LT_DLLAZY_OR_NOW		RTLD_LAZY
#  else
#    ifdef DL_LAZY
#      define LT_DLLAZY_OR_NOW		DL_LAZY
#    else
#      ifdef RTLD_NOW
#        define LT_DLLAZY_OR_NOW	RTLD_NOW
#      else
#        ifdef DL_NOW
#          define LT_DLLAZY_OR_NOW	DL_NOW
#        else
#          define LT_DLLAZY_OR_NOW	0
#        endif
#      endif
#    endif
#  endif
#endif

void fnord() { int i=42;}
int main ()
{
  void *self = dlopen (0, LT_DLGLOBAL|LT_DLLAZY_OR_NOW);
  int status = $lt_dlunknown;

  if (self)
    {
      if (dlsym (self,"fnord"))       status = $lt_dlno_uscore;
      else if (dlsym( self,"_fnord")) status = $lt_dlneed_uscore;
      /* dlclose (self); */
    }
  else
    puts (dlerror ());

  return status;
}
_LT_EOF
  if { (eval echo "$as_me:$LINENO: \"$ac_link\"") >&5
  (eval $ac_link) 2>&5
  ac_status=$?
  $as_echo "$as_me:$LINENO: \$? = $ac_status" >&5
  (exit $ac_status); } && test -s conftest${ac_exeext} 2>/dev/null; then
    (./conftest; exit; ) >&5 2>/dev/null
    lt_status=$?
    case x$lt_status in
      x$lt_dlno_uscore) lt_cv_dlopen_self=yes ;;
      x$lt_dlneed_uscore) lt_cv_dlopen_self=yes ;;
      x$lt_dlunknown|x*) lt_cv_dlopen_self=no ;;
    esac
  else :
    # compilation failed
    lt_cv_dlopen_self=no
  fi
fi
rm -fr conftest*


fi
{ $as_echo "$as_me:$LINENO: result: $lt_cv_dlopen_self" >&5
$as_echo "$lt_cv_dlopen_self" >&6; }

    if test "x$lt_cv_dlopen_self" = xyes; then
      wl=$lt_prog_compiler_wl eval LDFLAGS=\"\$LDFLAGS $lt_prog_compiler_static\"
      { $as_echo "$as_me:$LINENO: checking whether a statically linked program can dlopen itself" >&5
$as_echo_n "checking whether a statically linked program can dlopen itself... " >&6; }
if test "${lt_cv_dlopen_self_static+set}" = set; then
  $as_echo_n "(cached) " >&6
else
  	  if test "$cross_compiling" = yes; then :
  lt_cv_dlopen_self_static=cross
else
  lt_dlunknown=0; lt_dlno_uscore=1; lt_dlneed_uscore=2
  lt_status=$lt_dlunknown
  cat > conftest.$ac_ext <<_LT_EOF
#line 11164 "configure"
#include "confdefs.h"

#if HAVE_DLFCN_H
#include <dlfcn.h>
#endif

#include <stdio.h>

#ifdef RTLD_GLOBAL
#  define LT_DLGLOBAL		RTLD_GLOBAL
#else
#  ifdef DL_GLOBAL
#    define LT_DLGLOBAL		DL_GLOBAL
#  else
#    define LT_DLGLOBAL		0
#  endif
#endif

/* We may have to define LT_DLLAZY_OR_NOW in the command line if we
   find out it does not work in some platform. */
#ifndef LT_DLLAZY_OR_NOW
#  ifdef RTLD_LAZY
#    define LT_DLLAZY_OR_NOW		RTLD_LAZY
#  else
#    ifdef DL_LAZY
#      define LT_DLLAZY_OR_NOW		DL_LAZY
#    else
#      ifdef RTLD_NOW
#        define LT_DLLAZY_OR_NOW	RTLD_NOW
#      else
#        ifdef DL_NOW
#          define LT_DLLAZY_OR_NOW	DL_NOW
#        else
#          define LT_DLLAZY_OR_NOW	0
#        endif
#      endif
#    endif
#  endif
#endif

void fnord() { int i=42;}
int main ()
{
  void *self = dlopen (0, LT_DLGLOBAL|LT_DLLAZY_OR_NOW);
  int status = $lt_dlunknown;

  if (self)
    {
      if (dlsym (self,"fnord"))       status = $lt_dlno_uscore;
      else if (dlsym( self,"_fnord")) status = $lt_dlneed_uscore;
      /* dlclose (self); */
    }
  else
    puts (dlerror ());

  return status;
}
_LT_EOF
  if { (eval echo "$as_me:$LINENO: \"$ac_link\"") >&5
  (eval $ac_link) 2>&5
  ac_status=$?
  $as_echo "$as_me:$LINENO: \$? = $ac_status" >&5
  (exit $ac_status); } && test -s conftest${ac_exeext} 2>/dev/null; then
    (./conftest; exit; ) >&5 2>/dev/null
    lt_status=$?
    case x$lt_status in
      x$lt_dlno_uscore) lt_cv_dlopen_self_static=yes ;;
      x$lt_dlneed_uscore) lt_cv_dlopen_self_static=yes ;;
      x$lt_dlunknown|x*) lt_cv_dlopen_self_static=no ;;
    esac
  else :
    # compilation failed
    lt_cv_dlopen_self_static=no
  fi
fi
rm -fr conftest*


fi
{ $as_echo "$as_me:$LINENO: result: $lt_cv_dlopen_self_static" >&5
$as_echo "$lt_cv_dlopen_self_static" >&6; }
    fi

    CPPFLAGS="$save_CPPFLAGS"
    LDFLAGS="$save_LDFLAGS"
    LIBS="$save_LIBS"
    ;;
  esac

  case $lt_cv_dlopen_self in
  yes|no) enable_dlopen_self=$lt_cv_dlopen_self ;;
  *) enable_dlopen_self=unknown ;;
  esac

  case $lt_cv_dlopen_self_static in
  yes|no) enable_dlopen_self_static=$lt_cv_dlopen_self_static ;;
  *) enable_dlopen_self_static=unknown ;;
  esac
fi


striplib=
old_striplib=
{ $as_echo "$as_me:$LINENO: checking whether stripping libraries is possible" >&5
$as_echo_n "checking whether stripping libraries is possible... " >&6; }
if test -n "$STRIP" && $STRIP -V 2>&1 | $GREP "GNU strip" >/dev/null; then
  test -z "$old_striplib" && old_striplib="$STRIP --strip-debug"
  test -z "$striplib" && striplib="$STRIP --strip-unneeded"
  { $as_echo "$as_me:$LINENO: result: yes" >&5
$as_echo "yes" >&6; }
else
# FIXME - insert some real tests, host_os isn't really good enough
  case $host_os in
  darwin*)
    if test -n "$STRIP" ; then
      striplib="$STRIP -x"
      old_striplib="$STRIP -S"
      { $as_echo "$as_me:$LINENO: result: yes" >&5
$as_echo "yes" >&6; }
    else
      { $as_echo "$as_me:$LINENO: result: no" >&5
$as_echo "no" >&6; }
    fi
    ;;
  *)
    { $as_echo "$as_me:$LINENO: result: no" >&5
$as_echo "no" >&6; }
    ;;
  esac
fi


  # Report which library types will actually be built
  { $as_echo "$as_me:$LINENO: checking if libtool supports shared libraries" >&5
$as_echo_n "checking if libtool supports shared libraries... " >&6; }
  { $as_echo "$as_me:$LINENO: result: $can_build_shared" >&5
$as_echo "$can_build_shared" >&6; }

  { $as_echo "$as_me:$LINENO: checking whether to build shared libraries" >&5
$as_echo_n "checking whether to build shared libraries... " >&6; }
  test "$can_build_shared" = "no" && enable_shared=no

  # On AIX, shared libraries and static libraries use the same namespace, and
  # are all built from PIC.
  case $host_os in
  aix3*)
    test "$enable_shared" = yes && enable_static=no
    if test -n "$RANLIB"; then
      archive_cmds="$archive_cmds~\$RANLIB \$lib"
      postinstall_cmds='$RANLIB $lib'
    fi
    ;;

  aix[4-9]*)
    if test "$host_cpu" != ia64 && test "$aix_use_runtimelinking" = no ; then
      test "$enable_shared" = yes && enable_static=no
    fi
    ;;
  esac
  { $as_echo "$as_me:$LINENO: result: $enable_shared" >&5
$as_echo "$enable_shared" >&6; }

  { $as_echo "$as_me:$LINENO: checking whether to build static libraries" >&5
$as_echo_n "checking whether to build static libraries... " >&6; }
  # Make sure either enable_shared or enable_static is yes.
  test "$enable_shared" = yes || enable_static=yes
  { $as_echo "$as_me:$LINENO: result: $enable_static" >&5
$as_echo "$enable_static" >&6; }


fi
ac_ext=c
ac_cpp='$CPP $CPPFLAGS'
ac_compile='$CC -c $CFLAGS $CPPFLAGS conftest.$ac_ext >&5'
ac_link='$CC -o conftest$ac_exeext $CFLAGS $CPPFLAGS $LDFLAGS conftest.$ac_ext $LIBS >&5'
ac_compiler_gnu=$ac_cv_c_compiler_gnu

CC="$lt_save_CC"


        ac_config_commands="$ac_config_commands libtool"


# Only expand once:


{ $as_echo "$as_me:$LINENO: checking which extension is used for runtime loadable modules" >&5
$as_echo_n "checking which extension is used for runtime loadable modules... " >&6; }
if test "${libltdl_cv_shlibext+set}" = set; then
  $as_echo_n "(cached) " >&6
else

module=yes
eval libltdl_cv_shlibext=$shrext_cmds

fi
{ $as_echo "$as_me:$LINENO: result: $libltdl_cv_shlibext" >&5
$as_echo "$libltdl_cv_shlibext" >&6; }
if test -n "$libltdl_cv_shlibext"; then

cat >>confdefs.h <<_ACEOF
#define LT_MODULE_EXT "$libltdl_cv_shlibext"
_ACEOF

fi

{ $as_echo "$as_me:$LINENO: checking which variable specifies run-time module search path" >&5
$as_echo_n "checking which variable specifies run-time module search path... " >&6; }
if test "${lt_cv_module_path_var+set}" = set; then
  $as_echo_n "(cached) " >&6
else
  lt_cv_module_path_var="$shlibpath_var"
fi
{ $as_echo "$as_me:$LINENO: result: $lt_cv_module_path_var" >&5
$as_echo "$lt_cv_module_path_var" >&6; }
if test -n "$lt_cv_module_path_var"; then

cat >>confdefs.h <<_ACEOF
#define LT_MODULE_PATH_VAR "$lt_cv_module_path_var"
_ACEOF

fi

{ $as_echo "$as_me:$LINENO: checking for the default library search path" >&5
$as_echo_n "checking for the default library search path... " >&6; }
if test "${lt_cv_sys_dlsearch_path+set}" = set; then
  $as_echo_n "(cached) " >&6
else
  lt_cv_sys_dlsearch_path="$sys_lib_dlsearch_path_spec"
fi
{ $as_echo "$as_me:$LINENO: result: $lt_cv_sys_dlsearch_path" >&5
$as_echo "$lt_cv_sys_dlsearch_path" >&6; }
if test -n "$lt_cv_sys_dlsearch_path"; then
  sys_dlsearch_path=
  for dir in $lt_cv_sys_dlsearch_path; do
    if test -z "$sys_dlsearch_path"; then
      sys_dlsearch_path="$dir"
    else
      sys_dlsearch_path="$sys_dlsearch_path$PATH_SEPARATOR$dir"
    fi
  done

cat >>confdefs.h <<_ACEOF
#define LT_DLSEARCH_PATH "$sys_dlsearch_path"
_ACEOF

fi


LT_DLLOADERS=


ac_ext=c
ac_cpp='$CPP $CPPFLAGS'
ac_compile='$CC -c $CFLAGS $CPPFLAGS conftest.$ac_ext >&5'
ac_link='$CC -o conftest$ac_exeext $CFLAGS $CPPFLAGS $LDFLAGS conftest.$ac_ext $LIBS >&5'
ac_compiler_gnu=$ac_cv_c_compiler_gnu


LIBADD_DLOPEN=
{ $as_echo "$as_me:$LINENO: checking for library containing dlopen" >&5
$as_echo_n "checking for library containing dlopen... " >&6; }
if test "${ac_cv_search_dlopen+set}" = set; then
  $as_echo_n "(cached) " >&6
else
  ac_func_search_save_LIBS=$LIBS
cat >conftest.$ac_ext <<_ACEOF
/* confdefs.h.  */
_ACEOF
cat confdefs.h >>conftest.$ac_ext
cat >>conftest.$ac_ext <<_ACEOF
/* end confdefs.h.  */

/* Override any GCC internal prototype to avoid an error.
   Use char because int might match the return type of a GCC
   builtin and then its argument prototype would still apply.  */
#ifdef __cplusplus
extern "C"
#endif
char dlopen ();
int
main ()
{
return dlopen ();
  ;
  return 0;
}
_ACEOF
for ac_lib in '' dl; do
  if test -z "$ac_lib"; then
    ac_res="none required"
  else
    ac_res=-l$ac_lib
    LIBS="-l$ac_lib  $ac_func_search_save_LIBS"
  fi
  rm -f conftest.$ac_objext conftest$ac_exeext
if { (ac_try="$ac_link"
case "(($ac_try" in
  *\"* | *\`* | *\\*) ac_try_echo=\$ac_try;;
  *) ac_try_echo=$ac_try;;
esac
eval ac_try_echo="\"\$as_me:$LINENO: $ac_try_echo\""
$as_echo "$ac_try_echo") >&5
  (eval "$ac_link") 2>conftest.er1
  ac_status=$?
  grep -v '^ *+' conftest.er1 >conftest.err
  rm -f conftest.er1
  cat conftest.err >&5
  $as_echo "$as_me:$LINENO: \$? = $ac_status" >&5
  (exit $ac_status); } && {
	 test -z "$ac_c_werror_flag" ||
	 test ! -s conftest.err
       } && test -s conftest$ac_exeext && {
	 test "$cross_compiling" = yes ||
	 $as_test_x conftest$ac_exeext
       }; then
  ac_cv_search_dlopen=$ac_res
else
  $as_echo "$as_me: failed program was:" >&5
sed 's/^/| /' conftest.$ac_ext >&5


fi

rm -rf conftest.dSYM
rm -f core conftest.err conftest.$ac_objext conftest_ipa8_conftest.oo \
      conftest$ac_exeext
  if test "${ac_cv_search_dlopen+set}" = set; then
  break
fi
done
if test "${ac_cv_search_dlopen+set}" = set; then
  :
else
  ac_cv_search_dlopen=no
fi
rm conftest.$ac_ext
LIBS=$ac_func_search_save_LIBS
fi
{ $as_echo "$as_me:$LINENO: result: $ac_cv_search_dlopen" >&5
$as_echo "$ac_cv_search_dlopen" >&6; }
ac_res=$ac_cv_search_dlopen
if test "$ac_res" != no; then
  test "$ac_res" = "none required" || LIBS="$ac_res $LIBS"

cat >>confdefs.h <<\_ACEOF
#define HAVE_LIBDL 1
_ACEOF

	if test "$ac_cv_search_dlopen" != "none required" ; then
	  LIBADD_DLOPEN="-ldl"
	fi
	libltdl_cv_lib_dl_dlopen="yes"
	LT_DLLOADERS="$LT_DLLOADERS ${lt_dlopen_dir+$lt_dlopen_dir/}dlopen.la"
else
  cat >conftest.$ac_ext <<_ACEOF
/* confdefs.h.  */
_ACEOF
cat confdefs.h >>conftest.$ac_ext
cat >>conftest.$ac_ext <<_ACEOF
/* end confdefs.h.  */
#if HAVE_DLFCN_H
#  include <dlfcn.h>
#endif

int
main ()
{
dlopen(0, 0);
  ;
  return 0;
}
_ACEOF
rm -f conftest.$ac_objext conftest$ac_exeext
if { (ac_try="$ac_link"
case "(($ac_try" in
  *\"* | *\`* | *\\*) ac_try_echo=\$ac_try;;
  *) ac_try_echo=$ac_try;;
esac
eval ac_try_echo="\"\$as_me:$LINENO: $ac_try_echo\""
$as_echo "$ac_try_echo") >&5
  (eval "$ac_link") 2>conftest.er1
  ac_status=$?
  grep -v '^ *+' conftest.er1 >conftest.err
  rm -f conftest.er1
  cat conftest.err >&5
  $as_echo "$as_me:$LINENO: \$? = $ac_status" >&5
  (exit $ac_status); } && {
	 test -z "$ac_c_werror_flag" ||
	 test ! -s conftest.err
       } && test -s conftest$ac_exeext && {
	 test "$cross_compiling" = yes ||
	 $as_test_x conftest$ac_exeext
       }; then

cat >>confdefs.h <<\_ACEOF
#define HAVE_LIBDL 1
_ACEOF

	    libltdl_cv_func_dlopen="yes"
	    LT_DLLOADERS="$LT_DLLOADERS ${lt_dlopen_dir+$lt_dlopen_dir/}dlopen.la"
else
  $as_echo "$as_me: failed program was:" >&5
sed 's/^/| /' conftest.$ac_ext >&5

	{ $as_echo "$as_me:$LINENO: checking for dlopen in -lsvld" >&5
$as_echo_n "checking for dlopen in -lsvld... " >&6; }
if test "${ac_cv_lib_svld_dlopen+set}" = set; then
  $as_echo_n "(cached) " >&6
else
  ac_check_lib_save_LIBS=$LIBS
LIBS="-lsvld  $LIBS"
cat >conftest.$ac_ext <<_ACEOF
/* confdefs.h.  */
_ACEOF
cat confdefs.h >>conftest.$ac_ext
cat >>conftest.$ac_ext <<_ACEOF
/* end confdefs.h.  */

/* Override any GCC internal prototype to avoid an error.
   Use char because int might match the return type of a GCC
   builtin and then its argument prototype would still apply.  */
#ifdef __cplusplus
extern "C"
#endif
char dlopen ();
int
main ()
{
return dlopen ();
  ;
  return 0;
}
_ACEOF
rm -f conftest.$ac_objext conftest$ac_exeext
if { (ac_try="$ac_link"
case "(($ac_try" in
  *\"* | *\`* | *\\*) ac_try_echo=\$ac_try;;
  *) ac_try_echo=$ac_try;;
esac
eval ac_try_echo="\"\$as_me:$LINENO: $ac_try_echo\""
$as_echo "$ac_try_echo") >&5
  (eval "$ac_link") 2>conftest.er1
  ac_status=$?
  grep -v '^ *+' conftest.er1 >conftest.err
  rm -f conftest.er1
  cat conftest.err >&5
  $as_echo "$as_me:$LINENO: \$? = $ac_status" >&5
  (exit $ac_status); } && {
	 test -z "$ac_c_werror_flag" ||
	 test ! -s conftest.err
       } && test -s conftest$ac_exeext && {
	 test "$cross_compiling" = yes ||
	 $as_test_x conftest$ac_exeext
       }; then
  ac_cv_lib_svld_dlopen=yes
else
  $as_echo "$as_me: failed program was:" >&5
sed 's/^/| /' conftest.$ac_ext >&5

	ac_cv_lib_svld_dlopen=no
fi

rm -rf conftest.dSYM
rm -f core conftest.err conftest.$ac_objext conftest_ipa8_conftest.oo \
      conftest$ac_exeext conftest.$ac_ext
LIBS=$ac_check_lib_save_LIBS
fi
{ $as_echo "$as_me:$LINENO: result: $ac_cv_lib_svld_dlopen" >&5
$as_echo "$ac_cv_lib_svld_dlopen" >&6; }
if test $ac_cv_lib_svld_dlopen = yes; then

cat >>confdefs.h <<\_ACEOF
#define HAVE_LIBDL 1
_ACEOF

	        LIBADD_DLOPEN="-lsvld" libltdl_cv_func_dlopen="yes"
		LT_DLLOADERS="$LT_DLLOADERS ${lt_dlopen_dir+$lt_dlopen_dir/}dlopen.la"
fi

fi

rm -rf conftest.dSYM
rm -f core conftest.err conftest.$ac_objext conftest_ipa8_conftest.oo \
      conftest$ac_exeext conftest.$ac_ext
fi

if test x"$libltdl_cv_func_dlopen" = xyes || test x"$libltdl_cv_lib_dl_dlopen" = xyes
then
  lt_save_LIBS="$LIBS"
  LIBS="$LIBS $LIBADD_DLOPEN"

for ac_func in dlerror
do
as_ac_var=`$as_echo "ac_cv_func_$ac_func" | $as_tr_sh`
{ $as_echo "$as_me:$LINENO: checking for $ac_func" >&5
$as_echo_n "checking for $ac_func... " >&6; }
if { as_var=$as_ac_var; eval "test \"\${$as_var+set}\" = set"; }; then
  $as_echo_n "(cached) " >&6
else
  cat >conftest.$ac_ext <<_ACEOF
/* confdefs.h.  */
_ACEOF
cat confdefs.h >>conftest.$ac_ext
cat >>conftest.$ac_ext <<_ACEOF
/* end confdefs.h.  */
/* Define $ac_func to an innocuous variant, in case <limits.h> declares $ac_func.
   For example, HP-UX 11i <limits.h> declares gettimeofday.  */
#define $ac_func innocuous_$ac_func

/* System header to define __stub macros and hopefully few prototypes,
    which can conflict with char $ac_func (); below.
    Prefer <limits.h> to <assert.h> if __STDC__ is defined, since
    <limits.h> exists even on freestanding compilers.  */

#ifdef __STDC__
# include <limits.h>
#else
# include <assert.h>
#endif

#undef $ac_func

/* Override any GCC internal prototype to avoid an error.
   Use char because int might match the return type of a GCC
   builtin and then its argument prototype would still apply.  */
#ifdef __cplusplus
extern "C"
#endif
char $ac_func ();
/* The GNU C library defines this for functions which it implements
    to always fail with ENOSYS.  Some functions are actually named
    something starting with __ and the normal name is an alias.  */
#if defined __stub_$ac_func || defined __stub___$ac_func
choke me
#endif

int
main ()
{
return $ac_func ();
  ;
  return 0;
}
_ACEOF
rm -f conftest.$ac_objext conftest$ac_exeext
if { (ac_try="$ac_link"
case "(($ac_try" in
  *\"* | *\`* | *\\*) ac_try_echo=\$ac_try;;
  *) ac_try_echo=$ac_try;;
esac
eval ac_try_echo="\"\$as_me:$LINENO: $ac_try_echo\""
$as_echo "$ac_try_echo") >&5
  (eval "$ac_link") 2>conftest.er1
  ac_status=$?
  grep -v '^ *+' conftest.er1 >conftest.err
  rm -f conftest.er1
  cat conftest.err >&5
  $as_echo "$as_me:$LINENO: \$? = $ac_status" >&5
  (exit $ac_status); } && {
	 test -z "$ac_c_werror_flag" ||
	 test ! -s conftest.err
       } && test -s conftest$ac_exeext && {
	 test "$cross_compiling" = yes ||
	 $as_test_x conftest$ac_exeext
       }; then
  eval "$as_ac_var=yes"
else
  $as_echo "$as_me: failed program was:" >&5
sed 's/^/| /' conftest.$ac_ext >&5

	eval "$as_ac_var=no"
fi

rm -rf conftest.dSYM
rm -f core conftest.err conftest.$ac_objext conftest_ipa8_conftest.oo \
      conftest$ac_exeext conftest.$ac_ext
fi
ac_res=`eval 'as_val=${'$as_ac_var'}
		 $as_echo "$as_val"'`
	       { $as_echo "$as_me:$LINENO: result: $ac_res" >&5
$as_echo "$ac_res" >&6; }
if test `eval 'as_val=${'$as_ac_var'}
		 $as_echo "$as_val"'` = yes; then
  cat >>confdefs.h <<_ACEOF
#define `$as_echo "HAVE_$ac_func" | $as_tr_cpp` 1
_ACEOF

fi
done

  LIBS="$lt_save_LIBS"
fi


LIBADD_SHL_LOAD=
{ $as_echo "$as_me:$LINENO: checking for shl_load" >&5
$as_echo_n "checking for shl_load... " >&6; }
if test "${ac_cv_func_shl_load+set}" = set; then
  $as_echo_n "(cached) " >&6
else
  cat >conftest.$ac_ext <<_ACEOF
/* confdefs.h.  */
_ACEOF
cat confdefs.h >>conftest.$ac_ext
cat >>conftest.$ac_ext <<_ACEOF
/* end confdefs.h.  */
/* Define shl_load to an innocuous variant, in case <limits.h> declares shl_load.
   For example, HP-UX 11i <limits.h> declares gettimeofday.  */
#define shl_load innocuous_shl_load

/* System header to define __stub macros and hopefully few prototypes,
    which can conflict with char shl_load (); below.
    Prefer <limits.h> to <assert.h> if __STDC__ is defined, since
    <limits.h> exists even on freestanding compilers.  */

#ifdef __STDC__
# include <limits.h>
#else
# include <assert.h>
#endif

#undef shl_load

/* Override any GCC internal prototype to avoid an error.
   Use char because int might match the return type of a GCC
   builtin and then its argument prototype would still apply.  */
#ifdef __cplusplus
extern "C"
#endif
char shl_load ();
/* The GNU C library defines this for functions which it implements
    to always fail with ENOSYS.  Some functions are actually named
    something starting with __ and the normal name is an alias.  */
#if defined __stub_shl_load || defined __stub___shl_load
choke me
#endif

int
main ()
{
return shl_load ();
  ;
  return 0;
}
_ACEOF
rm -f conftest.$ac_objext conftest$ac_exeext
if { (ac_try="$ac_link"
case "(($ac_try" in
  *\"* | *\`* | *\\*) ac_try_echo=\$ac_try;;
  *) ac_try_echo=$ac_try;;
esac
eval ac_try_echo="\"\$as_me:$LINENO: $ac_try_echo\""
$as_echo "$ac_try_echo") >&5
  (eval "$ac_link") 2>conftest.er1
  ac_status=$?
  grep -v '^ *+' conftest.er1 >conftest.err
  rm -f conftest.er1
  cat conftest.err >&5
  $as_echo "$as_me:$LINENO: \$? = $ac_status" >&5
  (exit $ac_status); } && {
	 test -z "$ac_c_werror_flag" ||
	 test ! -s conftest.err
       } && test -s conftest$ac_exeext && {
	 test "$cross_compiling" = yes ||
	 $as_test_x conftest$ac_exeext
       }; then
  ac_cv_func_shl_load=yes
else
  $as_echo "$as_me: failed program was:" >&5
sed 's/^/| /' conftest.$ac_ext >&5

	ac_cv_func_shl_load=no
fi

rm -rf conftest.dSYM
rm -f core conftest.err conftest.$ac_objext conftest_ipa8_conftest.oo \
      conftest$ac_exeext conftest.$ac_ext
fi
{ $as_echo "$as_me:$LINENO: result: $ac_cv_func_shl_load" >&5
$as_echo "$ac_cv_func_shl_load" >&6; }
if test $ac_cv_func_shl_load = yes; then

cat >>confdefs.h <<\_ACEOF
#define HAVE_SHL_LOAD 1
_ACEOF

	LT_DLLOADERS="$LT_DLLOADERS ${lt_dlopen_dir+$lt_dlopen_dir/}shl_load.la"
else
  { $as_echo "$as_me:$LINENO: checking for shl_load in -ldld" >&5
$as_echo_n "checking for shl_load in -ldld... " >&6; }
if test "${ac_cv_lib_dld_shl_load+set}" = set; then
  $as_echo_n "(cached) " >&6
else
  ac_check_lib_save_LIBS=$LIBS
LIBS="-ldld  $LIBS"
cat >conftest.$ac_ext <<_ACEOF
/* confdefs.h.  */
_ACEOF
cat confdefs.h >>conftest.$ac_ext
cat >>conftest.$ac_ext <<_ACEOF
/* end confdefs.h.  */

/* Override any GCC internal prototype to avoid an error.
   Use char because int might match the return type of a GCC
   builtin and then its argument prototype would still apply.  */
#ifdef __cplusplus
extern "C"
#endif
char shl_load ();
int
main ()
{
return shl_load ();
  ;
  return 0;
}
_ACEOF
rm -f conftest.$ac_objext conftest$ac_exeext
if { (ac_try="$ac_link"
case "(($ac_try" in
  *\"* | *\`* | *\\*) ac_try_echo=\$ac_try;;
  *) ac_try_echo=$ac_try;;
esac
eval ac_try_echo="\"\$as_me:$LINENO: $ac_try_echo\""
$as_echo "$ac_try_echo") >&5
  (eval "$ac_link") 2>conftest.er1
  ac_status=$?
  grep -v '^ *+' conftest.er1 >conftest.err
  rm -f conftest.er1
  cat conftest.err >&5
  $as_echo "$as_me:$LINENO: \$? = $ac_status" >&5
  (exit $ac_status); } && {
	 test -z "$ac_c_werror_flag" ||
	 test ! -s conftest.err
       } && test -s conftest$ac_exeext && {
	 test "$cross_compiling" = yes ||
	 $as_test_x conftest$ac_exeext
       }; then
  ac_cv_lib_dld_shl_load=yes
else
  $as_echo "$as_me: failed program was:" >&5
sed 's/^/| /' conftest.$ac_ext >&5

	ac_cv_lib_dld_shl_load=no
fi

rm -rf conftest.dSYM
rm -f core conftest.err conftest.$ac_objext conftest_ipa8_conftest.oo \
      conftest$ac_exeext conftest.$ac_ext
LIBS=$ac_check_lib_save_LIBS
fi
{ $as_echo "$as_me:$LINENO: result: $ac_cv_lib_dld_shl_load" >&5
$as_echo "$ac_cv_lib_dld_shl_load" >&6; }
if test $ac_cv_lib_dld_shl_load = yes; then

cat >>confdefs.h <<\_ACEOF
#define HAVE_SHL_LOAD 1
_ACEOF

	    LT_DLLOADERS="$LT_DLLOADERS ${lt_dlopen_dir+$lt_dlopen_dir/}shl_load.la"
	    LIBADD_SHL_LOAD="-ldld"
fi

fi


case $host_os in
darwin[1567].*)
# We only want this for pre-Mac OS X 10.4.
  { $as_echo "$as_me:$LINENO: checking for _dyld_func_lookup" >&5
$as_echo_n "checking for _dyld_func_lookup... " >&6; }
if test "${ac_cv_func__dyld_func_lookup+set}" = set; then
  $as_echo_n "(cached) " >&6
else
  cat >conftest.$ac_ext <<_ACEOF
/* confdefs.h.  */
_ACEOF
cat confdefs.h >>conftest.$ac_ext
cat >>conftest.$ac_ext <<_ACEOF
/* end confdefs.h.  */
/* Define _dyld_func_lookup to an innocuous variant, in case <limits.h> declares _dyld_func_lookup.
   For example, HP-UX 11i <limits.h> declares gettimeofday.  */
#define _dyld_func_lookup innocuous__dyld_func_lookup

/* System header to define __stub macros and hopefully few prototypes,
    which can conflict with char _dyld_func_lookup (); below.
    Prefer <limits.h> to <assert.h> if __STDC__ is defined, since
    <limits.h> exists even on freestanding compilers.  */

#ifdef __STDC__
# include <limits.h>
#else
# include <assert.h>
#endif

#undef _dyld_func_lookup

/* Override any GCC internal prototype to avoid an error.
   Use char because int might match the return type of a GCC
   builtin and then its argument prototype would still apply.  */
#ifdef __cplusplus
extern "C"
#endif
char _dyld_func_lookup ();
/* The GNU C library defines this for functions which it implements
    to always fail with ENOSYS.  Some functions are actually named
    something starting with __ and the normal name is an alias.  */
#if defined __stub__dyld_func_lookup || defined __stub____dyld_func_lookup
choke me
#endif

int
main ()
{
return _dyld_func_lookup ();
  ;
  return 0;
}
_ACEOF
rm -f conftest.$ac_objext conftest$ac_exeext
if { (ac_try="$ac_link"
case "(($ac_try" in
  *\"* | *\`* | *\\*) ac_try_echo=\$ac_try;;
  *) ac_try_echo=$ac_try;;
esac
eval ac_try_echo="\"\$as_me:$LINENO: $ac_try_echo\""
$as_echo "$ac_try_echo") >&5
  (eval "$ac_link") 2>conftest.er1
  ac_status=$?
  grep -v '^ *+' conftest.er1 >conftest.err
  rm -f conftest.er1
  cat conftest.err >&5
  $as_echo "$as_me:$LINENO: \$? = $ac_status" >&5
  (exit $ac_status); } && {
	 test -z "$ac_c_werror_flag" ||
	 test ! -s conftest.err
       } && test -s conftest$ac_exeext && {
	 test "$cross_compiling" = yes ||
	 $as_test_x conftest$ac_exeext
       }; then
  ac_cv_func__dyld_func_lookup=yes
else
  $as_echo "$as_me: failed program was:" >&5
sed 's/^/| /' conftest.$ac_ext >&5

	ac_cv_func__dyld_func_lookup=no
fi

rm -rf conftest.dSYM
rm -f core conftest.err conftest.$ac_objext conftest_ipa8_conftest.oo \
      conftest$ac_exeext conftest.$ac_ext
fi
{ $as_echo "$as_me:$LINENO: result: $ac_cv_func__dyld_func_lookup" >&5
$as_echo "$ac_cv_func__dyld_func_lookup" >&6; }
if test $ac_cv_func__dyld_func_lookup = yes; then

cat >>confdefs.h <<\_ACEOF
#define HAVE_DYLD 1
_ACEOF

	LT_DLLOADERS="$LT_DLLOADERS ${lt_dlopen_dir+$lt_dlopen_dir/}dyld.la"
fi

  ;;
beos*)
  LT_DLLOADERS="$LT_DLLOADERS ${lt_dlopen_dir+$lt_dlopen_dir/}load_add_on.la"
  ;;
cygwin* | mingw* | os2* | pw32*)
  { $as_echo "$as_me:$LINENO: checking whether cygwin_conv_path is declared" >&5
$as_echo_n "checking whether cygwin_conv_path is declared... " >&6; }
if test "${ac_cv_have_decl_cygwin_conv_path+set}" = set; then
  $as_echo_n "(cached) " >&6
else
  cat >conftest.$ac_ext <<_ACEOF
/* confdefs.h.  */
_ACEOF
cat confdefs.h >>conftest.$ac_ext
cat >>conftest.$ac_ext <<_ACEOF
/* end confdefs.h.  */
#include <sys/cygwin.h>

int
main ()
{
#ifndef cygwin_conv_path
  (void) cygwin_conv_path;
#endif

  ;
  return 0;
}
_ACEOF
rm -f conftest.$ac_objext
if { (ac_try="$ac_compile"
case "(($ac_try" in
  *\"* | *\`* | *\\*) ac_try_echo=\$ac_try;;
  *) ac_try_echo=$ac_try;;
esac
eval ac_try_echo="\"\$as_me:$LINENO: $ac_try_echo\""
$as_echo "$ac_try_echo") >&5
  (eval "$ac_compile") 2>conftest.er1
  ac_status=$?
  grep -v '^ *+' conftest.er1 >conftest.err
  rm -f conftest.er1
  cat conftest.err >&5
  $as_echo "$as_me:$LINENO: \$? = $ac_status" >&5
  (exit $ac_status); } && {
	 test -z "$ac_c_werror_flag" ||
	 test ! -s conftest.err
       } && test -s conftest.$ac_objext; then
  ac_cv_have_decl_cygwin_conv_path=yes
else
  $as_echo "$as_me: failed program was:" >&5
sed 's/^/| /' conftest.$ac_ext >&5

	ac_cv_have_decl_cygwin_conv_path=no
fi

rm -f core conftest.err conftest.$ac_objext conftest.$ac_ext
fi
{ $as_echo "$as_me:$LINENO: result: $ac_cv_have_decl_cygwin_conv_path" >&5
$as_echo "$ac_cv_have_decl_cygwin_conv_path" >&6; }
if test $ac_cv_have_decl_cygwin_conv_path = yes; then

cat >>confdefs.h <<_ACEOF
#define HAVE_DECL_CYGWIN_CONV_PATH 1
_ACEOF


else
  cat >>confdefs.h <<_ACEOF
#define HAVE_DECL_CYGWIN_CONV_PATH 0
_ACEOF


fi


  LT_DLLOADERS="$LT_DLLOADERS ${lt_dlopen_dir+$lt_dlopen_dir/}loadlibrary.la"
  ;;
esac

{ $as_echo "$as_me:$LINENO: checking for dld_link in -ldld" >&5
$as_echo_n "checking for dld_link in -ldld... " >&6; }
if test "${ac_cv_lib_dld_dld_link+set}" = set; then
  $as_echo_n "(cached) " >&6
else
  ac_check_lib_save_LIBS=$LIBS
LIBS="-ldld  $LIBS"
cat >conftest.$ac_ext <<_ACEOF
/* confdefs.h.  */
_ACEOF
cat confdefs.h >>conftest.$ac_ext
cat >>conftest.$ac_ext <<_ACEOF
/* end confdefs.h.  */

/* Override any GCC internal prototype to avoid an error.
   Use char because int might match the return type of a GCC
   builtin and then its argument prototype would still apply.  */
#ifdef __cplusplus
extern "C"
#endif
char dld_link ();
int
main ()
{
return dld_link ();
  ;
  return 0;
}
_ACEOF
rm -f conftest.$ac_objext conftest$ac_exeext
if { (ac_try="$ac_link"
case "(($ac_try" in
  *\"* | *\`* | *\\*) ac_try_echo=\$ac_try;;
  *) ac_try_echo=$ac_try;;
esac
eval ac_try_echo="\"\$as_me:$LINENO: $ac_try_echo\""
$as_echo "$ac_try_echo") >&5
  (eval "$ac_link") 2>conftest.er1
  ac_status=$?
  grep -v '^ *+' conftest.er1 >conftest.err
  rm -f conftest.er1
  cat conftest.err >&5
  $as_echo "$as_me:$LINENO: \$? = $ac_status" >&5
  (exit $ac_status); } && {
	 test -z "$ac_c_werror_flag" ||
	 test ! -s conftest.err
       } && test -s conftest$ac_exeext && {
	 test "$cross_compiling" = yes ||
	 $as_test_x conftest$ac_exeext
       }; then
  ac_cv_lib_dld_dld_link=yes
else
  $as_echo "$as_me: failed program was:" >&5
sed 's/^/| /' conftest.$ac_ext >&5

	ac_cv_lib_dld_dld_link=no
fi

rm -rf conftest.dSYM
rm -f core conftest.err conftest.$ac_objext conftest_ipa8_conftest.oo \
      conftest$ac_exeext conftest.$ac_ext
LIBS=$ac_check_lib_save_LIBS
fi
{ $as_echo "$as_me:$LINENO: result: $ac_cv_lib_dld_dld_link" >&5
$as_echo "$ac_cv_lib_dld_dld_link" >&6; }
if test $ac_cv_lib_dld_dld_link = yes; then

cat >>confdefs.h <<\_ACEOF
#define HAVE_DLD 1
_ACEOF

		LT_DLLOADERS="$LT_DLLOADERS ${lt_dlopen_dir+$lt_dlopen_dir/}dld_link.la"
fi


LT_DLPREOPEN=
if test -n "$LT_DLLOADERS"
then
  for lt_loader in $LT_DLLOADERS; do
    LT_DLPREOPEN="$LT_DLPREOPEN-dlpreopen $lt_loader "
  done

cat >>confdefs.h <<\_ACEOF
#define HAVE_LIBDLLOADER 1
_ACEOF

fi


LIBADD_DL="$LIBADD_DLOPEN $LIBADD_SHL_LOAD"


ac_ext=c
ac_cpp='$CPP $CPPFLAGS'
ac_compile='$CC -c $CFLAGS $CPPFLAGS conftest.$ac_ext >&5'
ac_link='$CC -o conftest$ac_exeext $CFLAGS $CPPFLAGS $LDFLAGS conftest.$ac_ext $LIBS >&5'
ac_compiler_gnu=$ac_cv_c_compiler_gnu


{ $as_echo "$as_me:$LINENO: checking for _ prefix in compiled symbols" >&5
$as_echo_n "checking for _ prefix in compiled symbols... " >&6; }
if test "${lt_cv_sys_symbol_underscore+set}" = set; then
  $as_echo_n "(cached) " >&6
else
  lt_cv_sys_symbol_underscore=no
  cat > conftest.$ac_ext <<_LT_EOF
void nm_test_func(){}
int main(){nm_test_func;return 0;}
_LT_EOF
  if { (eval echo "$as_me:$LINENO: \"$ac_compile\"") >&5
  (eval $ac_compile) 2>&5
  ac_status=$?
  $as_echo "$as_me:$LINENO: \$? = $ac_status" >&5
  (exit $ac_status); }; then
    # Now try to grab the symbols.
    ac_nlist=conftest.nm
    if { (eval echo "$as_me:$LINENO: \"$NM conftest.$ac_objext \| $lt_cv_sys_global_symbol_pipe \> $ac_nlist\"") >&5
  (eval $NM conftest.$ac_objext \| $lt_cv_sys_global_symbol_pipe \> $ac_nlist) 2>&5
  ac_status=$?
  $as_echo "$as_me:$LINENO: \$? = $ac_status" >&5
  (exit $ac_status); } && test -s "$ac_nlist"; then
      # See whether the symbols have a leading underscore.
      if grep '^. _nm_test_func' "$ac_nlist" >/dev/null; then
        lt_cv_sys_symbol_underscore=yes
      else
        if grep '^. nm_test_func ' "$ac_nlist" >/dev/null; then
	  :
        else
	  echo "configure: cannot find nm_test_func in $ac_nlist" >&5
        fi
      fi
    else
      echo "configure: cannot run $lt_cv_sys_global_symbol_pipe" >&5
    fi
  else
    echo "configure: failed program was:" >&5
    cat conftest.c >&5
  fi
  rm -rf conftest*

fi
{ $as_echo "$as_me:$LINENO: result: $lt_cv_sys_symbol_underscore" >&5
$as_echo "$lt_cv_sys_symbol_underscore" >&6; }
  sys_symbol_underscore=$lt_cv_sys_symbol_underscore


if test x"$lt_cv_sys_symbol_underscore" = xyes; then
  if test x"$libltdl_cv_func_dlopen" = xyes ||
     test x"$libltdl_cv_lib_dl_dlopen" = xyes ; then
	{ $as_echo "$as_me:$LINENO: checking whether we have to add an underscore for dlsym" >&5
$as_echo_n "checking whether we have to add an underscore for dlsym... " >&6; }
if test "${libltdl_cv_need_uscore+set}" = set; then
  $as_echo_n "(cached) " >&6
else
  libltdl_cv_need_uscore=unknown
          save_LIBS="$LIBS"
          LIBS="$LIBS $LIBADD_DLOPEN"
	  if test "$cross_compiling" = yes; then :
  libltdl_cv_need_uscore=cross
else
  lt_dlunknown=0; lt_dlno_uscore=1; lt_dlneed_uscore=2
  lt_status=$lt_dlunknown
  cat > conftest.$ac_ext <<_LT_EOF
#line 12314 "configure"
#include "confdefs.h"

#if HAVE_DLFCN_H
#include <dlfcn.h>
#endif

#include <stdio.h>

#ifdef RTLD_GLOBAL
#  define LT_DLGLOBAL		RTLD_GLOBAL
#else
#  ifdef DL_GLOBAL
#    define LT_DLGLOBAL		DL_GLOBAL
#  else
#    define LT_DLGLOBAL		0
#  endif
#endif

/* We may have to define LT_DLLAZY_OR_NOW in the command line if we
   find out it does not work in some platform. */
#ifndef LT_DLLAZY_OR_NOW
#  ifdef RTLD_LAZY
#    define LT_DLLAZY_OR_NOW		RTLD_LAZY
#  else
#    ifdef DL_LAZY
#      define LT_DLLAZY_OR_NOW		DL_LAZY
#    else
#      ifdef RTLD_NOW
#        define LT_DLLAZY_OR_NOW	RTLD_NOW
#      else
#        ifdef DL_NOW
#          define LT_DLLAZY_OR_NOW	DL_NOW
#        else
#          define LT_DLLAZY_OR_NOW	0
#        endif
#      endif
#    endif
#  endif
#endif

void fnord() { int i=42;}
int main ()
{
  void *self = dlopen (0, LT_DLGLOBAL|LT_DLLAZY_OR_NOW);
  int status = $lt_dlunknown;

  if (self)
    {
      if (dlsym (self,"fnord"))       status = $lt_dlno_uscore;
      else if (dlsym( self,"_fnord")) status = $lt_dlneed_uscore;
      /* dlclose (self); */
    }
  else
    puts (dlerror ());

  return status;
}
_LT_EOF
  if { (eval echo "$as_me:$LINENO: \"$ac_link\"") >&5
  (eval $ac_link) 2>&5
  ac_status=$?
  $as_echo "$as_me:$LINENO: \$? = $ac_status" >&5
  (exit $ac_status); } && test -s conftest${ac_exeext} 2>/dev/null; then
    (./conftest; exit; ) >&5 2>/dev/null
    lt_status=$?
    case x$lt_status in
      x$lt_dlno_uscore) libltdl_cv_need_uscore=no ;;
      x$lt_dlneed_uscore) libltdl_cv_need_uscore=yes ;;
      x$lt_dlunknown|x*)  ;;
    esac
  else :
    # compilation failed

  fi
fi
rm -fr conftest*

	  LIBS="$save_LIBS"

fi
{ $as_echo "$as_me:$LINENO: result: $libltdl_cv_need_uscore" >&5
$as_echo "$libltdl_cv_need_uscore" >&6; }
  fi
fi

if test x"$libltdl_cv_need_uscore" = xyes; then

cat >>confdefs.h <<\_ACEOF
#define NEED_USCORE 1
_ACEOF

fi

{ $as_echo "$as_me:$LINENO: checking whether deplibs are loaded by dlopen" >&5
$as_echo_n "checking whether deplibs are loaded by dlopen... " >&6; }
if test "${lt_cv_sys_dlopen_deplibs+set}" = set; then
  $as_echo_n "(cached) " >&6
else
  # PORTME does your system automatically load deplibs for dlopen?
  # or its logical equivalent (e.g. shl_load for HP-UX < 11)
  # For now, we just catch OSes we know something about -- in the
  # future, we'll try test this programmatically.
  lt_cv_sys_dlopen_deplibs=unknown
  case $host_os in
  aix3*|aix4.1.*|aix4.2.*)
    # Unknown whether this is true for these versions of AIX, but
    # we want this `case' here to explicitly catch those versions.
    lt_cv_sys_dlopen_deplibs=unknown
    ;;
  aix[4-9]*)
    lt_cv_sys_dlopen_deplibs=yes
    ;;
  amigaos*)
    case $host_cpu in
    powerpc)
      lt_cv_sys_dlopen_deplibs=no
      ;;
    esac
    ;;
  darwin*)
    # Assuming the user has installed a libdl from somewhere, this is true
    # If you are looking for one http://www.opendarwin.org/projects/dlcompat
    lt_cv_sys_dlopen_deplibs=yes
    ;;
  freebsd* | dragonfly*)
    lt_cv_sys_dlopen_deplibs=yes
    ;;
  gnu* | linux* | k*bsd*-gnu)
    # GNU and its variants, using gnu ld.so (Glibc)
    lt_cv_sys_dlopen_deplibs=yes
    ;;
  hpux10*|hpux11*)
    lt_cv_sys_dlopen_deplibs=yes
    ;;
  interix*)
    lt_cv_sys_dlopen_deplibs=yes
    ;;
  irix[12345]*|irix6.[01]*)
    # Catch all versions of IRIX before 6.2, and indicate that we don't
    # know how it worked for any of those versions.
    lt_cv_sys_dlopen_deplibs=unknown
    ;;
  irix*)
    # The case above catches anything before 6.2, and it's known that
    # at 6.2 and later dlopen does load deplibs.
    lt_cv_sys_dlopen_deplibs=yes
    ;;
  netbsd*)
    lt_cv_sys_dlopen_deplibs=yes
    ;;
  openbsd*)
    lt_cv_sys_dlopen_deplibs=yes
    ;;
  osf[1234]*)
    # dlopen did load deplibs (at least at 4.x), but until the 5.x series,
    # it did *not* use an RPATH in a shared library to find objects the
    # library depends on, so we explicitly say `no'.
    lt_cv_sys_dlopen_deplibs=no
    ;;
  osf5.0|osf5.0a|osf5.1)
    # dlopen *does* load deplibs and with the right loader patch applied
    # it even uses RPATH in a shared library to search for shared objects
    # that the library depends on, but there's no easy way to know if that
    # patch is installed.  Since this is the case, all we can really
    # say is unknown -- it depends on the patch being installed.  If
    # it is, this changes to `yes'.  Without it, it would be `no'.
    lt_cv_sys_dlopen_deplibs=unknown
    ;;
  osf*)
    # the two cases above should catch all versions of osf <= 5.1.  Read
    # the comments above for what we know about them.
    # At > 5.1, deplibs are loaded *and* any RPATH in a shared library
    # is used to find them so we can finally say `yes'.
    lt_cv_sys_dlopen_deplibs=yes
    ;;
  qnx*)
    lt_cv_sys_dlopen_deplibs=yes
    ;;
  solaris*)
    lt_cv_sys_dlopen_deplibs=yes
    ;;
  sysv5* | sco3.2v5* | sco5v6* | unixware* | OpenUNIX* | sysv4*uw2*)
    libltdl_cv_sys_dlopen_deplibs=yes
    ;;
  esac

fi
{ $as_echo "$as_me:$LINENO: result: $lt_cv_sys_dlopen_deplibs" >&5
$as_echo "$lt_cv_sys_dlopen_deplibs" >&6; }
if test "$lt_cv_sys_dlopen_deplibs" != yes; then

cat >>confdefs.h <<\_ACEOF
#define LTDL_DLOPEN_DEPLIBS 1
_ACEOF

fi

:


for ac_header in argz.h
do
as_ac_Header=`$as_echo "ac_cv_header_$ac_header" | $as_tr_sh`
{ $as_echo "$as_me:$LINENO: checking for $ac_header" >&5
$as_echo_n "checking for $ac_header... " >&6; }
if { as_var=$as_ac_Header; eval "test \"\${$as_var+set}\" = set"; }; then
  $as_echo_n "(cached) " >&6
else
  cat >conftest.$ac_ext <<_ACEOF
/* confdefs.h.  */
_ACEOF
cat confdefs.h >>conftest.$ac_ext
cat >>conftest.$ac_ext <<_ACEOF
/* end confdefs.h.  */
$ac_includes_default

#include <$ac_header>
_ACEOF
rm -f conftest.$ac_objext
if { (ac_try="$ac_compile"
case "(($ac_try" in
  *\"* | *\`* | *\\*) ac_try_echo=\$ac_try;;
  *) ac_try_echo=$ac_try;;
esac
eval ac_try_echo="\"\$as_me:$LINENO: $ac_try_echo\""
$as_echo "$ac_try_echo") >&5
  (eval "$ac_compile") 2>conftest.er1
  ac_status=$?
  grep -v '^ *+' conftest.er1 >conftest.err
  rm -f conftest.er1
  cat conftest.err >&5
  $as_echo "$as_me:$LINENO: \$? = $ac_status" >&5
  (exit $ac_status); } && {
	 test -z "$ac_c_werror_flag" ||
	 test ! -s conftest.err
       } && test -s conftest.$ac_objext; then
  eval "$as_ac_Header=yes"
else
  $as_echo "$as_me: failed program was:" >&5
sed 's/^/| /' conftest.$ac_ext >&5

	eval "$as_ac_Header=no"
fi

rm -f core conftest.err conftest.$ac_objext conftest.$ac_ext
fi
ac_res=`eval 'as_val=${'$as_ac_Header'}
		 $as_echo "$as_val"'`
	       { $as_echo "$as_me:$LINENO: result: $ac_res" >&5
$as_echo "$ac_res" >&6; }
if test `eval 'as_val=${'$as_ac_Header'}
		 $as_echo "$as_val"'` = yes; then
  cat >>confdefs.h <<_ACEOF
#define `$as_echo "HAVE_$ac_header" | $as_tr_cpp` 1
_ACEOF

fi

done


{ $as_echo "$as_me:$LINENO: checking for error_t" >&5
$as_echo_n "checking for error_t... " >&6; }
if test "${ac_cv_type_error_t+set}" = set; then
  $as_echo_n "(cached) " >&6
else
  ac_cv_type_error_t=no
cat >conftest.$ac_ext <<_ACEOF
/* confdefs.h.  */
_ACEOF
cat confdefs.h >>conftest.$ac_ext
cat >>conftest.$ac_ext <<_ACEOF
/* end confdefs.h.  */
#if defined(HAVE_ARGZ_H)
#  include <argz.h>
#endif

int
main ()
{
if (sizeof (error_t))
       return 0;
  ;
  return 0;
}
_ACEOF
rm -f conftest.$ac_objext
if { (ac_try="$ac_compile"
case "(($ac_try" in
  *\"* | *\`* | *\\*) ac_try_echo=\$ac_try;;
  *) ac_try_echo=$ac_try;;
esac
eval ac_try_echo="\"\$as_me:$LINENO: $ac_try_echo\""
$as_echo "$ac_try_echo") >&5
  (eval "$ac_compile") 2>conftest.er1
  ac_status=$?
  grep -v '^ *+' conftest.er1 >conftest.err
  rm -f conftest.er1
  cat conftest.err >&5
  $as_echo "$as_me:$LINENO: \$? = $ac_status" >&5
  (exit $ac_status); } && {
	 test -z "$ac_c_werror_flag" ||
	 test ! -s conftest.err
       } && test -s conftest.$ac_objext; then
  cat >conftest.$ac_ext <<_ACEOF
/* confdefs.h.  */
_ACEOF
cat confdefs.h >>conftest.$ac_ext
cat >>conftest.$ac_ext <<_ACEOF
/* end confdefs.h.  */
#if defined(HAVE_ARGZ_H)
#  include <argz.h>
#endif

int
main ()
{
if (sizeof ((error_t)))
	  return 0;
  ;
  return 0;
}
_ACEOF
rm -f conftest.$ac_objext
if { (ac_try="$ac_compile"
case "(($ac_try" in
  *\"* | *\`* | *\\*) ac_try_echo=\$ac_try;;
  *) ac_try_echo=$ac_try;;
esac
eval ac_try_echo="\"\$as_me:$LINENO: $ac_try_echo\""
$as_echo "$ac_try_echo") >&5
  (eval "$ac_compile") 2>conftest.er1
  ac_status=$?
  grep -v '^ *+' conftest.er1 >conftest.err
  rm -f conftest.er1
  cat conftest.err >&5
  $as_echo "$as_me:$LINENO: \$? = $ac_status" >&5
  (exit $ac_status); } && {
	 test -z "$ac_c_werror_flag" ||
	 test ! -s conftest.err
       } && test -s conftest.$ac_objext; then
  :
else
  $as_echo "$as_me: failed program was:" >&5
sed 's/^/| /' conftest.$ac_ext >&5

	ac_cv_type_error_t=yes
fi

rm -f core conftest.err conftest.$ac_objext conftest.$ac_ext
else
  $as_echo "$as_me: failed program was:" >&5
sed 's/^/| /' conftest.$ac_ext >&5


fi

rm -f core conftest.err conftest.$ac_objext conftest.$ac_ext
fi
{ $as_echo "$as_me:$LINENO: result: $ac_cv_type_error_t" >&5
$as_echo "$ac_cv_type_error_t" >&6; }
if test $ac_cv_type_error_t = yes; then

cat >>confdefs.h <<_ACEOF
#define HAVE_ERROR_T 1
_ACEOF


else

cat >>confdefs.h <<\_ACEOF
#define error_t int
_ACEOF


cat >>confdefs.h <<\_ACEOF
#define __error_t_defined 1
_ACEOF

fi


ARGZ_H=


for ac_func in argz_add argz_append argz_count argz_create_sep argz_insert \
	argz_next argz_stringify
do
as_ac_var=`$as_echo "ac_cv_func_$ac_func" | $as_tr_sh`
{ $as_echo "$as_me:$LINENO: checking for $ac_func" >&5
$as_echo_n "checking for $ac_func... " >&6; }
if { as_var=$as_ac_var; eval "test \"\${$as_var+set}\" = set"; }; then
  $as_echo_n "(cached) " >&6
else
  cat >conftest.$ac_ext <<_ACEOF
/* confdefs.h.  */
_ACEOF
cat confdefs.h >>conftest.$ac_ext
cat >>conftest.$ac_ext <<_ACEOF
/* end confdefs.h.  */
/* Define $ac_func to an innocuous variant, in case <limits.h> declares $ac_func.
   For example, HP-UX 11i <limits.h> declares gettimeofday.  */
#define $ac_func innocuous_$ac_func

/* System header to define __stub macros and hopefully few prototypes,
    which can conflict with char $ac_func (); below.
    Prefer <limits.h> to <assert.h> if __STDC__ is defined, since
    <limits.h> exists even on freestanding compilers.  */

#ifdef __STDC__
# include <limits.h>
#else
# include <assert.h>
#endif

#undef $ac_func

/* Override any GCC internal prototype to avoid an error.
   Use char because int might match the return type of a GCC
   builtin and then its argument prototype would still apply.  */
#ifdef __cplusplus
extern "C"
#endif
char $ac_func ();
/* The GNU C library defines this for functions which it implements
    to always fail with ENOSYS.  Some functions are actually named
    something starting with __ and the normal name is an alias.  */
#if defined __stub_$ac_func || defined __stub___$ac_func
choke me
#endif

int
main ()
{
return $ac_func ();
  ;
  return 0;
}
_ACEOF
rm -f conftest.$ac_objext conftest$ac_exeext
if { (ac_try="$ac_link"
case "(($ac_try" in
  *\"* | *\`* | *\\*) ac_try_echo=\$ac_try;;
  *) ac_try_echo=$ac_try;;
esac
eval ac_try_echo="\"\$as_me:$LINENO: $ac_try_echo\""
$as_echo "$ac_try_echo") >&5
  (eval "$ac_link") 2>conftest.er1
  ac_status=$?
  grep -v '^ *+' conftest.er1 >conftest.err
  rm -f conftest.er1
  cat conftest.err >&5
  $as_echo "$as_me:$LINENO: \$? = $ac_status" >&5
  (exit $ac_status); } && {
	 test -z "$ac_c_werror_flag" ||
	 test ! -s conftest.err
       } && test -s conftest$ac_exeext && {
	 test "$cross_compiling" = yes ||
	 $as_test_x conftest$ac_exeext
       }; then
  eval "$as_ac_var=yes"
else
  $as_echo "$as_me: failed program was:" >&5
sed 's/^/| /' conftest.$ac_ext >&5

	eval "$as_ac_var=no"
fi

rm -rf conftest.dSYM
rm -f core conftest.err conftest.$ac_objext conftest_ipa8_conftest.oo \
      conftest$ac_exeext conftest.$ac_ext
fi
ac_res=`eval 'as_val=${'$as_ac_var'}
		 $as_echo "$as_val"'`
	       { $as_echo "$as_me:$LINENO: result: $ac_res" >&5
$as_echo "$ac_res" >&6; }
if test `eval 'as_val=${'$as_ac_var'}
		 $as_echo "$as_val"'` = yes; then
  cat >>confdefs.h <<_ACEOF
#define `$as_echo "HAVE_$ac_func" | $as_tr_cpp` 1
_ACEOF

else
  ARGZ_H=argz.h; case " $LIBOBJS " in
  *" argz.$ac_objext "* ) ;;
  *) LIBOBJS="$LIBOBJS argz.$ac_objext"
 ;;
esac

fi
done


if test -z "$ARGZ_H"; then
  { $as_echo "$as_me:$LINENO: checking if argz actually works" >&5
$as_echo_n "checking if argz actually works... " >&6; }
if test "${lt_cv_sys_argz_works+set}" = set; then
  $as_echo_n "(cached) " >&6
else
  case $host_os in #(
	 *cygwin*)
	   lt_cv_sys_argz_works=no
	   if test "$cross_compiling" != no; then
	     lt_cv_sys_argz_works="guessing no"
	   else
	     lt_sed_extract_leading_digits='s/^\([0-9\.]*\).*/\1/'
	     save_IFS=$IFS
	     IFS=-.
	     set x `uname -r | sed -e "$lt_sed_extract_leading_digits"`
	     IFS=$save_IFS
	     lt_os_major=${2-0}
	     lt_os_minor=${3-0}
	     lt_os_micro=${4-0}
	     if test "$lt_os_major" -gt 1 \
		|| { test "$lt_os_major" -eq 1 \
		  && { test "$lt_os_minor" -gt 5 \
		    || { test "$lt_os_minor" -eq 5 \
		      && test "$lt_os_micro" -gt 24; }; }; }; then
	       lt_cv_sys_argz_works=yes
	     fi
	   fi
	   ;; #(
	 *) lt_cv_sys_argz_works=yes ;;
	 esac
fi
{ $as_echo "$as_me:$LINENO: result: $lt_cv_sys_argz_works" >&5
$as_echo "$lt_cv_sys_argz_works" >&6; }
     if test $lt_cv_sys_argz_works = yes; then

cat >>confdefs.h <<\_ACEOF
#define HAVE_WORKING_ARGZ 1
_ACEOF

else
  ARGZ_H=argz.h
        case " $LIBOBJS " in
  *" argz.$ac_objext "* ) ;;
  *) LIBOBJS="$LIBOBJS argz.$ac_objext"
 ;;
esac

fi

fi


{ $as_echo "$as_me:$LINENO: checking whether libtool supports -dlopen/-dlpreopen" >&5
$as_echo_n "checking whether libtool supports -dlopen/-dlpreopen... " >&6; }
if test "${libltdl_cv_preloaded_symbols+set}" = set; then
  $as_echo_n "(cached) " >&6
else
  if test -n "$lt_cv_sys_global_symbol_pipe"; then
    libltdl_cv_preloaded_symbols=yes
  else
    libltdl_cv_preloaded_symbols=no
  fi

fi
{ $as_echo "$as_me:$LINENO: result: $libltdl_cv_preloaded_symbols" >&5
$as_echo "$libltdl_cv_preloaded_symbols" >&6; }
if test x"$libltdl_cv_preloaded_symbols" = xyes; then

cat >>confdefs.h <<\_ACEOF
#define HAVE_PRELOADED_SYMBOLS 1
_ACEOF

fi


# Check whether --enable-ltdl-install was given.
if test "${enable_ltdl_install+set}" = set; then
  enableval=$enable_ltdl_install;
fi


case ,${enable_ltdl_install},${enable_ltdl_convenience} in
  *yes*) ;;
  *) enable_ltdl_convenience=yes ;;
esac

 if test x"${enable_ltdl_install-no}" != xno; then
  INSTALL_LTDL_TRUE=
  INSTALL_LTDL_FALSE='#'
else
  INSTALL_LTDL_TRUE='#'
  INSTALL_LTDL_FALSE=
fi

  if test x"${enable_ltdl_convenience-no}" != xno; then
  CONVENIENCE_LTDL_TRUE=
  CONVENIENCE_LTDL_FALSE='#'
else
  CONVENIENCE_LTDL_TRUE='#'
  CONVENIENCE_LTDL_FALSE=
fi


# In order that ltdl.c can compile, find out the first AC_CONFIG_HEADERS
# the user used.  This is so that ltdl.h can pick up the parent projects
# config.h file, The first file in AC_CONFIG_HEADERS must contain the
# definitions required by ltdl.c.
# FIXME: Remove use of undocumented AC_LIST_HEADERS (2.59 compatibility).


for ac_header in unistd.h dl.h sys/dl.h dld.h mach-o/dyld.h dirent.h
do
as_ac_Header=`$as_echo "ac_cv_header_$ac_header" | $as_tr_sh`
{ $as_echo "$as_me:$LINENO: checking for $ac_header" >&5
$as_echo_n "checking for $ac_header... " >&6; }
if { as_var=$as_ac_Header; eval "test \"\${$as_var+set}\" = set"; }; then
  $as_echo_n "(cached) " >&6
else
  cat >conftest.$ac_ext <<_ACEOF
/* confdefs.h.  */
_ACEOF
cat confdefs.h >>conftest.$ac_ext
cat >>conftest.$ac_ext <<_ACEOF
/* end confdefs.h.  */
$ac_includes_default

#include <$ac_header>
_ACEOF
rm -f conftest.$ac_objext
if { (ac_try="$ac_compile"
case "(($ac_try" in
  *\"* | *\`* | *\\*) ac_try_echo=\$ac_try;;
  *) ac_try_echo=$ac_try;;
esac
eval ac_try_echo="\"\$as_me:$LINENO: $ac_try_echo\""
$as_echo "$ac_try_echo") >&5
  (eval "$ac_compile") 2>conftest.er1
  ac_status=$?
  grep -v '^ *+' conftest.er1 >conftest.err
  rm -f conftest.er1
  cat conftest.err >&5
  $as_echo "$as_me:$LINENO: \$? = $ac_status" >&5
  (exit $ac_status); } && {
	 test -z "$ac_c_werror_flag" ||
	 test ! -s conftest.err
       } && test -s conftest.$ac_objext; then
  eval "$as_ac_Header=yes"
else
  $as_echo "$as_me: failed program was:" >&5
sed 's/^/| /' conftest.$ac_ext >&5

	eval "$as_ac_Header=no"
fi

rm -f core conftest.err conftest.$ac_objext conftest.$ac_ext
fi
ac_res=`eval 'as_val=${'$as_ac_Header'}
		 $as_echo "$as_val"'`
	       { $as_echo "$as_me:$LINENO: result: $ac_res" >&5
$as_echo "$ac_res" >&6; }
if test `eval 'as_val=${'$as_ac_Header'}
		 $as_echo "$as_val"'` = yes; then
  cat >>confdefs.h <<_ACEOF
#define `$as_echo "HAVE_$ac_header" | $as_tr_cpp` 1
_ACEOF

fi

done


for ac_func in closedir opendir readdir
do
as_ac_var=`$as_echo "ac_cv_func_$ac_func" | $as_tr_sh`
{ $as_echo "$as_me:$LINENO: checking for $ac_func" >&5
$as_echo_n "checking for $ac_func... " >&6; }
if { as_var=$as_ac_var; eval "test \"\${$as_var+set}\" = set"; }; then
  $as_echo_n "(cached) " >&6
else
  cat >conftest.$ac_ext <<_ACEOF
/* confdefs.h.  */
_ACEOF
cat confdefs.h >>conftest.$ac_ext
cat >>conftest.$ac_ext <<_ACEOF
/* end confdefs.h.  */
/* Define $ac_func to an innocuous variant, in case <limits.h> declares $ac_func.
   For example, HP-UX 11i <limits.h> declares gettimeofday.  */
#define $ac_func innocuous_$ac_func

/* System header to define __stub macros and hopefully few prototypes,
    which can conflict with char $ac_func (); below.
    Prefer <limits.h> to <assert.h> if __STDC__ is defined, since
    <limits.h> exists even on freestanding compilers.  */

#ifdef __STDC__
# include <limits.h>
#else
# include <assert.h>
#endif

#undef $ac_func

/* Override any GCC internal prototype to avoid an error.
   Use char because int might match the return type of a GCC
   builtin and then its argument prototype would still apply.  */
#ifdef __cplusplus
extern "C"
#endif
char $ac_func ();
/* The GNU C library defines this for functions which it implements
    to always fail with ENOSYS.  Some functions are actually named
    something starting with __ and the normal name is an alias.  */
#if defined __stub_$ac_func || defined __stub___$ac_func
choke me
#endif

int
main ()
{
return $ac_func ();
  ;
  return 0;
}
_ACEOF
rm -f conftest.$ac_objext conftest$ac_exeext
if { (ac_try="$ac_link"
case "(($ac_try" in
  *\"* | *\`* | *\\*) ac_try_echo=\$ac_try;;
  *) ac_try_echo=$ac_try;;
esac
eval ac_try_echo="\"\$as_me:$LINENO: $ac_try_echo\""
$as_echo "$ac_try_echo") >&5
  (eval "$ac_link") 2>conftest.er1
  ac_status=$?
  grep -v '^ *+' conftest.er1 >conftest.err
  rm -f conftest.er1
  cat conftest.err >&5
  $as_echo "$as_me:$LINENO: \$? = $ac_status" >&5
  (exit $ac_status); } && {
	 test -z "$ac_c_werror_flag" ||
	 test ! -s conftest.err
       } && test -s conftest$ac_exeext && {
	 test "$cross_compiling" = yes ||
	 $as_test_x conftest$ac_exeext
       }; then
  eval "$as_ac_var=yes"
else
  $as_echo "$as_me: failed program was:" >&5
sed 's/^/| /' conftest.$ac_ext >&5

	eval "$as_ac_var=no"
fi

rm -rf conftest.dSYM
rm -f core conftest.err conftest.$ac_objext conftest_ipa8_conftest.oo \
      conftest$ac_exeext conftest.$ac_ext
fi
ac_res=`eval 'as_val=${'$as_ac_var'}
		 $as_echo "$as_val"'`
	       { $as_echo "$as_me:$LINENO: result: $ac_res" >&5
$as_echo "$ac_res" >&6; }
if test `eval 'as_val=${'$as_ac_var'}
		 $as_echo "$as_val"'` = yes; then
  cat >>confdefs.h <<_ACEOF
#define `$as_echo "HAVE_$ac_func" | $as_tr_cpp` 1
_ACEOF

else
  case " $LIBOBJS " in
  *" lt__dirent.$ac_objext "* ) ;;
  *) LIBOBJS="$LIBOBJS lt__dirent.$ac_objext"
 ;;
esac

fi
done


for ac_func in strlcat strlcpy
do
as_ac_var=`$as_echo "ac_cv_func_$ac_func" | $as_tr_sh`
{ $as_echo "$as_me:$LINENO: checking for $ac_func" >&5
$as_echo_n "checking for $ac_func... " >&6; }
if { as_var=$as_ac_var; eval "test \"\${$as_var+set}\" = set"; }; then
  $as_echo_n "(cached) " >&6
else
  cat >conftest.$ac_ext <<_ACEOF
/* confdefs.h.  */
_ACEOF
cat confdefs.h >>conftest.$ac_ext
cat >>conftest.$ac_ext <<_ACEOF
/* end confdefs.h.  */
/* Define $ac_func to an innocuous variant, in case <limits.h> declares $ac_func.
   For example, HP-UX 11i <limits.h> declares gettimeofday.  */
#define $ac_func innocuous_$ac_func

/* System header to define __stub macros and hopefully few prototypes,
    which can conflict with char $ac_func (); below.
    Prefer <limits.h> to <assert.h> if __STDC__ is defined, since
    <limits.h> exists even on freestanding compilers.  */

#ifdef __STDC__
# include <limits.h>
#else
# include <assert.h>
#endif

#undef $ac_func

/* Override any GCC internal prototype to avoid an error.
   Use char because int might match the return type of a GCC
   builtin and then its argument prototype would still apply.  */
#ifdef __cplusplus
extern "C"
#endif
char $ac_func ();
/* The GNU C library defines this for functions which it implements
    to always fail with ENOSYS.  Some functions are actually named
    something starting with __ and the normal name is an alias.  */
#if defined __stub_$ac_func || defined __stub___$ac_func
choke me
#endif

int
main ()
{
return $ac_func ();
  ;
  return 0;
}
_ACEOF
rm -f conftest.$ac_objext conftest$ac_exeext
if { (ac_try="$ac_link"
case "(($ac_try" in
  *\"* | *\`* | *\\*) ac_try_echo=\$ac_try;;
  *) ac_try_echo=$ac_try;;
esac
eval ac_try_echo="\"\$as_me:$LINENO: $ac_try_echo\""
$as_echo "$ac_try_echo") >&5
  (eval "$ac_link") 2>conftest.er1
  ac_status=$?
  grep -v '^ *+' conftest.er1 >conftest.err
  rm -f conftest.er1
  cat conftest.err >&5
  $as_echo "$as_me:$LINENO: \$? = $ac_status" >&5
  (exit $ac_status); } && {
	 test -z "$ac_c_werror_flag" ||
	 test ! -s conftest.err
       } && test -s conftest$ac_exeext && {
	 test "$cross_compiling" = yes ||
	 $as_test_x conftest$ac_exeext
       }; then
  eval "$as_ac_var=yes"
else
  $as_echo "$as_me: failed program was:" >&5
sed 's/^/| /' conftest.$ac_ext >&5

	eval "$as_ac_var=no"
fi

rm -rf conftest.dSYM
rm -f core conftest.err conftest.$ac_objext conftest_ipa8_conftest.oo \
      conftest$ac_exeext conftest.$ac_ext
fi
ac_res=`eval 'as_val=${'$as_ac_var'}
		 $as_echo "$as_val"'`
	       { $as_echo "$as_me:$LINENO: result: $ac_res" >&5
$as_echo "$ac_res" >&6; }
if test `eval 'as_val=${'$as_ac_var'}
		 $as_echo "$as_val"'` = yes; then
  cat >>confdefs.h <<_ACEOF
#define `$as_echo "HAVE_$ac_func" | $as_tr_cpp` 1
_ACEOF

else
  case " $LIBOBJS " in
  *" lt__strl.$ac_objext "* ) ;;
  *) LIBOBJS="$LIBOBJS lt__strl.$ac_objext"
 ;;
esac

fi
done


cat >>confdefs.h <<_ACEOF
#define LT_LIBEXT "$libext"
_ACEOF


name=ltdl
LTDLOPEN=`eval "\\$ECHO \"$libname_spec\""`


## -------- ##
## Outputs. ##
## -------- ##
ac_config_files="$ac_config_files Makefile"

cat >confcache <<\_ACEOF
# This file is a shell script that caches the results of configure
# tests run on this system so they can be shared between configure
# scripts and configure runs, see configure's option --config-cache.
# It is not useful on other systems.  If it contains results you don't
# want to keep, you may remove or edit it.
#
# config.status only pays attention to the cache file if you give it
# the --recheck option to rerun configure.
#
# `ac_cv_env_foo' variables (set or unset) will be overridden when
# loading this file, other *unset* `ac_cv_foo' will be assigned the
# following values.

_ACEOF

# The following way of writing the cache mishandles newlines in values,
# but we know of no workaround that is simple, portable, and efficient.
# So, we kill variables containing newlines.
# Ultrix sh set writes to stderr and can't be redirected directly,
# and sets the high bit in the cache file unless we assign to the vars.
(
  for ac_var in `(set) 2>&1 | sed -n 's/^\([a-zA-Z_][a-zA-Z0-9_]*\)=.*/\1/p'`; do
    eval ac_val=\$$ac_var
    case $ac_val in #(
    *${as_nl}*)
      case $ac_var in #(
      *_cv_*) { $as_echo "$as_me:$LINENO: WARNING: Cache variable $ac_var contains a newline." >&5
$as_echo "$as_me: WARNING: Cache variable $ac_var contains a newline." >&2;} ;;
      esac
      case $ac_var in #(
      _ | IFS | as_nl) ;; #(
      BASH_ARGV | BASH_SOURCE) eval $ac_var= ;; #(
      *) $as_unset $ac_var ;;
      esac ;;
    esac
  done

  (set) 2>&1 |
    case $as_nl`(ac_space=' '; set) 2>&1` in #(
    *${as_nl}ac_space=\ *)
      # `set' does not quote correctly, so add quotes (double-quote
      # substitution turns \\\\ into \\, and sed turns \\ into \).
      sed -n \
	"s/'/'\\\\''/g;
	  s/^\\([_$as_cr_alnum]*_cv_[_$as_cr_alnum]*\\)=\\(.*\\)/\\1='\\2'/p"
      ;; #(
    *)
      # `set' quotes correctly as required by POSIX, so do not add quotes.
      sed -n "/^[_$as_cr_alnum]*_cv_[_$as_cr_alnum]*=/p"
      ;;
    esac |
    sort
) |
  sed '
     /^ac_cv_env_/b end
     t clear
     :clear
     s/^\([^=]*\)=\(.*[{}].*\)$/test "${\1+set}" = set || &/
     t end
     s/^\([^=]*\)=\(.*\)$/\1=${\1=\2}/
     :end' >>confcache
if diff "$cache_file" confcache >/dev/null 2>&1; then :; else
  if test -w "$cache_file"; then
    test "x$cache_file" != "x/dev/null" &&
      { $as_echo "$as_me:$LINENO: updating cache $cache_file" >&5
$as_echo "$as_me: updating cache $cache_file" >&6;}
    cat confcache >$cache_file
  else
    { $as_echo "$as_me:$LINENO: not updating unwritable cache $cache_file" >&5
$as_echo "$as_me: not updating unwritable cache $cache_file" >&6;}
  fi
fi
rm -f confcache

test "x$prefix" = xNONE && prefix=$ac_default_prefix
# Let make expand exec_prefix.
test "x$exec_prefix" = xNONE && exec_prefix='${prefix}'

DEFS=-DHAVE_CONFIG_H

ac_libobjs=
ac_ltlibobjs=
for ac_i in : $LIBOBJS; do test "x$ac_i" = x: && continue
  # 1. Remove the extension, and $U if already installed.
  ac_script='s/\$U\././;s/\.o$//;s/\.obj$//'
  ac_i=`$as_echo "$ac_i" | sed "$ac_script"`
  # 2. Prepend LIBOBJDIR.  When used with automake>=1.10 LIBOBJDIR
  #    will be set to the directory where LIBOBJS objects are built.
  ac_libobjs="$ac_libobjs \${LIBOBJDIR}$ac_i\$U.$ac_objext"
  ac_ltlibobjs="$ac_ltlibobjs \${LIBOBJDIR}$ac_i"'$U.lo'
done
LIBOBJS=$ac_libobjs

LTLIBOBJS=$ac_ltlibobjs


if test -z "${AMDEP_TRUE}" && test -z "${AMDEP_FALSE}"; then
  { { $as_echo "$as_me:$LINENO: error: conditional \"AMDEP\" was never defined.
Usually this means the macro was only invoked conditionally." >&5
$as_echo "$as_me: error: conditional \"AMDEP\" was never defined.
Usually this means the macro was only invoked conditionally." >&2;}
   { (exit 1); exit 1; }; }
fi
if test -z "${am__fastdepCC_TRUE}" && test -z "${am__fastdepCC_FALSE}"; then
  { { $as_echo "$as_me:$LINENO: error: conditional \"am__fastdepCC\" was never defined.
Usually this means the macro was only invoked conditionally." >&5
$as_echo "$as_me: error: conditional \"am__fastdepCC\" was never defined.
Usually this means the macro was only invoked conditionally." >&2;}
   { (exit 1); exit 1; }; }
fi
if test -z "${INSTALL_LTDL_TRUE}" && test -z "${INSTALL_LTDL_FALSE}"; then
  { { $as_echo "$as_me:$LINENO: error: conditional \"INSTALL_LTDL\" was never defined.
Usually this means the macro was only invoked conditionally." >&5
$as_echo "$as_me: error: conditional \"INSTALL_LTDL\" was never defined.
Usually this means the macro was only invoked conditionally." >&2;}
   { (exit 1); exit 1; }; }
fi
if test -z "${CONVENIENCE_LTDL_TRUE}" && test -z "${CONVENIENCE_LTDL_FALSE}"; then
  { { $as_echo "$as_me:$LINENO: error: conditional \"CONVENIENCE_LTDL\" was never defined.
Usually this means the macro was only invoked conditionally." >&5
$as_echo "$as_me: error: conditional \"CONVENIENCE_LTDL\" was never defined.
Usually this means the macro was only invoked conditionally." >&2;}
   { (exit 1); exit 1; }; }
fi
LT_CONFIG_H=config.h

: ${CONFIG_STATUS=./config.status}
ac_write_fail=0
ac_clean_files_save=$ac_clean_files
ac_clean_files="$ac_clean_files $CONFIG_STATUS"
{ $as_echo "$as_me:$LINENO: creating $CONFIG_STATUS" >&5
$as_echo "$as_me: creating $CONFIG_STATUS" >&6;}
cat >$CONFIG_STATUS <<_ACEOF || ac_write_fail=1
#! $SHELL
# Generated by $as_me.
# Run this file to recreate the current configuration.
# Compiler output produced by configure, useful for debugging
# configure, is in config.log if it exists.

debug=false
ac_cs_recheck=false
ac_cs_silent=false
SHELL=\${CONFIG_SHELL-$SHELL}
_ACEOF

cat >>$CONFIG_STATUS <<\_ACEOF || ac_write_fail=1
## --------------------- ##
## M4sh Initialization.  ##
## --------------------- ##

# Be more Bourne compatible
DUALCASE=1; export DUALCASE # for MKS sh
if test -n "${ZSH_VERSION+set}" && (emulate sh) >/dev/null 2>&1; then
  emulate sh
  NULLCMD=:
  # Pre-4.2 versions of Zsh do word splitting on ${1+"$@"}, which
  # is contrary to our usage.  Disable this feature.
  alias -g '${1+"$@"}'='"$@"'
  setopt NO_GLOB_SUBST
else
  case `(set -o) 2>/dev/null` in
  *posix*) set -o posix ;;
esac

fi


# PATH needs CR
# Avoid depending upon Character Ranges.
as_cr_letters='abcdefghijklmnopqrstuvwxyz'
as_cr_LETTERS='ABCDEFGHIJKLMNOPQRSTUVWXYZ'
as_cr_Letters=$as_cr_letters$as_cr_LETTERS
as_cr_digits='0123456789'
as_cr_alnum=$as_cr_Letters$as_cr_digits

as_nl='
'
export as_nl
# Printing a long string crashes Solaris 7 /usr/bin/printf.
as_echo='\\\\\\\\\\\\\\\\\\\\\\\\\\\\\\\\\\\\\\\\\\\\\\\\\\\\\\\\\\\\\\\\\\\\\\\\\\\\\\\\\\\\\\\\\\\\\\\\\\\\\\\'
as_echo=$as_echo$as_echo$as_echo$as_echo$as_echo
as_echo=$as_echo$as_echo$as_echo$as_echo$as_echo$as_echo
if (test "X`printf %s $as_echo`" = "X$as_echo") 2>/dev/null; then
  as_echo='printf %s\n'
  as_echo_n='printf %s'
else
  if test "X`(/usr/ucb/echo -n -n $as_echo) 2>/dev/null`" = "X-n $as_echo"; then
    as_echo_body='eval /usr/ucb/echo -n "$1$as_nl"'
    as_echo_n='/usr/ucb/echo -n'
  else
    as_echo_body='eval expr "X$1" : "X\\(.*\\)"'
    as_echo_n_body='eval
      arg=$1;
      case $arg in
      *"$as_nl"*)
	expr "X$arg" : "X\\(.*\\)$as_nl";
	arg=`expr "X$arg" : ".*$as_nl\\(.*\\)"`;;
      esac;
      expr "X$arg" : "X\\(.*\\)" | tr -d "$as_nl"
    '
    export as_echo_n_body
    as_echo_n='sh -c $as_echo_n_body as_echo'
  fi
  export as_echo_body
  as_echo='sh -c $as_echo_body as_echo'
fi

# The user is always right.
if test "${PATH_SEPARATOR+set}" != set; then
  PATH_SEPARATOR=:
  (PATH='/bin;/bin'; FPATH=$PATH; sh -c :) >/dev/null 2>&1 && {
    (PATH='/bin:/bin'; FPATH=$PATH; sh -c :) >/dev/null 2>&1 ||
      PATH_SEPARATOR=';'
  }
fi

# Support unset when possible.
if ( (MAIL=60; unset MAIL) || exit) >/dev/null 2>&1; then
  as_unset=unset
else
  as_unset=false
fi


# IFS
# We need space, tab and new line, in precisely that order.  Quoting is
# there to prevent editors from complaining about space-tab.
# (If _AS_PATH_WALK were called with IFS unset, it would disable word
# splitting by setting IFS to empty value.)
IFS=" ""	$as_nl"

# Find who we are.  Look in the path if we contain no directory separator.
case $0 in
  *[\\/]* ) as_myself=$0 ;;
  *) as_save_IFS=$IFS; IFS=$PATH_SEPARATOR
for as_dir in $PATH
do
  IFS=$as_save_IFS
  test -z "$as_dir" && as_dir=.
  test -r "$as_dir/$0" && as_myself=$as_dir/$0 && break
done
IFS=$as_save_IFS

     ;;
esac
# We did not find ourselves, most probably we were run as `sh COMMAND'
# in which case we are not to be found in the path.
if test "x$as_myself" = x; then
  as_myself=$0
fi
if test ! -f "$as_myself"; then
  $as_echo "$as_myself: error: cannot find myself; rerun with an absolute file name" >&2
  { (exit 1); exit 1; }
fi

# Work around bugs in pre-3.0 UWIN ksh.
for as_var in ENV MAIL MAILPATH
do ($as_unset $as_var) >/dev/null 2>&1 && $as_unset $as_var
done
PS1='$ '
PS2='> '
PS4='+ '

# NLS nuisances.
LC_ALL=C
export LC_ALL
LANGUAGE=C
export LANGUAGE

# Required to use basename.
if expr a : '\(a\)' >/dev/null 2>&1 &&
   test "X`expr 00001 : '.*\(...\)'`" = X001; then
  as_expr=expr
else
  as_expr=false
fi

if (basename -- /) >/dev/null 2>&1 && test "X`basename -- / 2>&1`" = "X/"; then
  as_basename=basename
else
  as_basename=false
fi


# Name of the executable.
as_me=`$as_basename -- "$0" ||
$as_expr X/"$0" : '.*/\([^/][^/]*\)/*$' \| \
	 X"$0" : 'X\(//\)$' \| \
	 X"$0" : 'X\(/\)' \| . 2>/dev/null ||
$as_echo X/"$0" |
    sed '/^.*\/\([^/][^/]*\)\/*$/{
	    s//\1/
	    q
	  }
	  /^X\/\(\/\/\)$/{
	    s//\1/
	    q
	  }
	  /^X\/\(\/\).*/{
	    s//\1/
	    q
	  }
	  s/.*/./; q'`

# CDPATH.
$as_unset CDPATH


  as_lineno_1=$LINENO
  as_lineno_2=$LINENO
  test "x$as_lineno_1" != "x$as_lineno_2" &&
  test "x`expr $as_lineno_1 + 1`" = "x$as_lineno_2" || {

  # Create $as_me.lineno as a copy of $as_myself, but with $LINENO
  # uniformly replaced by the line number.  The first 'sed' inserts a
  # line-number line after each line using $LINENO; the second 'sed'
  # does the real work.  The second script uses 'N' to pair each
  # line-number line with the line containing $LINENO, and appends
  # trailing '-' during substitution so that $LINENO is not a special
  # case at line end.
  # (Raja R Harinath suggested sed '=', and Paul Eggert wrote the
  # scripts with optimization help from Paolo Bonzini.  Blame Lee
  # E. McMahon (1931-1989) for sed's syntax.  :-)
  sed -n '
    p
    /[$]LINENO/=
  ' <$as_myself |
    sed '
      s/[$]LINENO.*/&-/
      t lineno
      b
      :lineno
      N
      :loop
      s/[$]LINENO\([^'$as_cr_alnum'_].*\n\)\(.*\)/\2\1\2/
      t loop
      s/-\n.*//
    ' >$as_me.lineno &&
  chmod +x "$as_me.lineno" ||
    { $as_echo "$as_me: error: cannot create $as_me.lineno; rerun with a POSIX shell" >&2
   { (exit 1); exit 1; }; }

  # Don't try to exec as it changes $[0], causing all sort of problems
  # (the dirname of $[0] is not the place where we might find the
  # original and so on.  Autoconf is especially sensitive to this).
  . "./$as_me.lineno"
  # Exit status is that of the last command.
  exit
}


if (as_dir=`dirname -- /` && test "X$as_dir" = X/) >/dev/null 2>&1; then
  as_dirname=dirname
else
  as_dirname=false
fi

ECHO_C= ECHO_N= ECHO_T=
case `echo -n x` in
-n*)
  case `echo 'x\c'` in
  *c*) ECHO_T='	';;	# ECHO_T is single tab character.
  *)   ECHO_C='\c';;
  esac;;
*)
  ECHO_N='-n';;
esac
if expr a : '\(a\)' >/dev/null 2>&1 &&
   test "X`expr 00001 : '.*\(...\)'`" = X001; then
  as_expr=expr
else
  as_expr=false
fi

rm -f conf$$ conf$$.exe conf$$.file
if test -d conf$$.dir; then
  rm -f conf$$.dir/conf$$.file
else
  rm -f conf$$.dir
  mkdir conf$$.dir 2>/dev/null
fi
if (echo >conf$$.file) 2>/dev/null; then
  if ln -s conf$$.file conf$$ 2>/dev/null; then
    as_ln_s='ln -s'
    # ... but there are two gotchas:
    # 1) On MSYS, both `ln -s file dir' and `ln file dir' fail.
    # 2) DJGPP < 2.04 has no symlinks; `ln -s' creates a wrapper executable.
    # In both cases, we have to default to `cp -p'.
    ln -s conf$$.file conf$$.dir 2>/dev/null && test ! -f conf$$.exe ||
      as_ln_s='cp -p'
  elif ln conf$$.file conf$$ 2>/dev/null; then
    as_ln_s=ln
  else
    as_ln_s='cp -p'
  fi
else
  as_ln_s='cp -p'
fi
rm -f conf$$ conf$$.exe conf$$.dir/conf$$.file conf$$.file
rmdir conf$$.dir 2>/dev/null

if mkdir -p . 2>/dev/null; then
  as_mkdir_p=:
else
  test -d ./-p && rmdir ./-p
  as_mkdir_p=false
fi

if test -x / >/dev/null 2>&1; then
  as_test_x='test -x'
else
  if ls -dL / >/dev/null 2>&1; then
    as_ls_L_option=L
  else
    as_ls_L_option=
  fi
  as_test_x='
    eval sh -c '\''
      if test -d "$1"; then
	test -d "$1/.";
      else
	case $1 in
	-*)set "./$1";;
	esac;
	case `ls -ld'$as_ls_L_option' "$1" 2>/dev/null` in
	???[sx]*):;;*)false;;esac;fi
    '\'' sh
  '
fi
as_executable_p=$as_test_x

# Sed expression to map a string onto a valid CPP name.
as_tr_cpp="eval sed 'y%*$as_cr_letters%P$as_cr_LETTERS%;s%[^_$as_cr_alnum]%_%g'"

# Sed expression to map a string onto a valid variable name.
as_tr_sh="eval sed 'y%*+%pp%;s%[^_$as_cr_alnum]%_%g'"


exec 6>&1

# Save the log message, to keep $[0] and so on meaningful, and to
# report actual input values of CONFIG_FILES etc. instead of their
# values after options handling.
ac_log="
This file was extended by libltdl $as_me 2.2.6, which was
generated by GNU Autoconf 2.62.  Invocation command line was

  CONFIG_FILES    = $CONFIG_FILES
  CONFIG_HEADERS  = $CONFIG_HEADERS
  CONFIG_LINKS    = $CONFIG_LINKS
  CONFIG_COMMANDS = $CONFIG_COMMANDS
  $ $0 $@

on `(hostname || uname -n) 2>/dev/null | sed 1q`
"

_ACEOF

cat >>$CONFIG_STATUS <<_ACEOF || ac_write_fail=1
# Files that config.status was made for.
config_files="$ac_config_files"
config_headers="$ac_config_headers"
config_commands="$ac_config_commands"

_ACEOF

cat >>$CONFIG_STATUS <<\_ACEOF || ac_write_fail=1
ac_cs_usage="\
\`$as_me' instantiates files from templates according to the
current configuration.

Usage: $0 [OPTIONS] [FILE]...

  -h, --help       print this help, then exit
  -V, --version    print version number and configuration settings, then exit
  -q, --quiet      do not print progress messages
  -d, --debug      don't remove temporary files
      --recheck    update $as_me by reconfiguring in the same conditions
  --file=FILE[:TEMPLATE]
                   instantiate the configuration file FILE
  --header=FILE[:TEMPLATE]
                   instantiate the configuration header FILE

Configuration files:
$config_files

Configuration headers:
$config_headers

Configuration commands:
$config_commands

Report bugs to <bug-autoconf@gnu.org>."

_ACEOF
cat >>$CONFIG_STATUS <<_ACEOF || ac_write_fail=1
ac_cs_version="\\
libltdl config.status 2.2.6
configured by $0, generated by GNU Autoconf 2.62,
  with options \\"`$as_echo "$ac_configure_args" | sed 's/^ //; s/[\\""\`\$]/\\\\&/g'`\\"

Copyright (C) 2008 Free Software Foundation, Inc.
This config.status script is free software; the Free Software Foundation
gives unlimited permission to copy, distribute and modify it."

ac_pwd='$ac_pwd'
srcdir='$srcdir'
INSTALL='$INSTALL'
MKDIR_P='$MKDIR_P'
AWK='$AWK'
test -n "\$AWK" || AWK=awk
_ACEOF

cat >>$CONFIG_STATUS <<\_ACEOF || ac_write_fail=1
# The default lists apply if the user does not specify any file.
ac_need_defaults=:
while test $# != 0
do
  case $1 in
  --*=*)
    ac_option=`expr "X$1" : 'X\([^=]*\)='`
    ac_optarg=`expr "X$1" : 'X[^=]*=\(.*\)'`
    ac_shift=:
    ;;
  *)
    ac_option=$1
    ac_optarg=$2
    ac_shift=shift
    ;;
  esac

  case $ac_option in
  # Handling of the options.
  -recheck | --recheck | --rechec | --reche | --rech | --rec | --re | --r)
    ac_cs_recheck=: ;;
  --version | --versio | --versi | --vers | --ver | --ve | --v | -V )
    $as_echo "$ac_cs_version"; exit ;;
  --debug | --debu | --deb | --de | --d | -d )
    debug=: ;;
  --file | --fil | --fi | --f )
    $ac_shift
    case $ac_optarg in
    *\'*) ac_optarg=`$as_echo "$ac_optarg" | sed "s/'/'\\\\\\\\''/g"` ;;
    esac
    CONFIG_FILES="$CONFIG_FILES '$ac_optarg'"
    ac_need_defaults=false;;
  --header | --heade | --head | --hea )
    $ac_shift
    case $ac_optarg in
    *\'*) ac_optarg=`$as_echo "$ac_optarg" | sed "s/'/'\\\\\\\\''/g"` ;;
    esac
    CONFIG_HEADERS="$CONFIG_HEADERS '$ac_optarg'"
    ac_need_defaults=false;;
  --he | --h)
    # Conflict between --help and --header
    { $as_echo "$as_me: error: ambiguous option: $1
Try \`$0 --help' for more information." >&2
   { (exit 1); exit 1; }; };;
  --help | --hel | -h )
    $as_echo "$ac_cs_usage"; exit ;;
  -q | -quiet | --quiet | --quie | --qui | --qu | --q \
  | -silent | --silent | --silen | --sile | --sil | --si | --s)
    ac_cs_silent=: ;;

  # This is an error.
  -*) { $as_echo "$as_me: error: unrecognized option: $1
Try \`$0 --help' for more information." >&2
   { (exit 1); exit 1; }; } ;;

  *) ac_config_targets="$ac_config_targets $1"
     ac_need_defaults=false ;;

  esac
  shift
done

ac_configure_extra_args=

if $ac_cs_silent; then
  exec 6>/dev/null
  ac_configure_extra_args="$ac_configure_extra_args --silent"
fi

_ACEOF
cat >>$CONFIG_STATUS <<_ACEOF || ac_write_fail=1
if \$ac_cs_recheck; then
  set X '$SHELL' '$0' $ac_configure_args \$ac_configure_extra_args --no-create --no-recursion
  shift
  \$as_echo "running CONFIG_SHELL=$SHELL \$*" >&6
  CONFIG_SHELL='$SHELL'
  export CONFIG_SHELL
  exec "\$@"
fi

_ACEOF
cat >>$CONFIG_STATUS <<\_ACEOF || ac_write_fail=1
exec 5>>config.log
{
  echo
  sed 'h;s/./-/g;s/^.../## /;s/...$/ ##/;p;x;p;x' <<_ASBOX
## Running $as_me. ##
_ASBOX
  $as_echo "$ac_log"
} >&5

_ACEOF
cat >>$CONFIG_STATUS <<_ACEOF || ac_write_fail=1
#
# INIT-COMMANDS
#
AMDEP_TRUE="$AMDEP_TRUE" ac_aux_dir="$ac_aux_dir"


# The HP-UX ksh and POSIX shell print the target directory to stdout
# if CDPATH is set.
(unset CDPATH) >/dev/null 2>&1 && unset CDPATH

sed_quote_subst='$sed_quote_subst'
double_quote_subst='$double_quote_subst'
delay_variable_subst='$delay_variable_subst'
macro_version='`$ECHO "X$macro_version" | $Xsed -e "$delay_single_quote_subst"`'
macro_revision='`$ECHO "X$macro_revision" | $Xsed -e "$delay_single_quote_subst"`'
AS='`$ECHO "X$AS" | $Xsed -e "$delay_single_quote_subst"`'
DLLTOOL='`$ECHO "X$DLLTOOL" | $Xsed -e "$delay_single_quote_subst"`'
OBJDUMP='`$ECHO "X$OBJDUMP" | $Xsed -e "$delay_single_quote_subst"`'
enable_shared='`$ECHO "X$enable_shared" | $Xsed -e "$delay_single_quote_subst"`'
enable_static='`$ECHO "X$enable_static" | $Xsed -e "$delay_single_quote_subst"`'
pic_mode='`$ECHO "X$pic_mode" | $Xsed -e "$delay_single_quote_subst"`'
enable_fast_install='`$ECHO "X$enable_fast_install" | $Xsed -e "$delay_single_quote_subst"`'
host_alias='`$ECHO "X$host_alias" | $Xsed -e "$delay_single_quote_subst"`'
host='`$ECHO "X$host" | $Xsed -e "$delay_single_quote_subst"`'
host_os='`$ECHO "X$host_os" | $Xsed -e "$delay_single_quote_subst"`'
build_alias='`$ECHO "X$build_alias" | $Xsed -e "$delay_single_quote_subst"`'
build='`$ECHO "X$build" | $Xsed -e "$delay_single_quote_subst"`'
build_os='`$ECHO "X$build_os" | $Xsed -e "$delay_single_quote_subst"`'
SED='`$ECHO "X$SED" | $Xsed -e "$delay_single_quote_subst"`'
Xsed='`$ECHO "X$Xsed" | $Xsed -e "$delay_single_quote_subst"`'
GREP='`$ECHO "X$GREP" | $Xsed -e "$delay_single_quote_subst"`'
EGREP='`$ECHO "X$EGREP" | $Xsed -e "$delay_single_quote_subst"`'
FGREP='`$ECHO "X$FGREP" | $Xsed -e "$delay_single_quote_subst"`'
LD='`$ECHO "X$LD" | $Xsed -e "$delay_single_quote_subst"`'
NM='`$ECHO "X$NM" | $Xsed -e "$delay_single_quote_subst"`'
LN_S='`$ECHO "X$LN_S" | $Xsed -e "$delay_single_quote_subst"`'
max_cmd_len='`$ECHO "X$max_cmd_len" | $Xsed -e "$delay_single_quote_subst"`'
ac_objext='`$ECHO "X$ac_objext" | $Xsed -e "$delay_single_quote_subst"`'
exeext='`$ECHO "X$exeext" | $Xsed -e "$delay_single_quote_subst"`'
lt_unset='`$ECHO "X$lt_unset" | $Xsed -e "$delay_single_quote_subst"`'
lt_SP2NL='`$ECHO "X$lt_SP2NL" | $Xsed -e "$delay_single_quote_subst"`'
lt_NL2SP='`$ECHO "X$lt_NL2SP" | $Xsed -e "$delay_single_quote_subst"`'
reload_flag='`$ECHO "X$reload_flag" | $Xsed -e "$delay_single_quote_subst"`'
reload_cmds='`$ECHO "X$reload_cmds" | $Xsed -e "$delay_single_quote_subst"`'
deplibs_check_method='`$ECHO "X$deplibs_check_method" | $Xsed -e "$delay_single_quote_subst"`'
file_magic_cmd='`$ECHO "X$file_magic_cmd" | $Xsed -e "$delay_single_quote_subst"`'
AR='`$ECHO "X$AR" | $Xsed -e "$delay_single_quote_subst"`'
AR_FLAGS='`$ECHO "X$AR_FLAGS" | $Xsed -e "$delay_single_quote_subst"`'
STRIP='`$ECHO "X$STRIP" | $Xsed -e "$delay_single_quote_subst"`'
RANLIB='`$ECHO "X$RANLIB" | $Xsed -e "$delay_single_quote_subst"`'
old_postinstall_cmds='`$ECHO "X$old_postinstall_cmds" | $Xsed -e "$delay_single_quote_subst"`'
old_postuninstall_cmds='`$ECHO "X$old_postuninstall_cmds" | $Xsed -e "$delay_single_quote_subst"`'
old_archive_cmds='`$ECHO "X$old_archive_cmds" | $Xsed -e "$delay_single_quote_subst"`'
CC='`$ECHO "X$CC" | $Xsed -e "$delay_single_quote_subst"`'
CFLAGS='`$ECHO "X$CFLAGS" | $Xsed -e "$delay_single_quote_subst"`'
compiler='`$ECHO "X$compiler" | $Xsed -e "$delay_single_quote_subst"`'
GCC='`$ECHO "X$GCC" | $Xsed -e "$delay_single_quote_subst"`'
lt_cv_sys_global_symbol_pipe='`$ECHO "X$lt_cv_sys_global_symbol_pipe" | $Xsed -e "$delay_single_quote_subst"`'
lt_cv_sys_global_symbol_to_cdecl='`$ECHO "X$lt_cv_sys_global_symbol_to_cdecl" | $Xsed -e "$delay_single_quote_subst"`'
lt_cv_sys_global_symbol_to_c_name_address='`$ECHO "X$lt_cv_sys_global_symbol_to_c_name_address" | $Xsed -e "$delay_single_quote_subst"`'
lt_cv_sys_global_symbol_to_c_name_address_lib_prefix='`$ECHO "X$lt_cv_sys_global_symbol_to_c_name_address_lib_prefix" | $Xsed -e "$delay_single_quote_subst"`'
objdir='`$ECHO "X$objdir" | $Xsed -e "$delay_single_quote_subst"`'
SHELL='`$ECHO "X$SHELL" | $Xsed -e "$delay_single_quote_subst"`'
ECHO='`$ECHO "X$ECHO" | $Xsed -e "$delay_single_quote_subst"`'
MAGIC_CMD='`$ECHO "X$MAGIC_CMD" | $Xsed -e "$delay_single_quote_subst"`'
lt_prog_compiler_no_builtin_flag='`$ECHO "X$lt_prog_compiler_no_builtin_flag" | $Xsed -e "$delay_single_quote_subst"`'
lt_prog_compiler_wl='`$ECHO "X$lt_prog_compiler_wl" | $Xsed -e "$delay_single_quote_subst"`'
lt_prog_compiler_pic='`$ECHO "X$lt_prog_compiler_pic" | $Xsed -e "$delay_single_quote_subst"`'
lt_prog_compiler_static='`$ECHO "X$lt_prog_compiler_static" | $Xsed -e "$delay_single_quote_subst"`'
lt_cv_prog_compiler_c_o='`$ECHO "X$lt_cv_prog_compiler_c_o" | $Xsed -e "$delay_single_quote_subst"`'
need_locks='`$ECHO "X$need_locks" | $Xsed -e "$delay_single_quote_subst"`'
DSYMUTIL='`$ECHO "X$DSYMUTIL" | $Xsed -e "$delay_single_quote_subst"`'
NMEDIT='`$ECHO "X$NMEDIT" | $Xsed -e "$delay_single_quote_subst"`'
LIPO='`$ECHO "X$LIPO" | $Xsed -e "$delay_single_quote_subst"`'
OTOOL='`$ECHO "X$OTOOL" | $Xsed -e "$delay_single_quote_subst"`'
OTOOL64='`$ECHO "X$OTOOL64" | $Xsed -e "$delay_single_quote_subst"`'
libext='`$ECHO "X$libext" | $Xsed -e "$delay_single_quote_subst"`'
shrext_cmds='`$ECHO "X$shrext_cmds" | $Xsed -e "$delay_single_quote_subst"`'
extract_expsyms_cmds='`$ECHO "X$extract_expsyms_cmds" | $Xsed -e "$delay_single_quote_subst"`'
archive_cmds_need_lc='`$ECHO "X$archive_cmds_need_lc" | $Xsed -e "$delay_single_quote_subst"`'
enable_shared_with_static_runtimes='`$ECHO "X$enable_shared_with_static_runtimes" | $Xsed -e "$delay_single_quote_subst"`'
export_dynamic_flag_spec='`$ECHO "X$export_dynamic_flag_spec" | $Xsed -e "$delay_single_quote_subst"`'
whole_archive_flag_spec='`$ECHO "X$whole_archive_flag_spec" | $Xsed -e "$delay_single_quote_subst"`'
compiler_needs_object='`$ECHO "X$compiler_needs_object" | $Xsed -e "$delay_single_quote_subst"`'
old_archive_from_new_cmds='`$ECHO "X$old_archive_from_new_cmds" | $Xsed -e "$delay_single_quote_subst"`'
old_archive_from_expsyms_cmds='`$ECHO "X$old_archive_from_expsyms_cmds" | $Xsed -e "$delay_single_quote_subst"`'
archive_cmds='`$ECHO "X$archive_cmds" | $Xsed -e "$delay_single_quote_subst"`'
archive_expsym_cmds='`$ECHO "X$archive_expsym_cmds" | $Xsed -e "$delay_single_quote_subst"`'
module_cmds='`$ECHO "X$module_cmds" | $Xsed -e "$delay_single_quote_subst"`'
module_expsym_cmds='`$ECHO "X$module_expsym_cmds" | $Xsed -e "$delay_single_quote_subst"`'
with_gnu_ld='`$ECHO "X$with_gnu_ld" | $Xsed -e "$delay_single_quote_subst"`'
allow_undefined_flag='`$ECHO "X$allow_undefined_flag" | $Xsed -e "$delay_single_quote_subst"`'
no_undefined_flag='`$ECHO "X$no_undefined_flag" | $Xsed -e "$delay_single_quote_subst"`'
hardcode_libdir_flag_spec='`$ECHO "X$hardcode_libdir_flag_spec" | $Xsed -e "$delay_single_quote_subst"`'
hardcode_libdir_flag_spec_ld='`$ECHO "X$hardcode_libdir_flag_spec_ld" | $Xsed -e "$delay_single_quote_subst"`'
hardcode_libdir_separator='`$ECHO "X$hardcode_libdir_separator" | $Xsed -e "$delay_single_quote_subst"`'
hardcode_direct='`$ECHO "X$hardcode_direct" | $Xsed -e "$delay_single_quote_subst"`'
[truncated: 47,203 more chars]
