# Supplementary material for: An Indexing Theory for Working Memory Based on Fast Hebbian Plasticity
Source: eNeuro. 2020 Mar 19;7(2):ENEURO.0374-19.2020. doi: 10.1523/ENEURO.0374-19.2020 (PMC7189483; doi:10.1523/ENEURO.0374-19.2020)
Supplement: Extended Data 1 — We use the NEST simulator (Gewaltig and Diesmann, 2007) version 2.2 for our simulations (RRID: SCR_002963), running on a Cray XC-40 Supercomputer of the PDC Centre for High Performance Computing. The custom-build spiking neural network implementation of the BCPNN learning rule for MPI-parallelized NEST is freely available on github: https://github.com/Florian-Fiebig/BCPNN-for-NEST222-MPI and included in the extended data. Further, the model is also available on ModelDB (https://modeldb.yale.edu/257610). The depositories have README files, commented code, and we are happy to help individual researchers with using the BCPNN synapse model. We here briefly describe the installation procedure of the main BCPNN synapse model on the Git repository, or in the included zip file. After extracting the main folder BCPNN-for-NEST222-MPI-master in [PATH]. The compile script compile-module.sh switches the compiler to GNU, and adds Python2.7 and NEST 2.2.2 to the environment on a Cray XC-40 via the following: module swap PrgEnv-cray PrgEnv-gnu module add python/2.7.13 site-python/2.7 module add nest/2.2.2-py27. This obviously depends on the exact supercomputer environment and available modules. The compile script automatically creates necessary bootstrap and build directories, but some adjustments might be necessary, particularly with respect to the NEST Simulator install path, specified in line 54. Next, the compile script is run on the custom module like this: sudo ./compile-module.sh module-100725/. Then in python: import nest nest.sr(‘([PATH]/BCPNN-for-NEST222-MPI-master/share/nest/sli) addpath’) nest.Install(‘[PATH]/BCPNN-for-NEST222-MPI-master/lib/nest/pt_module’) The model should now be available as ‘bcpnn_synapse’ in the list of NEST synapses: print nest.Models(‘synapses’). Download Extended Data 1, ZIP file. [file enu-eN-NWR-0374-19-s08.zip › BCPNN-for-NEST222-MPI-master/bootstrap-module-100725/libltdl/configure.ac]

# Process this file with autoconf to create configure. -*- autoconf -*-
#
#    Copyright (C) 2004, 2005, 2007, 2008 Free Software Foundation, Inc.
#    Written by Gary V. Vaughan, 2004
#
#    NOTE: The canonical source of this file is maintained with the
#    GNU Libtool package.  Report bugs to bug-libtool@gnu.org.
#
# GNU Libltdl is free software; you can redistribute it and/or
# modify it under the terms of the GNU Lesser General Public
# License as published by the Free Software Foundation; either
# version 2 of the License, or (at your option) any later version.
#
# As a special exception to the GNU Lesser General Public License,
# if you distribute this file as part of a program or library that
# is built using GNU libtool, you may include this file under the
# same distribution terms that you use for the rest of that program.
#
# GNU Libltdl is distributed in the hope that it will be useful,
# but WITHOUT ANY WARRANTY; without even the implied warranty of
# MERCHANTABILITY or FITNESS FOR A PARTICULAR PURPOSE.  See the
# GNU Lesser General Public License for more details.
#
# You should have received a copy of the GNU LesserGeneral Public
# License along with GNU Libltdl; see the file COPYING.LIB.  If not, a
# copy can be downloaded from http://www.gnu.org/licenses/lgpl.html,
# or obtained by writing to the Free Software Foundation, Inc.,
# 51 Franklin Street, Fifth Floor, Boston, MA 02110-1301, USA.
####

# This configure.ac is not used at all by the libtool bootstrap, but
# is copied to the ltdl subdirectory if you libtoolize --ltdl your own
# project.  Adding LT_WITH_LTDL to your project configure.ac will then
# configure this directory if your user doesn't want to use the installed
# libltdl.

AC_PREREQ(2.59)dnl We use AS_HELP_STRING


## ------------------------ ##
## Autoconf initialisation. ##
## ------------------------ ##
AC_INIT([libltdl], [2.2.6], [bug-libtool@gnu.org])
AC_CONFIG_HEADERS([config.h:config-h.in])
AC_CONFIG_SRCDIR([ltdl.c])
AC_CONFIG_AUX_DIR([config])
AC_CONFIG_MACRO_DIR([m4])
LT_CONFIG_LTDL_DIR([.]) # I am me!


## ------------------------ ##
## Automake Initialisation. ##
## ------------------------ ##

AM_INIT_AUTOMAKE([gnu])


## ------------------------------- ##
## Libtool specific configuration. ##
## ------------------------------- ##
pkgdatadir='${datadir}'"/${PACKAGE}"


## ----------------------- ##
## Libtool initialisation. ##
## ----------------------- ##
LT_INIT([dlopen win32-dll])
_LTDL_SETUP


## -------- ##
## Outputs. ##
## -------- ##
AC_CONFIG_FILES([Makefile])
AC_OUTPUT
