# Supplementary material for: An Indexing Theory for Working Memory Based on Fast Hebbian Plasticity
Source: eNeuro. 2020 Mar 19;7(2):ENEURO.0374-19.2020. doi: 10.1523/ENEURO.0374-19.2020 (PMC7189483; doi:10.1523/ENEURO.0374-19.2020)
Supplement: Extended Data 1 — We use the NEST simulator (Gewaltig and Diesmann, 2007) version 2.2 for our simulations (RRID: SCR_002963), running on a Cray XC-40 Supercomputer of the PDC Centre for High Performance Computing. The custom-build spiking neural network implementation of the BCPNN learning rule for MPI-parallelized NEST is freely available on github: https://github.com/Florian-Fiebig/BCPNN-for-NEST222-MPI and included in the extended data. Further, the model is also available on ModelDB (https://modeldb.yale.edu/257610). The depositories have README files, commented code, and we are happy to help individual researchers with using the BCPNN synapse model. We here briefly describe the installation procedure of the main BCPNN synapse model on the Git repository, or in the included zip file. After extracting the main folder BCPNN-for-NEST222-MPI-master in [PATH]. The compile script compile-module.sh switches the compiler to GNU, and adds Python2.7 and NEST 2.2.2 to the environment on a Cray XC-40 via the following: module swap PrgEnv-cray PrgEnv-gnu module add python/2.7.13 site-python/2.7 module add nest/2.2.2-py27. This obviously depends on the exact supercomputer environment and available modules. The compile script automatically creates necessary bootstrap and build directories, but some adjustments might be necessary, particularly with respect to the NEST Simulator install path, specified in line 54. Next, the compile script is run on the custom module like this: sudo ./compile-module.sh module-100725/. Then in python: import nest nest.sr(‘([PATH]/BCPNN-for-NEST222-MPI-master/share/nest/sli) addpath’) nest.Install(‘[PATH]/BCPNN-for-NEST222-MPI-master/lib/nest/pt_module’) The model should now be available as ‘bcpnn_synapse’ in the list of NEST synapses: print nest.Models(‘synapses’). Download Extended Data 1, ZIP file. [file enu-eN-NWR-0374-19-s08.zip › BCPNN-for-NEST222-MPI-master/bootstrap-module-100725/libltdl/libltdl/lt__private.h]

/* lt__private.h -- internal apis for libltdl

   Copyright (C) 2004, 2005, 2006, 2007, 2008 Free Software Foundation, Inc.
   Written by Gary V. Vaughan, 2004

   NOTE: The canonical source of this file is maintained with the
   GNU Libtool package.  Report bugs to bug-libtool@gnu.org.

This library is free software; you can redistribute it and/or
modify it under the terms of the GNU Lesser General Public
License as published by the Free Software Foundation; either
version 2 of the License, or (at your option) any later version.

As a special exception to the GNU Lesser General Public License,
if you distribute this file as part of a program or library that
is built using GNU libtool, you may include this file under the
same distribution terms that you use for the rest of that program.

GNU Libltdl is distributed in the hope that it will be useful,
but WITHOUT ANY WARRANTY; without even the implied warranty of
MERCHANTABILITY or FITNESS FOR A PARTICULAR PURPOSE.  See the
GNU Lesser General Public License for more details.

You should have received a copy of the GNU Lesser General Public
License along with GNU Libltdl; see the file COPYING.LIB.  If not, a
copy con be downloaded from http://www.gnu.org/licenses/lgpl.html,
or obtained by writing to the Free Software Foundation, Inc.,
51 Franklin Street, Fifth Floor, Boston, MA 02110-1301  USA
*/

#if !defined(LT__PRIVATE_H)
#define LT__PRIVATE_H 1

#if defined(LT_CONFIG_H)
#  include LT_CONFIG_H
#else
#  include <config.h>
#endif

#include <stdio.h>
#include <ctype.h>
#include <assert.h>
#include <errno.h>
#include <string.h>

#if defined(HAVE_UNISTD_H)
#  include <unistd.h>
#endif

/* Import internal interfaces...  */
#include "lt__alloc.h"
#include "lt__dirent.h"
#include "lt__strl.h"
#include "lt__glibc.h"

/* ...and all exported interfaces.  */
#include "ltdl.h"

#if defined(WITH_DMALLOC)
#  include <dmalloc.h>
#endif

/* DLL building support on win32 hosts;  mostly to workaround their
   ridiculous implementation of data symbol exporting. */
#ifndef LT_GLOBAL_DATA
# if defined(__WINDOWS__) || defined(__CYGWIN__)
#  if defined(DLL_EXPORT)	/* defined by libtool (if required) */
#   define LT_GLOBAL_DATA	__declspec(dllexport)
#  endif
# endif
# ifndef LT_GLOBAL_DATA
#  define LT_GLOBAL_DATA	/* static linking or !__WINDOWS__ */
# endif
#endif

#ifndef __attribute__
# if __GNUC__ < 2 || (__GNUC__ == 2 && __GNUC_MINOR__ < 8) || __STRICT_ANSI__
#  define __attribute__(x)
# endif
#endif

#ifndef LT__UNUSED
# define LT__UNUSED __attribute__ ((__unused__))
#endif


LT_BEGIN_C_DECLS

#if !defined(errno)
extern int errno;
#endif

LT_SCOPE void	lt__alloc_die_callback (void);


/* For readability:  */
#define strneq(s1, s2)	(strcmp((s1), (s2)) != 0)
#define streq(s1, s2)	(!strcmp((s1), (s2)))


/* --- OPAQUE STRUCTURES DECLARED IN LTDL.H --- */

/* This type is used for the array of interface data sets in each handler. */
typedef struct {
  lt_dlinterface_id	key;
  void *		data;
} lt_interface_data;

struct lt__handle {
  lt_dlhandle		next;
  const lt_dlvtable *	vtable;		/* dlopening interface */
  lt_dlinfo		info;		/* user visible fields */
  int			depcount;	/* number of dependencies */
  lt_dlhandle *		deplibs;	/* dependencies */
  lt_module		module;		/* system module handle */
  void *		system;		/* system specific data */
  lt_interface_data *	interface_data;	/* per caller associated data */
  int			flags;		/* various boolean stats */
};

struct lt__advise {
  unsigned int	try_ext:1;	/* try system library extensions.  */
  unsigned int	is_resident:1;	/* module can't be unloaded. */
  unsigned int	is_symglobal:1;	/* module symbols can satisfy
				   subsequently loaded modules.  */
  unsigned int	is_symlocal:1;	/* module symbols are only available
				   locally. */
  unsigned int	try_preload_only:1;/* only preloaded modules will be tried. */
};

/* --- ERROR HANDLING --- */

/* Extract the diagnostic strings from the error table macro in the same
   order as the enumerated indices in lt_error.h. */

#define LT__STRERROR(name)	lt__error_string(LT_CONC(LT_ERROR_,name))

#define LT__GETERROR(lvalue)	      (lvalue) = lt__get_last_error()
#define LT__SETERRORSTR(errormsg)     lt__set_last_error(errormsg)
#define LT__SETERROR(errorcode)	      LT__SETERRORSTR(LT__STRERROR(errorcode))

LT_SCOPE const char *lt__error_string	(int errorcode);
LT_SCOPE const char *lt__get_last_error	(void);
LT_SCOPE const char *lt__set_last_error	(const char *errormsg);

LT_END_C_DECLS

#endif /*!defined(LT__PRIVATE_H)*/
