# Supplementary material for: An Indexing Theory for Working Memory Based on Fast Hebbian Plasticity
Source: eNeuro. 2020 Mar 19;7(2):ENEURO.0374-19.2020. doi: 10.1523/ENEURO.0374-19.2020 (PMC7189483; doi:10.1523/ENEURO.0374-19.2020)
Supplement: Extended Data 1 — We use the NEST simulator (Gewaltig and Diesmann, 2007) version 2.2 for our simulations (RRID: SCR_002963), running on a Cray XC-40 Supercomputer of the PDC Centre for High Performance Computing. The custom-build spiking neural network implementation of the BCPNN learning rule for MPI-parallelized NEST is freely available on github: https://github.com/Florian-Fiebig/BCPNN-for-NEST222-MPI and included in the extended data. Further, the model is also available on ModelDB (https://modeldb.yale.edu/257610). The depositories have README files, commented code, and we are happy to help individual researchers with using the BCPNN synapse model. We here briefly describe the installation procedure of the main BCPNN synapse model on the Git repository, or in the included zip file. After extracting the main folder BCPNN-for-NEST222-MPI-master in [PATH]. The compile script compile-module.sh switches the compiler to GNU, and adds Python2.7 and NEST 2.2.2 to the environment on a Cray XC-40 via the following: module swap PrgEnv-cray PrgEnv-gnu module add python/2.7.13 site-python/2.7 module add nest/2.2.2-py27. This obviously depends on the exact supercomputer environment and available modules. The compile script automatically creates necessary bootstrap and build directories, but some adjustments might be necessary, particularly with respect to the NEST Simulator install path, specified in line 54. Next, the compile script is run on the custom module like this: sudo ./compile-module.sh module-100725/. Then in python: import nest nest.sr(‘([PATH]/BCPNN-for-NEST222-MPI-master/share/nest/sli) addpath’) nest.Install(‘[PATH]/BCPNN-for-NEST222-MPI-master/lib/nest/pt_module’) The model should now be available as ‘bcpnn_synapse’ in the list of NEST synapses: print nest.Models(‘synapses’). Download Extended Data 1, ZIP file. [file enu-eN-NWR-0374-19-s08.zip › BCPNN-for-NEST222-MPI-master/bootstrap-module-100725/libltdl/lt__strl.c]

/* lt__strl.c -- size-bounded string copying and concatenation

   Copyright (C) 2004 Free Software Foundation, Inc.
   Written by Bob Friesenhahn, 2004

   NOTE: The canonical source of this file is maintained with the
   GNU Libtool package.  Report bugs to bug-libtool@gnu.org.

GNU Libltdl is free software; you can redistribute it and/or
modify it under the terms of the GNU Lesser General Public
License as published by the Free Software Foundation; either
version 2 of the License, or (at your option) any later version.

As a special exception to the GNU Lesser General Public License,
if you distribute this file as part of a program or library that
is built using GNU Libtool, you may include this file under the
same distribution terms that you use for the rest of that program.

GNU Libltdl is distributed in the hope that it will be useful,
but WITHOUT ANY WARRANTY; without even the implied warranty of
MERCHANTABILITY or FITNESS FOR A PARTICULAR PURPOSE.  See the
GNU Lesser General Public License for more details.

You should have received a copy of the GNU Lesser General Public
License along with GNU Libltdl; see the file COPYING.LIB.  If not, a
copy can be downloaded from  http://www.gnu.org/licenses/lgpl.html,
or obtained by writing to the Free Software Foundation, Inc.,
51 Franklin Street, Fifth Floor, Boston, MA 02110-1301, USA.
*/

#include <assert.h>
#include <string.h>

#include "lt__strl.h"

/*
 lt_strlcat appends the NULL-terminated string src to the end of dst.
 It will append at most dstsize - strlen(dst) - 1 bytes,
 NULL-terminating the result. The total length of the string which
 would have been created given sufficient buffer size (may be longer
 than dstsize) is returned.  This function substitutes for strlcat()
 which is available under NetBSD, FreeBSD and Solaris 9.

 Buffer overflow can be checked as follows:

   if (lt_strlcat(dst, src, dstsize) >= dstsize)
     return -1;
*/
#if !defined(HAVE_STRLCAT)
size_t
lt_strlcat(char *dst, const char *src, const size_t dstsize)
{
  size_t length;
  char *p;
  const char *q;

  assert(dst != NULL);
  assert(src != (const char *) NULL);
  assert(dstsize >= 1);

  length=strlen(dst);

  /*
    Copy remaining characters from src while constraining length to
    size - 1.
  */
  for ( p = dst + length, q = src;
        (*q != 0) && (length < dstsize - 1) ;
        length++, p++, q++ )
    *p = *q;

  dst[length]='\0';

  /*
    Add remaining length of src to length.
  */
  while (*q++)
    length++;

  return length;
}
#endif /* !defined(HAVE_STRLCAT) */

/*
  lt_strlcpy copies up to dstsize - 1 characters from the NULL-terminated
  string src to dst, NULL-terminating the result. The total length of
  the string which would have been created given sufficient buffer
  size (may be longer than dstsize) is returned. This function
  substitutes for strlcpy() which is available under OpenBSD, FreeBSD
  and Solaris 9.

  Buffer overflow can be checked as  follows:

    if (lt_strlcpy(dst, src, dstsize) >= dstsize)
      return -1;
*/
#if !defined(HAVE_STRLCPY)
size_t
lt_strlcpy(char *dst, const char *src, const size_t dstsize)
{
  size_t length=0;
  char *p;
  const char *q;

  assert(dst != NULL);
  assert(src != (const char *) NULL);
  assert(dstsize >= 1);

  /*
    Copy src to dst within bounds of size-1.
  */
  for ( p=dst, q=src, length=0 ;
        (*q != 0) && (length < dstsize-1) ;
        length++, p++, q++ )
    *p = *q;

  dst[length]='\0';

  /*
    Add remaining length of src to length.
  */
  while (*q++)
    length++;

  return length;
}
#endif /* !defined(HAVE_STRLCPY) */
