# Supplementary material for: An Indexing Theory for Working Memory Based on Fast Hebbian Plasticity
Source: eNeuro. 2020 Mar 19;7(2):ENEURO.0374-19.2020. doi: 10.1523/ENEURO.0374-19.2020 (PMC7189483; doi:10.1523/ENEURO.0374-19.2020)
Supplement: Extended Data 1 — We use the NEST simulator (Gewaltig and Diesmann, 2007) version 2.2 for our simulations (RRID: SCR_002963), running on a Cray XC-40 Supercomputer of the PDC Centre for High Performance Computing. The custom-build spiking neural network implementation of the BCPNN learning rule for MPI-parallelized NEST is freely available on github: https://github.com/Florian-Fiebig/BCPNN-for-NEST222-MPI and included in the extended data. Further, the model is also available on ModelDB (https://modeldb.yale.edu/257610). The depositories have README files, commented code, and we are happy to help individual researchers with using the BCPNN synapse model. We here briefly describe the installation procedure of the main BCPNN synapse model on the Git repository, or in the included zip file. After extracting the main folder BCPNN-for-NEST222-MPI-master in [PATH]. The compile script compile-module.sh switches the compiler to GNU, and adds Python2.7 and NEST 2.2.2 to the environment on a Cray XC-40 via the following: module swap PrgEnv-cray PrgEnv-gnu module add python/2.7.13 site-python/2.7 module add nest/2.2.2-py27. This obviously depends on the exact supercomputer environment and available modules. The compile script automatically creates necessary bootstrap and build directories, but some adjustments might be necessary, particularly with respect to the NEST Simulator install path, specified in line 54. Next, the compile script is run on the custom module like this: sudo ./compile-module.sh module-100725/. Then in python: import nest nest.sr(‘([PATH]/BCPNN-for-NEST222-MPI-master/share/nest/sli) addpath’) nest.Install(‘[PATH]/BCPNN-for-NEST222-MPI-master/lib/nest/pt_module’) The model should now be available as ‘bcpnn_synapse’ in the list of NEST synapses: print nest.Models(‘synapses’). Download Extended Data 1, ZIP file. [file enu-eN-NWR-0374-19-s08.zip › BCPNN-for-NEST222-MPI-master/bootstrap-module-100725/libltdl/m4/argz.m4]

# Portability macros for glibc argz.                    -*- Autoconf -*-
#
#   Copyright (C) 2004, 2005, 2006, 2007 Free Software Foundation, Inc.
#   Written by Gary V. Vaughan <gary@gnu.org>
#
# This file is free software; the Free Software Foundation gives
# unlimited permission to copy and/or distribute it, with or without
# modifications, as long as this notice is preserved.

# serial 5 argz.m4

AC_DEFUN([gl_FUNC_ARGZ],
[gl_PREREQ_ARGZ

AC_CHECK_HEADERS([argz.h], [], [], [AC_INCLUDES_DEFAULT])

AC_CHECK_TYPES([error_t],
  [],
  [AC_DEFINE([error_t], [int],
   [Define to a type to use for `error_t' if it is not otherwise available.])
   AC_DEFINE([__error_t_defined], [1], [Define so that glibc/gnulib argp.h
    does not typedef error_t.])],
  [#if defined(HAVE_ARGZ_H)
#  include <argz.h>
#endif])

ARGZ_H=
AC_CHECK_FUNCS([argz_add argz_append argz_count argz_create_sep argz_insert \
	argz_next argz_stringify], [], [ARGZ_H=argz.h; AC_LIBOBJ([argz])])

dnl if have system argz functions, allow forced use of
dnl libltdl-supplied implementation (and default to do so
dnl on "known bad" systems). Could use a runtime check, but
dnl (a) detecting malloc issues is notoriously unreliable
dnl (b) only known system that declares argz functions,
dnl     provides them, yet they are broken, is cygwin
dnl     releases prior to 16-Mar-2007 (1.5.24 and earlier)
dnl So, it's more straightforward simply to special case
dnl this for known bad systems.
AS_IF([test -z "$ARGZ_H"],
    [AC_CACHE_CHECK(
        [if argz actually works],
        [lt_cv_sys_argz_works],
        [[case $host_os in #(
	 *cygwin*)
	   lt_cv_sys_argz_works=no
	   if test "$cross_compiling" != no; then
	     lt_cv_sys_argz_works="guessing no"
	   else
	     lt_sed_extract_leading_digits='s/^\([0-9\.]*\).*/\1/'
	     save_IFS=$IFS
	     IFS=-.
	     set x `uname -r | sed -e "$lt_sed_extract_leading_digits"`
	     IFS=$save_IFS
	     lt_os_major=${2-0}
	     lt_os_minor=${3-0}
	     lt_os_micro=${4-0}
	     if test "$lt_os_major" -gt 1 \
		|| { test "$lt_os_major" -eq 1 \
		  && { test "$lt_os_minor" -gt 5 \
		    || { test "$lt_os_minor" -eq 5 \
		      && test "$lt_os_micro" -gt 24; }; }; }; then
	       lt_cv_sys_argz_works=yes
	     fi
	   fi
	   ;; #(
	 *) lt_cv_sys_argz_works=yes ;;
	 esac]])
     AS_IF([test $lt_cv_sys_argz_works = yes],
        [AC_DEFINE([HAVE_WORKING_ARGZ], 1,
                   [This value is set to 1 to indicate that the system argz facility works])],
        [ARGZ_H=argz.h
        AC_LIBOBJ([argz])])])

AC_SUBST([ARGZ_H])
])

# Prerequisites of lib/argz.c.
AC_DEFUN([gl_PREREQ_ARGZ], [:])
