# Supplementary material for: An Indexing Theory for Working Memory Based on Fast Hebbian Plasticity
Source: eNeuro. 2020 Mar 19;7(2):ENEURO.0374-19.2020. doi: 10.1523/ENEURO.0374-19.2020 (PMC7189483; doi:10.1523/ENEURO.0374-19.2020)
Supplement: Extended Data 1 — We use the NEST simulator (Gewaltig and Diesmann, 2007) version 2.2 for our simulations (RRID: SCR_002963), running on a Cray XC-40 Supercomputer of the PDC Centre for High Performance Computing. The custom-build spiking neural network implementation of the BCPNN learning rule for MPI-parallelized NEST is freely available on github: https://github.com/Florian-Fiebig/BCPNN-for-NEST222-MPI and included in the extended data. Further, the model is also available on ModelDB (https://modeldb.yale.edu/257610). The depositories have README files, commented code, and we are happy to help individual researchers with using the BCPNN synapse model. We here briefly describe the installation procedure of the main BCPNN synapse model on the Git repository, or in the included zip file. After extracting the main folder BCPNN-for-NEST222-MPI-master in [PATH]. The compile script compile-module.sh switches the compiler to GNU, and adds Python2.7 and NEST 2.2.2 to the environment on a Cray XC-40 via the following: module swap PrgEnv-cray PrgEnv-gnu module add python/2.7.13 site-python/2.7 module add nest/2.2.2-py27. This obviously depends on the exact supercomputer environment and available modules. The compile script automatically creates necessary bootstrap and build directories, but some adjustments might be necessary, particularly with respect to the NEST Simulator install path, specified in line 54. Next, the compile script is run on the custom module like this: sudo ./compile-module.sh module-100725/. Then in python: import nest nest.sr(‘([PATH]/BCPNN-for-NEST222-MPI-master/share/nest/sli) addpath’) nest.Install(‘[PATH]/BCPNN-for-NEST222-MPI-master/lib/nest/pt_module’) The model should now be available as ‘bcpnn_synapse’ in the list of NEST synapses: print nest.Models(‘synapses’). Download Extended Data 1, ZIP file. [file enu-eN-NWR-0374-19-s08.zip › BCPNN-for-NEST222-MPI-master/bootstrap-module-100725/pt_module.h]

/*
 *  pt_module.h
 *
 *  This file is part of NEST.
 *
 *  Copyright (C) 2008 by
 *  The NEST Initiative
 *
 *  See the file AUTHORS for details.
 *
 *  Permission is granted to compile and modify
 *  this file for non-commercial use.
 *  See the file LICENSE for details.
 *
 */

#ifndef PT_MODULE_H
#define PT_MODULE_H

#include "dynmodule.h"
#include "slifunction.h"

namespace nest
{
  class Network;
}

// Put your stuff into your own namespace.
namespace mynest {
  
/**
 * Class defining your model.
 * @note For each model, you must define one such class, with a unique name.
 */
class Pt_Module : public DynModule
{
public:

  // Interface functions ------------------------------------------
  
  /**
   * @note The constructor registers the module with the dynamic loader. 
   *       Initialization proper is performed by the init() method.
   */
  Pt_Module();
  
  /**
   * @note The destructor does not do much in modules. Proper "downrigging"
   *       is the responsibility of the unregister() method.
   */
  ~Pt_Module();

  /**
   * Initialize module by registering models with the network.
   * @param SLIInterpreter* SLI interpreter
   * @param nest::Network*  Network with which to register models
   * @note  Parameter Network is needed for historical compatibility
   *        only.
   */
  void init(SLIInterpreter*, nest::Network*);

  /**
   * Return the name of your model.
   */
  const std::string name(void) const;
  
  /**
   * Return the name of a sli file to execute when ml_module is loaded.
   * This mechanism can be used to define SLI commands associated with your
   * module, in particular, set up type tries for functions you have defined.
   */
  const std::string commandstring(void) const;
     
public:
  
  // Classes implementing your functions -----------------------------
  
  /**
   * Implement a function for a step-pattern-based connection.
   * @note What this function does is described in the SLI documentation
   *       in the cpp file.
   * @note The mangled name indicates this function expects the following
   *       arguments on the stack (bottom first): vector of int, int, 
   *       vector of int, int. 
   * @note You must define a member object in your module class
   *       of the function class. execute() is later invoked on this
   *       member.
   */
  class StepPatternConnect_Vi_i_Vi_i_lFunction: public SLIFunction
     {
     public:
       void execute(SLIInterpreter *) const;
     };

     StepPatternConnect_Vi_i_Vi_i_lFunction stepPatternConnect_Vi_i_Vi_i_lFunction;
  };
} // namespace mynest

#endif
