# Supplementary material for: An Indexing Theory for Working Memory Based on Fast Hebbian Plasticity
Source: eNeuro. 2020 Mar 19;7(2):ENEURO.0374-19.2020. doi: 10.1523/ENEURO.0374-19.2020 (PMC7189483; doi:10.1523/ENEURO.0374-19.2020)
Supplement: Extended Data 1 — We use the NEST simulator (Gewaltig and Diesmann, 2007) version 2.2 for our simulations (RRID: SCR_002963), running on a Cray XC-40 Supercomputer of the PDC Centre for High Performance Computing. The custom-build spiking neural network implementation of the BCPNN learning rule for MPI-parallelized NEST is freely available on github: https://github.com/Florian-Fiebig/BCPNN-for-NEST222-MPI and included in the extended data. Further, the model is also available on ModelDB (https://modeldb.yale.edu/257610). The depositories have README files, commented code, and we are happy to help individual researchers with using the BCPNN synapse model. We here briefly describe the installation procedure of the main BCPNN synapse model on the Git repository, or in the included zip file. After extracting the main folder BCPNN-for-NEST222-MPI-master in [PATH]. The compile script compile-module.sh switches the compiler to GNU, and adds Python2.7 and NEST 2.2.2 to the environment on a Cray XC-40 via the following: module swap PrgEnv-cray PrgEnv-gnu module add python/2.7.13 site-python/2.7 module add nest/2.2.2-py27. This obviously depends on the exact supercomputer environment and available modules. The compile script automatically creates necessary bootstrap and build directories, but some adjustments might be necessary, particularly with respect to the NEST Simulator install path, specified in line 54. Next, the compile script is run on the custom module like this: sudo ./compile-module.sh module-100725/. Then in python: import nest nest.sr(‘([PATH]/BCPNN-for-NEST222-MPI-master/share/nest/sli) addpath’) nest.Install(‘[PATH]/BCPNN-for-NEST222-MPI-master/lib/nest/pt_module’) The model should now be available as ‘bcpnn_synapse’ in the list of NEST synapses: print nest.Models(‘synapses’). Download Extended Data 1, ZIP file. [file enu-eN-NWR-0374-19-s08.zip › BCPNN-for-NEST222-MPI-master/bootstrap-module-100725/pt_module_config.h.in]

/* pt_module_config.h.in.  Generated from configure.ac by autoheader.  */

/* Define to 1 if you have the <dlfcn.h> header file. */
#undef HAVE_DLFCN_H

/* Define to 1 if you have the <inttypes.h> header file. */
#undef HAVE_INTTYPES_H

/* Define to 1 if you have the <memory.h> header file. */
#undef HAVE_MEMORY_H

/* Define to 1 if you have the <stdint.h> header file. */
#undef HAVE_STDINT_H

/* Define to 1 if you have the <stdlib.h> header file. */
#undef HAVE_STDLIB_H

/* Define to 1 if you have the <strings.h> header file. */
#undef HAVE_STRINGS_H

/* Define to 1 if you have the <string.h> header file. */
#undef HAVE_STRING_H

/* Define to 1 if you have the <sys/stat.h> header file. */
#undef HAVE_SYS_STAT_H

/* Define to 1 if you have the <sys/types.h> header file. */
#undef HAVE_SYS_TYPES_H

/* Define to 1 if you have the <unistd.h> header file. */
#undef HAVE_UNISTD_H

/* Define to the sub-directory in which libtool stores uninstalled libraries.
   */
#undef LT_OBJDIR

/* Name of package */
#undef PACKAGE

/* Define to the address where bug reports for this package should be sent. */
#undef PACKAGE_BUGREPORT

/* Define to the full name of this package. */
#undef PACKAGE_NAME

/* Define to the full name and version of this package. */
#undef PACKAGE_STRING

/* Define to the one symbol short name of this package. */
#undef PACKAGE_TARNAME

/* Define to the version of this package. */
#undef PACKAGE_VERSION

/* Define to 1 if you have the ANSI C header files. */
#undef STDC_HEADERS

/* Enable extensions on AIX 3, Interix.  */
#ifndef _ALL_SOURCE
# undef _ALL_SOURCE
#endif
/* Enable GNU extensions on systems that have them.  */
#ifndef _GNU_SOURCE
# undef _GNU_SOURCE
#endif
/* Enable threading extensions on Solaris.  */
#ifndef _POSIX_PTHREAD_SEMANTICS
# undef _POSIX_PTHREAD_SEMANTICS
#endif
/* Enable extensions on HP NonStop.  */
#ifndef _TANDEM_SOURCE
# undef _TANDEM_SOURCE
#endif
/* Enable general extensions on Solaris.  */
#ifndef __EXTENSIONS__
# undef __EXTENSIONS__
#endif


/* Version number of package */
#undef VERSION

/* Define to 1 if on MINIX. */
#undef _MINIX

/* Define to 2 if the system does not provide POSIX.1 features except with
   this defined. */
#undef _POSIX_1_SOURCE

/* Define to 1 if you need to in order for `stat' and other things to work. */
#undef _POSIX_SOURCE
