# Supplementary material for: An Indexing Theory for Working Memory Based on Fast Hebbian Plasticity
Source: eNeuro. 2020 Mar 19;7(2):ENEURO.0374-19.2020. doi: 10.1523/ENEURO.0374-19.2020 (PMC7189483; doi:10.1523/ENEURO.0374-19.2020)
Supplement: Extended Data 1 — We use the NEST simulator (Gewaltig and Diesmann, 2007) version 2.2 for our simulations (RRID: SCR_002963), running on a Cray XC-40 Supercomputer of the PDC Centre for High Performance Computing. The custom-build spiking neural network implementation of the BCPNN learning rule for MPI-parallelized NEST is freely available on github: https://github.com/Florian-Fiebig/BCPNN-for-NEST222-MPI and included in the extended data. Further, the model is also available on ModelDB (https://modeldb.yale.edu/257610). The depositories have README files, commented code, and we are happy to help individual researchers with using the BCPNN synapse model. We here briefly describe the installation procedure of the main BCPNN synapse model on the Git repository, or in the included zip file. After extracting the main folder BCPNN-for-NEST222-MPI-master in [PATH]. The compile script compile-module.sh switches the compiler to GNU, and adds Python2.7 and NEST 2.2.2 to the environment on a Cray XC-40 via the following: module swap PrgEnv-cray PrgEnv-gnu module add python/2.7.13 site-python/2.7 module add nest/2.2.2-py27. This obviously depends on the exact supercomputer environment and available modules. The compile script automatically creates necessary bootstrap and build directories, but some adjustments might be necessary, particularly with respect to the NEST Simulator install path, specified in line 54. Next, the compile script is run on the custom module like this: sudo ./compile-module.sh module-100725/. Then in python: import nest nest.sr(‘([PATH]/BCPNN-for-NEST222-MPI-master/share/nest/sli) addpath’) nest.Install(‘[PATH]/BCPNN-for-NEST222-MPI-master/lib/nest/pt_module’) The model should now be available as ‘bcpnn_synapse’ in the list of NEST synapses: print nest.Models(‘synapses’). Download Extended Data 1, ZIP file. [file enu-eN-NWR-0374-19-s08.zip › BCPNN-for-NEST222-MPI-master/bootstrap-module-100725/sli/test.sli]

(mymodule) Install 
/iaf_cond_exp Create /a Set 
/iaf_cond_exp Create /b Set
a b /bcpnn_synapse Connect
/dc_generator Create /dc Set
dc << /amplitude 100.0 >> SetStatus 
0 /resolution get /h Set
/voltmeter Create /vm Set vm << /interval h /precision 10 /scientific true /record_to [/file] /withgid true /withtime true >> SetStatus
vm a Connect
vm b Connect
dc 1 Connect
1000 Simulate
