# Supplementary material for: An Indexing Theory for Working Memory Based on Fast Hebbian Plasticity
Source: eNeuro. 2020 Mar 19;7(2):ENEURO.0374-19.2020. doi: 10.1523/ENEURO.0374-19.2020 (PMC7189483; doi:10.1523/ENEURO.0374-19.2020)
Supplement: Extended Data 1 — We use the NEST simulator (Gewaltig and Diesmann, 2007) version 2.2 for our simulations (RRID: SCR_002963), running on a Cray XC-40 Supercomputer of the PDC Centre for High Performance Computing. The custom-build spiking neural network implementation of the BCPNN learning rule for MPI-parallelized NEST is freely available on github: https://github.com/Florian-Fiebig/BCPNN-for-NEST222-MPI and included in the extended data. Further, the model is also available on ModelDB (https://modeldb.yale.edu/257610). The depositories have README files, commented code, and we are happy to help individual researchers with using the BCPNN synapse model. We here briefly describe the installation procedure of the main BCPNN synapse model on the Git repository, or in the included zip file. After extracting the main folder BCPNN-for-NEST222-MPI-master in [PATH]. The compile script compile-module.sh switches the compiler to GNU, and adds Python2.7 and NEST 2.2.2 to the environment on a Cray XC-40 via the following: module swap PrgEnv-cray PrgEnv-gnu module add python/2.7.13 site-python/2.7 module add nest/2.2.2-py27. This obviously depends on the exact supercomputer environment and available modules. The compile script automatically creates necessary bootstrap and build directories, but some adjustments might be necessary, particularly with respect to the NEST Simulator install path, specified in line 54. Next, the compile script is run on the custom module like this: sudo ./compile-module.sh module-100725/. Then in python: import nest nest.sr(‘([PATH]/BCPNN-for-NEST222-MPI-master/share/nest/sli) addpath’) nest.Install(‘[PATH]/BCPNN-for-NEST222-MPI-master/lib/nest/pt_module’) The model should now be available as ‘bcpnn_synapse’ in the list of NEST synapses: print nest.Models(‘synapses’). Download Extended Data 1, ZIP file. [file enu-eN-NWR-0374-19-s08.zip › BCPNN-for-NEST222-MPI-master/build-module-100725/Makefile]

# Makefile.in generated by automake 1.10.1 from Makefile.am.
# Makefile.  Generated from Makefile.in by configure.

# Copyright (C) 1994, 1995, 1996, 1997, 1998, 1999, 2000, 2001, 2002,
# 2003, 2004, 2005, 2006, 2007, 2008  Free Software Foundation, Inc.
# This Makefile.in is free software; the Free Software Foundation
# gives unlimited permission to copy and/or distribute it,
# with or without modifications, as long as this notice is preserved.

# This program is distributed in the hope that it will be useful,
# but WITHOUT ANY WARRANTY, to the extent permitted by law; without
# even the implied warranty of MERCHANTABILITY or FITNESS FOR A
# PARTICULAR PURPOSE.


# Automake file for external dynamic modules for NEST
#
# Hans Ekkehard Plesser, April 2008
# Automake file for the Developer Module
# 
# libpt_module is built as a normal, installable library.
# It will be installed to $prefix/lib by make install.
# 
# Headers from this directory are not to be installed upon
# make install. They are therefore included in _SOURCES.

# 1. Exchange "my" in "pt_module" with the name of your model below
#    (ten locations).
# 2. Add all .cpp and .h files from your code as *_SOURCES. Header files
#    are given only so that they will be included in the tarball if you
#    run "make dist" on your module.
# 3. The ml_module* stuff creates a module that can be loaded at runtime.
#    It is called pt_module.so.
# 4. The libpt_module* stuff creates a library against which NEST can be
#    linked.


VPATH = /cfs/klemming/nobackup/f/fiebig/170501_Beskow_BCPNN/bootstrap-module-100725
pkgdatadir = $(datadir)/nest
pkglibdir = $(libdir)/nest
pkgincludedir = $(includedir)/nest
am__cd = CDPATH="$${ZSH_VERSION+.}$(PATH_SEPARATOR)" && cd
install_sh_DATA = $(install_sh) -c -m 644
install_sh_PROGRAM = $(install_sh) -c
install_sh_SCRIPT = $(install_sh) -c
INSTALL_HEADER = $(INSTALL_DATA)
transform = $(program_transform_name)
NORMAL_INSTALL = :
PRE_INSTALL = :
POST_INSTALL = :
NORMAL_UNINSTALL = :
PRE_UNINSTALL = :
POST_UNINSTALL = :
build_triplet = x86_64-suse-linux-gnu
host_triplet = x86_64-suse-linux-gnu
subdir = .
DIST_COMMON = $(am__configure_deps) $(srcdir)/Makefile.am \
	$(srcdir)/Makefile.in $(srcdir)/pt_module_config.h.in \
	$(top_srcdir)/configure config.guess config.sub depcomp \
	install-sh ltmain.sh missing
ACLOCAL_M4 = $(top_srcdir)/aclocal.m4
am__aclocal_m4_deps = $(top_srcdir)/configure.ac
am__configure_deps = $(am__aclocal_m4_deps) $(CONFIGURE_DEPENDENCIES) \
	$(ACLOCAL_M4)
am__CONFIG_DISTCLEAN_FILES = config.status config.cache config.log \
 configure.lineno config.status.lineno
mkinstalldirs = $(install_sh) -d
CONFIG_HEADER = pt_module_config.h
CONFIG_CLEAN_FILES =
am__vpath_adj_setup = srcdirstrip=`echo "$(srcdir)" | sed 's|.|.|g'`;
am__vpath_adj = case $$p in \
    $(srcdir)/*) f=`echo "$$p" | sed "s|^$$srcdirstrip/||"`;; \
    *) f=$$p;; \
  esac;
am__strip_dir = `echo $$p | sed -e 's|^.*/||'`;
am__installdirs = "$(DESTDIR)$(libdir)" "$(DESTDIR)$(pkgdatadir)"
libLTLIBRARIES_INSTALL = $(INSTALL)
LTLIBRARIES = $(lib_LTLIBRARIES)
libpt_module_la_LIBADD =
am__objects_1 = libpt_module_la-pt_module.lo \
	libpt_module_la-bcpnn_connection.lo \
	libpt_module_la-iaf_cond_alpha_bias.lo \
	libpt_module_la-aeif_cond_exp_multisynapse.lo \
	libpt_module_la-iaf_cond_exp_bias.lo
am_libpt_module_la_OBJECTS = $(am__objects_1)
libpt_module_la_OBJECTS = $(am_libpt_module_la_OBJECTS)
libpt_module_la_LINK = $(LIBTOOL) --tag=CXX $(AM_LIBTOOLFLAGS) \
	$(LIBTOOLFLAGS) --mode=link $(CXXLD) \
	$(libpt_module_la_CXXFLAGS) $(CXXFLAGS) $(AM_LDFLAGS) \
	$(LDFLAGS) -o $@
pt_module_la_LIBADD =
am_pt_module_la_OBJECTS = pt_module_la-pt_module.lo \
	pt_module_la-bcpnn_connection.lo \
	pt_module_la-iaf_cond_alpha_bias.lo \
	pt_module_la-aeif_cond_exp_multisynapse.lo \
	pt_module_la-iaf_cond_exp_bias.lo
pt_module_la_OBJECTS = $(am_pt_module_la_OBJECTS)
pt_module_la_LINK = $(LIBTOOL) --tag=CXX $(AM_LIBTOOLFLAGS) \
	$(LIBTOOLFLAGS) --mode=link $(CXXLD) $(pt_module_la_CXXFLAGS) \
	$(CXXFLAGS) $(pt_module_la_LDFLAGS) $(LDFLAGS) -o $@
DEFAULT_INCLUDES = -I. -I$(srcdir)
depcomp = $(SHELL) $(top_srcdir)/depcomp
am__depfiles_maybe = depfiles
CXXCOMPILE = $(CXX) $(DEFS) $(DEFAULT_INCLUDES) $(INCLUDES) \
	$(AM_CPPFLAGS) $(CPPFLAGS) $(AM_CXXFLAGS) $(CXXFLAGS)
LTCXXCOMPILE = $(LIBTOOL) --tag=CXX $(AM_LIBTOOLFLAGS) $(LIBTOOLFLAGS) \
	--mode=compile $(CXX) $(DEFS) $(DEFAULT_INCLUDES) $(INCLUDES) \
	$(AM_CPPFLAGS) $(CPPFLAGS) $(AM_CXXFLAGS) $(CXXFLAGS)
CXXLD = $(CXX)
CXXLINK = $(LIBTOOL) --tag=CXX $(AM_LIBTOOLFLAGS) $(LIBTOOLFLAGS) \
	--mode=link $(CXXLD) $(AM_CXXFLAGS) $(CXXFLAGS) $(AM_LDFLAGS) \
	$(LDFLAGS) -o $@
COMPILE = $(CC) $(DEFS) $(DEFAULT_INCLUDES) $(INCLUDES) $(AM_CPPFLAGS) \
	$(CPPFLAGS) $(AM_CFLAGS) $(CFLAGS)
LTCOMPILE = $(LIBTOOL) --tag=CC $(AM_LIBTOOLFLAGS) $(LIBTOOLFLAGS) \
	--mode=compile $(CC) $(DEFS) $(DEFAULT_INCLUDES) $(INCLUDES) \
	$(AM_CPPFLAGS) $(CPPFLAGS) $(AM_CFLAGS) $(CFLAGS)
CCLD = $(CC)
LINK = $(LIBTOOL) --tag=CC $(AM_LIBTOOLFLAGS) $(LIBTOOLFLAGS) \
	--mode=link $(CCLD) $(AM_CFLAGS) $(CFLAGS) $(AM_LDFLAGS) \
	$(LDFLAGS) -o $@
SOURCES = $(libpt_module_la_SOURCES) $(pt_module_la_SOURCES)
DIST_SOURCES = $(libpt_module_la_SOURCES) $(pt_module_la_SOURCES)
nobase_pkgdataDATA_INSTALL = $(install_sh_DATA)
DATA = $(nobase_pkgdata_DATA)
ETAGS = etags
CTAGS = ctags
DISTFILES = $(DIST_COMMON) $(DIST_SOURCES) $(TEXINFOS) $(EXTRA_DIST)
distdir = $(PACKAGE)-$(VERSION)
top_distdir = $(distdir)
am__remove_distdir = \
  { test ! -d $(distdir) \
    || { find $(distdir) -type d ! -perm -200 -exec chmod u+w {} ';' \
         && rm -fr $(distdir); }; }
DIST_ARCHIVES = $(distdir).tar.gz
GZIP_ENV = --best
distuninstallcheck_listfiles = find . -type f -print
distcleancheck_listfiles = find . -type f -print
ACLOCAL = ${SHELL} /cfs/klemming/nobackup/f/fiebig/170501_Beskow_BCPNN/bootstrap-module-100725/missing --run aclocal-1.10
AMTAR = ${SHELL} /cfs/klemming/nobackup/f/fiebig/170501_Beskow_BCPNN/bootstrap-module-100725/missing --run tar
AM_CFLAGS = 
AM_CXXFLAGS = 
AR = ar
ARFLAGS = 
AS = 
AUTOCONF = ${SHELL} /cfs/klemming/nobackup/f/fiebig/170501_Beskow_BCPNN/bootstrap-module-100725/missing --run autoconf
AUTOHEADER = ${SHELL} /cfs/klemming/nobackup/f/fiebig/170501_Beskow_BCPNN/bootstrap-module-100725/missing --run autoheader
AUTOMAKE = ${SHELL} /cfs/klemming/nobackup/f/fiebig/170501_Beskow_BCPNN/bootstrap-module-100725/missing --run automake-1.10
AWK = gawk
CC = gcc
CCDEPMODE = depmode=gcc3
CFLAGS = -g -O2
CPP = gcc -E
CPPFLAGS = 
CXX = CC
CXXCPP = CC -E
CXXDEPMODE = depmode=gcc3
CXXFLAGS = 
CXX_AR = 
CYGPATH_W = echo
DEFS = -DHAVE_CONFIG_H
DEPDIR = .deps
DSYMUTIL = 
DUMPBIN = 
ECHO_C = 
ECHO_N = -n
ECHO_T = 
EGREP = /usr/bin/grep -E
EXEEXT = 
FGREP = /usr/bin/grep -F
GREP = /usr/bin/grep
HAVE_NEST = yes
HELPDIRS = /cfs/klemming/nobackup/f/fiebig/170501_Beskow_BCPNN/bootstrap-module-100725:/cfs/klemming/nobackup/f/fiebig/170501_Beskow_BCPNN/bootstrap-module-100725/sli
HOST = beskow-login2.pdc.kth.se
INCLTDL = -I${top_srcdir}/libltdl
INSTALL = /usr/bin/install -c
INSTALL_DATA = ${INSTALL} -m 644
INSTALL_PROGRAM = ${INSTALL}
INSTALL_SCRIPT = ${INSTALL}
INSTALL_STRIP_PROGRAM = $(install_sh) -c -s
KERNEL = 
LD = /usr/bin/ld -m elf_x86_64
LDFLAGS = 
LIBLTDL = ${top_build_prefix}libltdl/libltdlc.la
LIBOBJS = 
LIBS = 
LIBTOOL = $(SHELL) $(top_builddir)/libtool
LIPO = 
LN_S = ln -s
LTDLDEPS = ${top_build_prefix}libltdl/libltdlc.la
LTDLINCL = -I${top_srcdir}/libltdl
LTLIBOBJS = 
MAKE = /usr/bin/gmake
MAKEINFO = ${SHELL} /cfs/klemming/nobackup/f/fiebig/170501_Beskow_BCPNN/bootstrap-module-100725/missing --run makeinfo
MAKE_FLAGS = 
MKDIR_P = /bin/mkdir -p
NEST_COMPILER = CC
NEST_CONFIG = /pdc/vol/nest/2.2.2-py27/bin/nest-config
NEST_CPPFLAGS = -I/pdc/vol/nest/build/2.2.2-py27/libnestutil -I/pdc/vol/nest/src/nest-2.2.2/{libnestutil,librandom,sli,nestkernel,nest,topology} -fopenmp
NEST_PREFIX = /pdc/vol/nest/2.2.2-py27
NM = /usr/bin/nm -B
NMEDIT = 
OBJDUMP = objdump
OBJEXT = o
OTOOL = 
OTOOL64 = 
PACKAGE = nest
PACKAGE_BUGREPORT = nest_user@nest-initiative.org
PACKAGE_NAME = pt_module
PACKAGE_STRING = pt_module 1.0
PACKAGE_TARNAME = pt_module
PACKAGE_VERSION = 1.0
PATH_SEPARATOR = :
PKGBUILDDIR = /cfs/klemming/nobackup/f/fiebig/170501_Beskow_BCPNN/build-module-100725
PKGDATADIR = ${datarootdir}/nest
PKGDOCDIR = ${datarootdir}/doc/nest
PKGSRCDIR = /cfs/klemming/nobackup/f/fiebig/170501_Beskow_BCPNN/bootstrap-module-100725
RANLIB = ranlib
SED = /usr/bin/sed
SET_MAKE = 
SHELL = /bin/sh
STRIP = strip
VERSION = 
abs_builddir = /cfs/klemming/nobackup/f/fiebig/170501_Beskow_BCPNN/build-module-100725
abs_srcdir = /cfs/klemming/nobackup/f/fiebig/170501_Beskow_BCPNN/bootstrap-module-100725
abs_top_builddir = /cfs/klemming/nobackup/f/fiebig/170501_Beskow_BCPNN/build-module-100725
abs_top_srcdir = /cfs/klemming/nobackup/f/fiebig/170501_Beskow_BCPNN/bootstrap-module-100725
ac_ct_CC = gcc
ac_ct_CXX = CC
ac_ct_DUMPBIN = 
am__include = include
am__leading_dot = .
am__quote = 
am__tar = ${AMTAR} chof - "$$tardir"
am__untar = ${AMTAR} xf -
bindir = ${exec_prefix}/bin
build = x86_64-suse-linux-gnu
build_alias = 
build_cpu = x86_64
build_os = linux-gnu
build_vendor = suse
builddir = .
datadir = ${datarootdir}
datarootdir = ${prefix}/share
docdir = ${datarootdir}/doc/${PACKAGE_TARNAME}
dvidir = ${docdir}
exec_prefix = ${prefix}
host = x86_64-suse-linux-gnu
host_alias = 
host_cpu = x86_64
host_os = linux-gnu
host_vendor = suse
htmldir = ${docdir}
includedir = ${prefix}/include
infodir = ${datarootdir}/info
install_sh = $(SHELL) /cfs/klemming/nobackup/f/fiebig/170501_Beskow_BCPNN/bootstrap-module-100725/install-sh
libdir = ${exec_prefix}/lib/nest
libexecdir = ${exec_prefix}/libexec
localedir = ${datarootdir}/locale
localstatedir = ${prefix}/var
lt_ECHO = echo
mandir = ${datarootdir}/man
mkdir_p = /bin/mkdir -p
oldincludedir = /usr/include
pdfdir = ${docdir}
prefix = /cfs/klemming/nobackup/f/fiebig/170501_Beskow_BCPNN
program_transform_name = s,x,x,
psdir = ${docdir}
sbindir = ${exec_prefix}/sbin
sharedstatedir = ${prefix}/com
srcdir = /cfs/klemming/nobackup/f/fiebig/170501_Beskow_BCPNN/bootstrap-module-100725
subdirs =  libltdl
sysconfdir = ${prefix}/etc
target_alias = 
top_build_prefix = 
top_builddir = .
top_srcdir = /cfs/klemming/nobackup/f/fiebig/170501_Beskow_BCPNN/bootstrap-module-100725
lib_LTLIBRARIES = pt_module.la libpt_module.la
pt_module_la_CXXFLAGS = 
pt_module_la_SOURCES = pt_module.cpp                   pt_module.h         	\
                        bcpnn_connection.cpp            bcpnn_connection.h      \
                        iaf_cond_alpha_bias.cpp         iaf_cond_alpha_bias.h	\
                        aeif_cond_exp_multisynapse.cpp         aeif_cond_exp_multisynapse.h	\
                        iaf_cond_exp_bias.cpp         iaf_cond_exp_bias.h

pt_module_la_LDFLAGS = -module
libpt_module_la_CXXFLAGS = $(pt_module_la_CXXFLAGS) -DLINKED_MODULE
libpt_module_la_SOURCES = $(pt_module_la_SOURCES)
MAKEFLAGS = 
AM_CPPFLAGS = -I/pdc/vol/nest/build/2.2.2-py27/libnestutil -I/pdc/vol/nest/src/nest-2.2.2/{libnestutil,librandom,sli,nestkernel,nest,topology} -fopenmp \
             -I${top_srcdir}/libltdl      

nobase_pkgdata_DATA = \
	sli/pt_module.sli

EXTRA_DIST = sli
all: pt_module_config.h
	$(MAKE) $(AM_MAKEFLAGS) all-am

.SUFFIXES:
.SUFFIXES: .cpp .lo .o .obj
am--refresh:
	@:
$(srcdir)/Makefile.in:  $(srcdir)/Makefile.am  $(am__configure_deps)
	@for dep in $?; do \
	  case '$(am__configure_deps)' in \
	    *$$dep*) \
	      echo ' cd $(srcdir) && $(AUTOMAKE) --foreign '; \
	      cd $(srcdir) && $(AUTOMAKE) --foreign  \
		&& exit 0; \
	      exit 1;; \
	  esac; \
	done; \
	echo ' cd $(top_srcdir) && $(AUTOMAKE) --foreign  Makefile'; \
	cd $(top_srcdir) && \
	  $(AUTOMAKE) --foreign  Makefile
.PRECIOUS: Makefile
Makefile: $(srcdir)/Makefile.in $(top_builddir)/config.status
	@case '$?' in \
	  *config.status*) \
	    echo ' $(SHELL) ./config.status'; \
	    $(SHELL) ./config.status;; \
	  *) \
	    echo ' cd $(top_builddir) && $(SHELL) ./config.status $@ $(am__depfiles_maybe)'; \
	    cd $(top_builddir) && $(SHELL) ./config.status $@ $(am__depfiles_maybe);; \
	esac;

$(top_builddir)/config.status: $(top_srcdir)/configure $(CONFIG_STATUS_DEPENDENCIES)
	$(SHELL) ./config.status --recheck

$(top_srcdir)/configure:  $(am__configure_deps)
	cd $(srcdir) && $(AUTOCONF)
$(ACLOCAL_M4):  $(am__aclocal_m4_deps)
	cd $(srcdir) && $(ACLOCAL) $(ACLOCAL_AMFLAGS)

pt_module_config.h: stamp-h1
	@if test ! -f $@; then \
	  rm -f stamp-h1; \
	  $(MAKE) $(AM_MAKEFLAGS) stamp-h1; \
	else :; fi

stamp-h1: $(srcdir)/pt_module_config.h.in $(top_builddir)/config.status
	@rm -f stamp-h1
	cd $(top_builddir) && $(SHELL) ./config.status pt_module_config.h
$(srcdir)/pt_module_config.h.in:  $(am__configure_deps) 
	cd $(top_srcdir) && $(AUTOHEADER)
	rm -f stamp-h1
	touch $@

distclean-hdr:
	-rm -f pt_module_config.h stamp-h1
install-libLTLIBRARIES: $(lib_LTLIBRARIES)
	@$(NORMAL_INSTALL)
	test -z "$(libdir)" || $(MKDIR_P) "$(DESTDIR)$(libdir)"
	@list='$(lib_LTLIBRARIES)'; for p in $$list; do \
	  if test -f $$p; then \
	    f=$(am__strip_dir) \
	    echo " $(LIBTOOL) $(AM_LIBTOOLFLAGS) $(LIBTOOLFLAGS) --mode=install $(libLTLIBRARIES_INSTALL) $(INSTALL_STRIP_FLAG) '$$p' '$(DESTDIR)$(libdir)/$$f'"; \
	    $(LIBTOOL) $(AM_LIBTOOLFLAGS) $(LIBTOOLFLAGS) --mode=install $(libLTLIBRARIES_INSTALL) $(INSTALL_STRIP_FLAG) "$$p" "$(DESTDIR)$(libdir)/$$f"; \
	  else :; fi; \
	done

uninstall-libLTLIBRARIES:
	@$(NORMAL_UNINSTALL)
	@list='$(lib_LTLIBRARIES)'; for p in $$list; do \
	  p=$(am__strip_dir) \
	  echo " $(LIBTOOL) $(AM_LIBTOOLFLAGS) $(LIBTOOLFLAGS) --mode=uninstall rm -f '$(DESTDIR)$(libdir)/$$p'"; \
	  $(LIBTOOL) $(AM_LIBTOOLFLAGS) $(LIBTOOLFLAGS) --mode=uninstall rm -f "$(DESTDIR)$(libdir)/$$p"; \
	done

clean-libLTLIBRARIES:
	-test -z "$(lib_LTLIBRARIES)" || rm -f $(lib_LTLIBRARIES)
	@list='$(lib_LTLIBRARIES)'; for p in $$list; do \
	  dir="`echo $$p | sed -e 's|/[^/]*$$||'`"; \
	  test "$$dir" != "$$p" || dir=.; \
	  echo "rm -f \"$${dir}/so_locations\""; \
	  rm -f "$${dir}/so_locations"; \
	done
libpt_module.la: $(libpt_module_la_OBJECTS) $(libpt_module_la_DEPENDENCIES) 
	$(libpt_module_la_LINK) -rpath $(libdir) $(libpt_module_la_OBJECTS) $(libpt_module_la_LIBADD) $(LIBS)
pt_module.la: $(pt_module_la_OBJECTS) $(pt_module_la_DEPENDENCIES) 
	$(pt_module_la_LINK) -rpath $(libdir) $(pt_module_la_OBJECTS) $(pt_module_la_LIBADD) $(LIBS)

mostlyclean-compile:
	-rm -f *.$(OBJEXT)

distclean-compile:
	-rm -f *.tab.c

include ./$(DEPDIR)/libpt_module_la-aeif_cond_exp_multisynapse.Plo
include ./$(DEPDIR)/libpt_module_la-bcpnn_connection.Plo
include ./$(DEPDIR)/libpt_module_la-iaf_cond_alpha_bias.Plo
include ./$(DEPDIR)/libpt_module_la-iaf_cond_exp_bias.Plo
include ./$(DEPDIR)/libpt_module_la-pt_module.Plo
include ./$(DEPDIR)/pt_module_la-aeif_cond_exp_multisynapse.Plo
include ./$(DEPDIR)/pt_module_la-bcpnn_connection.Plo
include ./$(DEPDIR)/pt_module_la-iaf_cond_alpha_bias.Plo
include ./$(DEPDIR)/pt_module_la-iaf_cond_exp_bias.Plo
include ./$(DEPDIR)/pt_module_la-pt_module.Plo

.cpp.o:
	$(CXXCOMPILE) -MT $@ -MD -MP -MF $(DEPDIR)/$*.Tpo -c -o $@ $<
	mv -f $(DEPDIR)/$*.Tpo $(DEPDIR)/$*.Po
#	source='$<' object='$@' libtool=no \
#	DEPDIR=$(DEPDIR) $(CXXDEPMODE) $(depcomp) \
#	$(CXXCOMPILE) -c -o $@ $<

.cpp.obj:
	$(CXXCOMPILE) -MT $@ -MD -MP -MF $(DEPDIR)/$*.Tpo -c -o $@ `$(CYGPATH_W) '$<'`
	mv -f $(DEPDIR)/$*.Tpo $(DEPDIR)/$*.Po
#	source='$<' object='$@' libtool=no \
#	DEPDIR=$(DEPDIR) $(CXXDEPMODE) $(depcomp) \
#	$(CXXCOMPILE) -c -o $@ `$(CYGPATH_W) '$<'`

.cpp.lo:
	$(LTCXXCOMPILE) -MT $@ -MD -MP -MF $(DEPDIR)/$*.Tpo -c -o $@ $<
	mv -f $(DEPDIR)/$*.Tpo $(DEPDIR)/$*.Plo
#	source='$<' object='$@' libtool=yes \
#	DEPDIR=$(DEPDIR) $(CXXDEPMODE) $(depcomp) \
#	$(LTCXXCOMPILE) -c -o $@ $<

libpt_module_la-pt_module.lo: pt_module.cpp
	$(LIBTOOL) --tag=CXX $(AM_LIBTOOLFLAGS) $(LIBTOOLFLAGS) --mode=compile $(CXX) $(DEFS) $(DEFAULT_INCLUDES) $(INCLUDES) $(AM_CPPFLAGS) $(CPPFLAGS) $(libpt_module_la_CXXFLAGS) $(CXXFLAGS) -MT libpt_module_la-pt_module.lo -MD -MP -MF $(DEPDIR)/libpt_module_la-pt_module.Tpo -c -o libpt_module_la-pt_module.lo `test -f 'pt_module.cpp' || echo '$(srcdir)/'`pt_module.cpp
	mv -f $(DEPDIR)/libpt_module_la-pt_module.Tpo $(DEPDIR)/libpt_module_la-pt_module.Plo
#	source='pt_module.cpp' object='libpt_module_la-pt_module.lo' libtool=yes \
#	DEPDIR=$(DEPDIR) $(CXXDEPMODE) $(depcomp) \
#	$(LIBTOOL) --tag=CXX $(AM_LIBTOOLFLAGS) $(LIBTOOLFLAGS) --mode=compile $(CXX) $(DEFS) $(DEFAULT_INCLUDES) $(INCLUDES) $(AM_CPPFLAGS) $(CPPFLAGS) $(libpt_module_la_CXXFLAGS) $(CXXFLAGS) -c -o libpt_module_la-pt_module.lo `test -f 'pt_module.cpp' || echo '$(srcdir)/'`pt_module.cpp

libpt_module_la-bcpnn_connection.lo: bcpnn_connection.cpp
	$(LIBTOOL) --tag=CXX $(AM_LIBTOOLFLAGS) $(LIBTOOLFLAGS) --mode=compile $(CXX) $(DEFS) $(DEFAULT_INCLUDES) $(INCLUDES) $(AM_CPPFLAGS) $(CPPFLAGS) $(libpt_module_la_CXXFLAGS) $(CXXFLAGS) -MT libpt_module_la-bcpnn_connection.lo -MD -MP -MF $(DEPDIR)/libpt_module_la-bcpnn_connection.Tpo -c -o libpt_module_la-bcpnn_connection.lo `test -f 'bcpnn_connection.cpp' || echo '$(srcdir)/'`bcpnn_connection.cpp
	mv -f $(DEPDIR)/libpt_module_la-bcpnn_connection.Tpo $(DEPDIR)/libpt_module_la-bcpnn_connection.Plo
#	source='bcpnn_connection.cpp' object='libpt_module_la-bcpnn_connection.lo' libtool=yes \
#	DEPDIR=$(DEPDIR) $(CXXDEPMODE) $(depcomp) \
#	$(LIBTOOL) --tag=CXX $(AM_LIBTOOLFLAGS) $(LIBTOOLFLAGS) --mode=compile $(CXX) $(DEFS) $(DEFAULT_INCLUDES) $(INCLUDES) $(AM_CPPFLAGS) $(CPPFLAGS) $(libpt_module_la_CXXFLAGS) $(CXXFLAGS) -c -o libpt_module_la-bcpnn_connection.lo `test -f 'bcpnn_connection.cpp' || echo '$(srcdir)/'`bcpnn_connection.cpp

libpt_module_la-iaf_cond_alpha_bias.lo: iaf_cond_alpha_bias.cpp
	$(LIBTOOL) --tag=CXX $(AM_LIBTOOLFLAGS) $(LIBTOOLFLAGS) --mode=compile $(CXX) $(DEFS) $(DEFAULT_INCLUDES) $(INCLUDES) $(AM_CPPFLAGS) $(CPPFLAGS) $(libpt_module_la_CXXFLAGS) $(CXXFLAGS) -MT libpt_module_la-iaf_cond_alpha_bias.lo -MD -MP -MF $(DEPDIR)/libpt_module_la-iaf_cond_alpha_bias.Tpo -c -o libpt_module_la-iaf_cond_alpha_bias.lo `test -f 'iaf_cond_alpha_bias.cpp' || echo '$(srcdir)/'`iaf_cond_alpha_bias.cpp
	mv -f $(DEPDIR)/libpt_module_la-iaf_cond_alpha_bias.Tpo $(DEPDIR)/libpt_module_la-iaf_cond_alpha_bias.Plo
#	source='iaf_cond_alpha_bias.cpp' object='libpt_module_la-iaf_cond_alpha_bias.lo' libtool=yes \
#	DEPDIR=$(DEPDIR) $(CXXDEPMODE) $(depcomp) \
#	$(LIBTOOL) --tag=CXX $(AM_LIBTOOLFLAGS) $(LIBTOOLFLAGS) --mode=compile $(CXX) $(DEFS) $(DEFAULT_INCLUDES) $(INCLUDES) $(AM_CPPFLAGS) $(CPPFLAGS) $(libpt_module_la_CXXFLAGS) $(CXXFLAGS) -c -o libpt_module_la-iaf_cond_alpha_bias.lo `test -f 'iaf_cond_alpha_bias.cpp' || echo '$(srcdir)/'`iaf_cond_alpha_bias.cpp

libpt_module_la-aeif_cond_exp_multisynapse.lo: aeif_cond_exp_multisynapse.cpp
	$(LIBTOOL) --tag=CXX $(AM_LIBTOOLFLAGS) $(LIBTOOLFLAGS) --mode=compile $(CXX) $(DEFS) $(DEFAULT_INCLUDES) $(INCLUDES) $(AM_CPPFLAGS) $(CPPFLAGS) $(libpt_module_la_CXXFLAGS) $(CXXFLAGS) -MT libpt_module_la-aeif_cond_exp_multisynapse.lo -MD -MP -MF $(DEPDIR)/libpt_module_la-aeif_cond_exp_multisynapse.Tpo -c -o libpt_module_la-aeif_cond_exp_multisynapse.lo `test -f 'aeif_cond_exp_multisynapse.cpp' || echo '$(srcdir)/'`aeif_cond_exp_multisynapse.cpp
	mv -f $(DEPDIR)/libpt_module_la-aeif_cond_exp_multisynapse.Tpo $(DEPDIR)/libpt_module_la-aeif_cond_exp_multisynapse.Plo
#	source='aeif_cond_exp_multisynapse.cpp' object='libpt_module_la-aeif_cond_exp_multisynapse.lo' libtool=yes \
#	DEPDIR=$(DEPDIR) $(CXXDEPMODE) $(depcomp) \
#	$(LIBTOOL) --tag=CXX $(AM_LIBTOOLFLAGS) $(LIBTOOLFLAGS) --mode=compile $(CXX) $(DEFS) $(DEFAULT_INCLUDES) $(INCLUDES) $(AM_CPPFLAGS) $(CPPFLAGS) $(libpt_module_la_CXXFLAGS) $(CXXFLAGS) -c -o libpt_module_la-aeif_cond_exp_multisynapse.lo `test -f 'aeif_cond_exp_multisynapse.cpp' || echo '$(srcdir)/'`aeif_cond_exp_multisynapse.cpp

libpt_module_la-iaf_cond_exp_bias.lo: iaf_cond_exp_bias.cpp
	$(LIBTOOL) --tag=CXX $(AM_LIBTOOLFLAGS) $(LIBTOOLFLAGS) --mode=compile $(CXX) $(DEFS) $(DEFAULT_INCLUDES) $(INCLUDES) $(AM_CPPFLAGS) $(CPPFLAGS) $(libpt_module_la_CXXFLAGS) $(CXXFLAGS) -MT libpt_module_la-iaf_cond_exp_bias.lo -MD -MP -MF $(DEPDIR)/libpt_module_la-iaf_cond_exp_bias.Tpo -c -o libpt_module_la-iaf_cond_exp_bias.lo `test -f 'iaf_cond_exp_bias.cpp' || echo '$(srcdir)/'`iaf_cond_exp_bias.cpp
	mv -f $(DEPDIR)/libpt_module_la-iaf_cond_exp_bias.Tpo $(DEPDIR)/libpt_module_la-iaf_cond_exp_bias.Plo
#	source='iaf_cond_exp_bias.cpp' object='libpt_module_la-iaf_cond_exp_bias.lo' libtool=yes \
#	DEPDIR=$(DEPDIR) $(CXXDEPMODE) $(depcomp) \
#	$(LIBTOOL) --tag=CXX $(AM_LIBTOOLFLAGS) $(LIBTOOLFLAGS) --mode=compile $(CXX) $(DEFS) $(DEFAULT_INCLUDES) $(INCLUDES) $(AM_CPPFLAGS) $(CPPFLAGS) $(libpt_module_la_CXXFLAGS) $(CXXFLAGS) -c -o libpt_module_la-iaf_cond_exp_bias.lo `test -f 'iaf_cond_exp_bias.cpp' || echo '$(srcdir)/'`iaf_cond_exp_bias.cpp

pt_module_la-pt_module.lo: pt_module.cpp
	$(LIBTOOL) --tag=CXX $(AM_LIBTOOLFLAGS) $(LIBTOOLFLAGS) --mode=compile $(CXX) $(DEFS) $(DEFAULT_INCLUDES) $(INCLUDES) $(AM_CPPFLAGS) $(CPPFLAGS) $(pt_module_la_CXXFLAGS) $(CXXFLAGS) -MT pt_module_la-pt_module.lo -MD -MP -MF $(DEPDIR)/pt_module_la-pt_module.Tpo -c -o pt_module_la-pt_module.lo `test -f 'pt_module.cpp' || echo '$(srcdir)/'`pt_module.cpp
	mv -f $(DEPDIR)/pt_module_la-pt_module.Tpo $(DEPDIR)/pt_module_la-pt_module.Plo
#	source='pt_module.cpp' object='pt_module_la-pt_module.lo' libtool=yes \
#	DEPDIR=$(DEPDIR) $(CXXDEPMODE) $(depcomp) \
#	$(LIBTOOL) --tag=CXX $(AM_LIBTOOLFLAGS) $(LIBTOOLFLAGS) --mode=compile $(CXX) $(DEFS) $(DEFAULT_INCLUDES) $(INCLUDES) $(AM_CPPFLAGS) $(CPPFLAGS) $(pt_module_la_CXXFLAGS) $(CXXFLAGS) -c -o pt_module_la-pt_module.lo `test -f 'pt_module.cpp' || echo '$(srcdir)/'`pt_module.cpp

pt_module_la-bcpnn_connection.lo: bcpnn_connection.cpp
	$(LIBTOOL) --tag=CXX $(AM_LIBTOOLFLAGS) $(LIBTOOLFLAGS) --mode=compile $(CXX) $(DEFS) $(DEFAULT_INCLUDES) $(INCLUDES) $(AM_CPPFLAGS) $(CPPFLAGS) $(pt_module_la_CXXFLAGS) $(CXXFLAGS) -MT pt_module_la-bcpnn_connection.lo -MD -MP -MF $(DEPDIR)/pt_module_la-bcpnn_connection.Tpo -c -o pt_module_la-bcpnn_connection.lo `test -f 'bcpnn_connection.cpp' || echo '$(srcdir)/'`bcpnn_connection.cpp
	mv -f $(DEPDIR)/pt_module_la-bcpnn_connection.Tpo $(DEPDIR)/pt_module_la-bcpnn_connection.Plo
#	source='bcpnn_connection.cpp' object='pt_module_la-bcpnn_connection.lo' libtool=yes \
#	DEPDIR=$(DEPDIR) $(CXXDEPMODE) $(depcomp) \
#	$(LIBTOOL) --tag=CXX $(AM_LIBTOOLFLAGS) $(LIBTOOLFLAGS) --mode=compile $(CXX) $(DEFS) $(DEFAULT_INCLUDES) $(INCLUDES) $(AM_CPPFLAGS) $(CPPFLAGS) $(pt_module_la_CXXFLAGS) $(CXXFLAGS) -c -o pt_module_la-bcpnn_connection.lo `test -f 'bcpnn_connection.cpp' || echo '$(srcdir)/'`bcpnn_connection.cpp

pt_module_la-iaf_cond_alpha_bias.lo: iaf_cond_alpha_bias.cpp
	$(LIBTOOL) --tag=CXX $(AM_LIBTOOLFLAGS) $(LIBTOOLFLAGS) --mode=compile $(CXX) $(DEFS) $(DEFAULT_INCLUDES) $(INCLUDES) $(AM_CPPFLAGS) $(CPPFLAGS) $(pt_module_la_CXXFLAGS) $(CXXFLAGS) -MT pt_module_la-iaf_cond_alpha_bias.lo -MD -MP -MF $(DEPDIR)/pt_module_la-iaf_cond_alpha_bias.Tpo -c -o pt_module_la-iaf_cond_alpha_bias.lo `test -f 'iaf_cond_alpha_bias.cpp' || echo '$(srcdir)/'`iaf_cond_alpha_bias.cpp
	mv -f $(DEPDIR)/pt_module_la-iaf_cond_alpha_bias.Tpo $(DEPDIR)/pt_module_la-iaf_cond_alpha_bias.Plo
#	source='iaf_cond_alpha_bias.cpp' object='pt_module_la-iaf_cond_alpha_bias.lo' libtool=yes \
#	DEPDIR=$(DEPDIR) $(CXXDEPMODE) $(depcomp) \
#	$(LIBTOOL) --tag=CXX $(AM_LIBTOOLFLAGS) $(LIBTOOLFLAGS) --mode=compile $(CXX) $(DEFS) $(DEFAULT_INCLUDES) $(INCLUDES) $(AM_CPPFLAGS) $(CPPFLAGS) $(pt_module_la_CXXFLAGS) $(CXXFLAGS) -c -o pt_module_la-iaf_cond_alpha_bias.lo `test -f 'iaf_cond_alpha_bias.cpp' || echo '$(srcdir)/'`iaf_cond_alpha_bias.cpp

pt_module_la-aeif_cond_exp_multisynapse.lo: aeif_cond_exp_multisynapse.cpp
	$(LIBTOOL) --tag=CXX $(AM_LIBTOOLFLAGS) $(LIBTOOLFLAGS) --mode=compile $(CXX) $(DEFS) $(DEFAULT_INCLUDES) $(INCLUDES) $(AM_CPPFLAGS) $(CPPFLAGS) $(pt_module_la_CXXFLAGS) $(CXXFLAGS) -MT pt_module_la-aeif_cond_exp_multisynapse.lo -MD -MP -MF $(DEPDIR)/pt_module_la-aeif_cond_exp_multisynapse.Tpo -c -o pt_module_la-aeif_cond_exp_multisynapse.lo `test -f 'aeif_cond_exp_multisynapse.cpp' || echo '$(srcdir)/'`aeif_cond_exp_multisynapse.cpp
	mv -f $(DEPDIR)/pt_module_la-aeif_cond_exp_multisynapse.Tpo $(DEPDIR)/pt_module_la-aeif_cond_exp_multisynapse.Plo
#	source='aeif_cond_exp_multisynapse.cpp' object='pt_module_la-aeif_cond_exp_multisynapse.lo' libtool=yes \
#	DEPDIR=$(DEPDIR) $(CXXDEPMODE) $(depcomp) \
#	$(LIBTOOL) --tag=CXX $(AM_LIBTOOLFLAGS) $(LIBTOOLFLAGS) --mode=compile $(CXX) $(DEFS) $(DEFAULT_INCLUDES) $(INCLUDES) $(AM_CPPFLAGS) $(CPPFLAGS) $(pt_module_la_CXXFLAGS) $(CXXFLAGS) -c -o pt_module_la-aeif_cond_exp_multisynapse.lo `test -f 'aeif_cond_exp_multisynapse.cpp' || echo '$(srcdir)/'`aeif_cond_exp_multisynapse.cpp

pt_module_la-iaf_cond_exp_bias.lo: iaf_cond_exp_bias.cpp
	$(LIBTOOL) --tag=CXX $(AM_LIBTOOLFLAGS) $(LIBTOOLFLAGS) --mode=compile $(CXX) $(DEFS) $(DEFAULT_INCLUDES) $(INCLUDES) $(AM_CPPFLAGS) $(CPPFLAGS) $(pt_module_la_CXXFLAGS) $(CXXFLAGS) -MT pt_module_la-iaf_cond_exp_bias.lo -MD -MP -MF $(DEPDIR)/pt_module_la-iaf_cond_exp_bias.Tpo -c -o pt_module_la-iaf_cond_exp_bias.lo `test -f 'iaf_cond_exp_bias.cpp' || echo '$(srcdir)/'`iaf_cond_exp_bias.cpp
	mv -f $(DEPDIR)/pt_module_la-iaf_cond_exp_bias.Tpo $(DEPDIR)/pt_module_la-iaf_cond_exp_bias.Plo
#	source='iaf_cond_exp_bias.cpp' object='pt_module_la-iaf_cond_exp_bias.lo' libtool=yes \
#	DEPDIR=$(DEPDIR) $(CXXDEPMODE) $(depcomp) \
#	$(LIBTOOL) --tag=CXX $(AM_LIBTOOLFLAGS) $(LIBTOOLFLAGS) --mode=compile $(CXX) $(DEFS) $(DEFAULT_INCLUDES) $(INCLUDES) $(AM_CPPFLAGS) $(CPPFLAGS) $(pt_module_la_CXXFLAGS) $(CXXFLAGS) -c -o pt_module_la-iaf_cond_exp_bias.lo `test -f 'iaf_cond_exp_bias.cpp' || echo '$(srcdir)/'`iaf_cond_exp_bias.cpp

mostlyclean-libtool:
	-rm -f *.lo

clean-libtool:
	-rm -rf .libs _libs

distclean-libtool:
	-rm -f libtool
install-nobase_pkgdataDATA: $(nobase_pkgdata_DATA)
	@$(NORMAL_INSTALL)
	test -z "$(pkgdatadir)" || $(MKDIR_P) "$(DESTDIR)$(pkgdatadir)"
	@$(am__vpath_adj_setup) \
	list='$(nobase_pkgdata_DATA)'; for p in $$list; do \
	  if test -f "$$p"; then d=; else d="$(srcdir)/"; fi; \
	  $(am__vpath_adj) \
	  echo " $(nobase_pkgdataDATA_INSTALL) '$$d$$p' '$(DESTDIR)$(pkgdatadir)/$$f'"; \
	  $(nobase_pkgdataDATA_INSTALL) "$$d$$p" "$(DESTDIR)$(pkgdatadir)/$$f"; \
	done

uninstall-nobase_pkgdataDATA:
	@$(NORMAL_UNINSTALL)
	@$(am__vpath_adj_setup) \
	list='$(nobase_pkgdata_DATA)'; for p in $$list; do \
	  $(am__vpath_adj) \
	  echo " rm -f '$(DESTDIR)$(pkgdatadir)/$$f'"; \
	  rm -f "$(DESTDIR)$(pkgdatadir)/$$f"; \
	done

ID: $(HEADERS) $(SOURCES) $(LISP) $(TAGS_FILES)
	list='$(SOURCES) $(HEADERS) $(LISP) $(TAGS_FILES)'; \
	unique=`for i in $$list; do \
	    if test -f "$$i"; then echo $$i; else echo $(srcdir)/$$i; fi; \
	  done | \
	  $(AWK) '{ files[$$0] = 1; nonemtpy = 1; } \
	      END { if (nonempty) { for (i in files) print i; }; }'`; \
	mkid -fID $$unique
tags: TAGS

TAGS:  $(HEADERS) $(SOURCES) pt_module_config.h.in $(TAGS_DEPENDENCIES) \
		$(TAGS_FILES) $(LISP)
	tags=; \
	here=`pwd`; \
	list='$(SOURCES) $(HEADERS) pt_module_config.h.in $(LISP) $(TAGS_FILES)'; \
	unique=`for i in $$list; do \
	    if test -f "$$i"; then echo $$i; else echo $(srcdir)/$$i; fi; \
	  done | \
	  $(AWK) '{ files[$$0] = 1; nonempty = 1; } \
	      END { if (nonempty) { for (i in files) print i; }; }'`; \
	if test -z "$(ETAGS_ARGS)$$tags$$unique"; then :; else \
	  test -n "$$unique" || unique=$$empty_fix; \
	  $(ETAGS) $(ETAGSFLAGS) $(AM_ETAGSFLAGS) $(ETAGS_ARGS) \
	    $$tags $$unique; \
	fi
ctags: CTAGS
CTAGS:  $(HEADERS) $(SOURCES) pt_module_config.h.in $(TAGS_DEPENDENCIES) \
		$(TAGS_FILES) $(LISP)
	tags=; \
	list='$(SOURCES) $(HEADERS) pt_module_config.h.in $(LISP) $(TAGS_FILES)'; \
	unique=`for i in $$list; do \
	    if test -f "$$i"; then echo $$i; else echo $(srcdir)/$$i; fi; \
	  done | \
	  $(AWK) '{ files[$$0] = 1; nonempty = 1; } \
	      END { if (nonempty) { for (i in files) print i; }; }'`; \
	test -z "$(CTAGS_ARGS)$$tags$$unique" \
	  || $(CTAGS) $(CTAGSFLAGS) $(AM_CTAGSFLAGS) $(CTAGS_ARGS) \
	     $$tags $$unique

GTAGS:
	here=`$(am__cd) $(top_builddir) && pwd` \
	  && cd $(top_srcdir) \
	  && gtags -i $(GTAGS_ARGS) $$here

distclean-tags:
	-rm -f TAGS ID GTAGS GRTAGS GSYMS GPATH tags

distdir: $(DISTFILES)
	$(am__remove_distdir)
	test -d $(distdir) || mkdir $(distdir)
	@srcdirstrip=`echo "$(srcdir)" | sed 's/[].[^$$\\*]/\\\\&/g'`; \
	topsrcdirstrip=`echo "$(top_srcdir)" | sed 's/[].[^$$\\*]/\\\\&/g'`; \
	list='$(DISTFILES)'; \
	  dist_files=`for file in $$list; do echo $$file; done | \
	  sed -e "s|^$$srcdirstrip/||;t" \
	      -e "s|^$$topsrcdirstrip/|$(top_builddir)/|;t"`; \
	case $$dist_files in \
	  */*) $(MKDIR_P) `echo "$$dist_files" | \
			   sed '/\//!d;s|^|$(distdir)/|;s,/[^/]*$$,,' | \
			   sort -u` ;; \
	esac; \
	for file in $$dist_files; do \
	  if test -f $$file || test -d $$file; then d=.; else d=$(srcdir); fi; \
	  if test -d $$d/$$file; then \
	    dir=`echo "/$$file" | sed -e 's,/[^/]*$$,,'`; \
	    if test -d $(srcdir)/$$file && test $$d != $(srcdir); then \
	      cp -pR $(srcdir)/$$file $(distdir)$$dir || exit 1; \
	    fi; \
	    cp -pR $$d/$$file $(distdir)$$dir || exit 1; \
	  else \
	    test -f $(distdir)/$$file \
	    || cp -p $$d/$$file $(distdir)/$$file \
	    || exit 1; \
	  fi; \
	done
	-find $(distdir) -type d ! -perm -755 -exec chmod u+rwx,og+rx {} \; -o \
	  ! -type d ! -perm -444 -links 1 -exec chmod a+r {} \; -o \
	  ! -type d ! -perm -400 -exec chmod a+r {} \; -o \
	  ! -type d ! -perm -444 -exec $(install_sh) -c -m a+r {} {} \; \
	|| chmod -R a+r $(distdir)
dist-gzip: distdir
	tardir=$(distdir) && $(am__tar) | GZIP=$(GZIP_ENV) gzip -c >$(distdir).tar.gz
	$(am__remove_distdir)

dist-bzip2: distdir
	tardir=$(distdir) && $(am__tar) | bzip2 -9 -c >$(distdir).tar.bz2
	$(am__remove_distdir)

dist-lzma: distdir
	tardir=$(distdir) && $(am__tar) | lzma -9 -c >$(distdir).tar.lzma
	$(am__remove_distdir)

dist-tarZ: distdir
	tardir=$(distdir) && $(am__tar) | compress -c >$(distdir).tar.Z
	$(am__remove_distdir)

dist-shar: distdir
	shar $(distdir) | GZIP=$(GZIP_ENV) gzip -c >$(distdir).shar.gz
	$(am__remove_distdir)

dist-zip: distdir
	-rm -f $(distdir).zip
	zip -rq $(distdir).zip $(distdir)
	$(am__remove_distdir)

dist dist-all: distdir
	tardir=$(distdir) && $(am__tar) | GZIP=$(GZIP_ENV) gzip -c >$(distdir).tar.gz
	$(am__remove_distdir)

# This target untars the dist file and tries a VPATH configuration.  Then
# it guarantees that the distribution is self-contained by making another
# tarfile.
distcheck: dist
	case '$(DIST_ARCHIVES)' in \
	*.tar.gz*) \
	  GZIP=$(GZIP_ENV) gunzip -c $(distdir).tar.gz | $(am__untar) ;;\
	*.tar.bz2*) \
	  bunzip2 -c $(distdir).tar.bz2 | $(am__untar) ;;\
	*.tar.lzma*) \
	  unlzma -c $(distdir).tar.lzma | $(am__untar) ;;\
	*.tar.Z*) \
	  uncompress -c $(distdir).tar.Z | $(am__untar) ;;\
	*.shar.gz*) \
	  GZIP=$(GZIP_ENV) gunzip -c $(distdir).shar.gz | unshar ;;\
	*.zip*) \
	  unzip $(distdir).zip ;;\
	esac
	chmod -R a-w $(distdir); chmod u+w $(distdir)
	mkdir $(distdir)/_build
	mkdir $(distdir)/_inst
	chmod a-w $(distdir)
	dc_install_base=`$(am__cd) $(distdir)/_inst && pwd | sed -e 's,^[^:\\/]:[\\/],/,'` \
	  && dc_destdir="$${TMPDIR-/tmp}/am-dc-$$$$/" \
	  && cd $(distdir)/_build \
	  && ../configure --srcdir=.. --prefix="$$dc_install_base" \
	    $(DISTCHECK_CONFIGURE_FLAGS) \
	  && $(MAKE) $(AM_MAKEFLAGS) \
	  && $(MAKE) $(AM_MAKEFLAGS) dvi \
	  && $(MAKE) $(AM_MAKEFLAGS) check \
	  && $(MAKE) $(AM_MAKEFLAGS) install \
	  && $(MAKE) $(AM_MAKEFLAGS) installcheck \
	  && $(MAKE) $(AM_MAKEFLAGS) uninstall \
	  && $(MAKE) $(AM_MAKEFLAGS) distuninstallcheck_dir="$$dc_install_base" \
	        distuninstallcheck \
	  && chmod -R a-w "$$dc_install_base" \
	  && ({ \
	       (cd ../.. && umask 077 && mkdir "$$dc_destdir") \
	       && $(MAKE) $(AM_MAKEFLAGS) DESTDIR="$$dc_destdir" install \
	       && $(MAKE) $(AM_MAKEFLAGS) DESTDIR="$$dc_destdir" uninstall \
	       && $(MAKE) $(AM_MAKEFLAGS) DESTDIR="$$dc_destdir" \
	            distuninstallcheck_dir="$$dc_destdir" distuninstallcheck; \
	      } || { rm -rf "$$dc_destdir"; exit 1; }) \
	  && rm -rf "$$dc_destdir" \
	  && $(MAKE) $(AM_MAKEFLAGS) dist \
	  && rm -rf $(DIST_ARCHIVES) \
	  && $(MAKE) $(AM_MAKEFLAGS) distcleancheck
	$(am__remove_distdir)
	@(echo "$(distdir) archives ready for distribution: "; \
	  list='$(DIST_ARCHIVES)'; for i in $$list; do echo $$i; done) | \
	  sed -e 1h -e 1s/./=/g -e 1p -e 1x -e '$$p' -e '$$x'
distuninstallcheck:
	@cd $(distuninstallcheck_dir) \
	&& test `$(distuninstallcheck_listfiles) | wc -l` -le 1 \
	   || { echo "ERROR: files left after uninstall:" ; \
	        if test -n "$(DESTDIR)"; then \
	          echo "  (check DESTDIR support)"; \
	        fi ; \
	        $(distuninstallcheck_listfiles) ; \
	        exit 1; } >&2
distcleancheck: distclean
	@if test '$(srcdir)' = . ; then \
	  echo "ERROR: distcleancheck can only run from a VPATH build" ; \
	  exit 1 ; \
	fi
	@test `$(distcleancheck_listfiles) | wc -l` -eq 0 \
	  || { echo "ERROR: files left in build directory after distclean:" ; \
	       $(distcleancheck_listfiles) ; \
	       exit 1; } >&2
check-am: all-am
check: check-am
all-am: Makefile $(LTLIBRARIES) $(DATA) pt_module_config.h
installdirs:
	for dir in "$(DESTDIR)$(libdir)" "$(DESTDIR)$(pkgdatadir)"; do \
	  test -z "$$dir" || $(MKDIR_P) "$$dir"; \
	done
install: install-am
install-exec: install-exec-am
install-data: install-data-am
uninstall: uninstall-am

install-am: all-am
	@$(MAKE) $(AM_MAKEFLAGS) install-exec-am install-data-am

installcheck: installcheck-am
install-strip:
	$(MAKE) $(AM_MAKEFLAGS) INSTALL_PROGRAM="$(INSTALL_STRIP_PROGRAM)" \
	  install_sh_PROGRAM="$(INSTALL_STRIP_PROGRAM)" INSTALL_STRIP_FLAG=-s \
	  `test -z '$(STRIP)' || \
	    echo "INSTALL_PROGRAM_ENV=STRIPPROG='$(STRIP)'"` install
mostlyclean-generic:

clean-generic:

distclean-generic:
	-test -z "$(CONFIG_CLEAN_FILES)" || rm -f $(CONFIG_CLEAN_FILES)

maintainer-clean-generic:
	@echo "This command is intended for maintainers to use"
	@echo "it deletes files that may require special tools to rebuild."
clean: clean-am

clean-am: clean-generic clean-libLTLIBRARIES clean-libtool \
	mostlyclean-am

distclean: distclean-am
	-rm -f $(am__CONFIG_DISTCLEAN_FILES)
	-rm -rf ./$(DEPDIR)
	-rm -f Makefile
distclean-am: clean-am distclean-compile distclean-generic \
	distclean-hdr distclean-libtool distclean-tags

dvi: dvi-am

dvi-am:

html: html-am

info: info-am

info-am:

install-data-am: install-nobase_pkgdataDATA
	@$(NORMAL_INSTALL)
	$(MAKE) $(AM_MAKEFLAGS) install-data-hook

install-dvi: install-dvi-am

install-exec-am: install-libLTLIBRARIES

install-html: install-html-am

install-info: install-info-am

install-man:

install-pdf: install-pdf-am

install-ps: install-ps-am

installcheck-am:

maintainer-clean: maintainer-clean-am
	-rm -f $(am__CONFIG_DISTCLEAN_FILES)
	-rm -rf $(top_srcdir)/autom4te.cache
	-rm -rf ./$(DEPDIR)
	-rm -f Makefile
maintainer-clean-am: distclean-am maintainer-clean-generic

mostlyclean: mostlyclean-am

mostlyclean-am: mostlyclean-compile mostlyclean-generic \
	mostlyclean-libtool

pdf: pdf-am

pdf-am:

ps: ps-am

ps-am:

uninstall-am: uninstall-libLTLIBRARIES uninstall-nobase_pkgdataDATA

.MAKE: install-am install-data-am install-strip

.PHONY: CTAGS GTAGS all all-am am--refresh check check-am clean \
	clean-generic clean-libLTLIBRARIES clean-libtool ctags dist \
	dist-all dist-bzip2 dist-gzip dist-lzma dist-shar dist-tarZ \
	dist-zip distcheck distclean distclean-compile \
	distclean-generic distclean-hdr distclean-libtool \
	distclean-tags distcleancheck distdir distuninstallcheck dvi \
	dvi-am html html-am info info-am install install-am \
	install-data install-data-am install-data-hook install-dvi \
	install-dvi-am install-exec install-exec-am install-html \
	install-html-am install-info install-info-am \
	install-libLTLIBRARIES install-man install-nobase_pkgdataDATA \
	install-pdf install-pdf-am install-ps install-ps-am \
	install-strip installcheck installcheck-am installdirs \
	maintainer-clean maintainer-clean-generic mostlyclean \
	mostlyclean-compile mostlyclean-generic mostlyclean-libtool \
	pdf pdf-am ps ps-am tags uninstall uninstall-am \
	uninstall-libLTLIBRARIES uninstall-nobase_pkgdataDATA


.PHONY: install-slidoc

install-slidoc:
	NESTRCFILENAME=/dev/null $(DESTDIR)$(NEST_PREFIX)/bin/sli --userargs="/cfs/klemming/nobackup/f/fiebig/170501_Beskow_BCPNN/bootstrap-module-100725:/cfs/klemming/nobackup/f/fiebig/170501_Beskow_BCPNN/bootstrap-module-100725/sli" $(NEST_PREFIX)/share/nest/sli/install-help.sli

install-data-hook: install-exec install-slidoc
# Tell versions [3.59,3.63) of GNU make to not export all variables.
# Otherwise a system limit (for SysV at least) may be exceeded.
.NOEXPORT:
