# Supplementary material for: An Indexing Theory for Working Memory Based on Fast Hebbian Plasticity
Source: eNeuro. 2020 Mar 19;7(2):ENEURO.0374-19.2020. doi: 10.1523/ENEURO.0374-19.2020 (PMC7189483; doi:10.1523/ENEURO.0374-19.2020)
Supplement: Extended Data 1 — We use the NEST simulator (Gewaltig and Diesmann, 2007) version 2.2 for our simulations (RRID: SCR_002963), running on a Cray XC-40 Supercomputer of the PDC Centre for High Performance Computing. The custom-build spiking neural network implementation of the BCPNN learning rule for MPI-parallelized NEST is freely available on github: https://github.com/Florian-Fiebig/BCPNN-for-NEST222-MPI and included in the extended data. Further, the model is also available on ModelDB (https://modeldb.yale.edu/257610). The depositories have README files, commented code, and we are happy to help individual researchers with using the BCPNN synapse model. We here briefly describe the installation procedure of the main BCPNN synapse model on the Git repository, or in the included zip file. After extracting the main folder BCPNN-for-NEST222-MPI-master in [PATH]. The compile script compile-module.sh switches the compiler to GNU, and adds Python2.7 and NEST 2.2.2 to the environment on a Cray XC-40 via the following: module swap PrgEnv-cray PrgEnv-gnu module add python/2.7.13 site-python/2.7 module add nest/2.2.2-py27. This obviously depends on the exact supercomputer environment and available modules. The compile script automatically creates necessary bootstrap and build directories, but some adjustments might be necessary, particularly with respect to the NEST Simulator install path, specified in line 54. Next, the compile script is run on the custom module like this: sudo ./compile-module.sh module-100725/. Then in python: import nest nest.sr(‘([PATH]/BCPNN-for-NEST222-MPI-master/share/nest/sli) addpath’) nest.Install(‘[PATH]/BCPNN-for-NEST222-MPI-master/lib/nest/pt_module’) The model should now be available as ‘bcpnn_synapse’ in the list of NEST synapses: print nest.Models(‘synapses’). Download Extended Data 1, ZIP file. [file enu-eN-NWR-0374-19-s08.zip › BCPNN-for-NEST222-MPI-master/build-module-100725/config.log]

This file contains any messages produced by compilers while
running configure, to aid debugging if configure makes a mistake.

It was created by pt_module configure 1.0, which was
generated by GNU Autoconf 2.63.  Invocation command line was

  $ /cfs/klemming/nobackup/f/fiebig/170501_Beskow_BCPNN/bootstrap-module-100725/configure --with-nest=/pdc/vol/nest/2.2.2-py27/bin/nest-config --prefix=/cfs/klemming/nobackup/f/fiebig/170501_Beskow_BCPNN/

## --------- ##
## Platform. ##
## --------- ##

hostname = beskow-login2.pdc.kth.se
uname -m = x86_64
uname -r = 3.0.101-0.35.1_1.0502.8640-cray_ari_s
uname -s = Linux
uname -v = #1 SMP Sun Oct 23 03:31:24 UTC 2016

/usr/bin/uname -p = unknown
/bin/uname -X     = unknown

/bin/arch              = x86_64
/usr/bin/arch -k       = unknown
/usr/convex/getsysinfo = unknown
/usr/bin/hostinfo      = unknown
/bin/machine           = unknown
/usr/bin/oslevel       = unknown
/bin/universe          = unknown

PATH: /pdc/vol/nest/2.2.2-py27/bin
PATH: /pdc/vol/python/packages/site-python-2.7/bin
PATH: /pdc/vol/python/2.7.13/bin
PATH: /opt/cray/atp/1.7.5/bin
PATH: /opt/cray/pmi/5.0.5-1.0000.10300.134.8.ari/bin
PATH: /opt/cray/mpt/7.0.4/gni/bin
PATH: /opt/gcc/4.9.1/bin
PATH: /opt/cray/craype/2.2.1/bin
PATH: /pdc/vol/slurm/utils/0.1/bin
PATH: /opt/pdc.kth.se/heimdal/1.5.2/bin
PATH: /opt/pdc.kth.se/heimdal/1.5.2/sbin
PATH: /opt/pdc.kth.se/openafs/1.6.17-3.0.101-0.35.1_1.0502.8640-cray_ari_s/bin
PATH: /opt/pdc.kth.se/openafs/1.6.17-3.0.101-0.35.1_1.0502.8640-cray_ari_s/sbin
PATH: /opt/pdc.kth.se/openssh/5.3p1-with-pam-gsskex-20100124/bin
PATH: /opt/slurm/14.11.9/bin
PATH: /opt/cray/llm/default/bin
PATH: /opt/cray/llm/default/etc
PATH: /opt/cray/xpmem/0.1-2.0502.57015.1.15.ari/bin
PATH: /opt/cray/ugni/6.0-1.0502.10245.9.9.ari/bin
PATH: /opt/cray/udreg/2.3.2-1.0502.9889.2.20.ari/bin
PATH: /opt/cray/lustre-cray_ari_s/2.5_3.0.101_0.35.1_1.0502.8640.15.1-1.0502.18911.12.4/sbin
PATH: /opt/cray/lustre-cray_ari_s/2.5_3.0.101_0.35.1_1.0502.8640.15.1-1.0502.18911.12.4/bin
PATH: /opt/cray/alps/5.2.3-2.0502.9295.14.14.ari/sbin
PATH: /opt/cray/alps/5.2.3-2.0502.9295.14.14.ari/bin
PATH: /opt/cray/sdb/1.0-1.0502.58450.3.27.ari/bin
PATH: /opt/cray/nodestat/2.2-1.0502.58998.2.7.ari/bin
PATH: /opt/modules/3.2.6.7/bin
PATH: /usr/local/bin
PATH: /usr/bin
PATH: /bin
PATH: /usr/bin/X11
PATH: /usr/X11R6/bin
PATH: /usr/games
PATH: /usr/lib/mit/bin
PATH: /usr/lib/mit/sbin
PATH: /usr/lib/qt3/bin
PATH: /opt/cray/bin
PATH: /pdc/vol/gsl/2.3/GNU/4.9/bin


## ----------- ##
## Core tests. ##
## ----------- ##

configure:2127: checking for a BSD-compatible install
configure:2195: result: /usr/bin/install -c
configure:2206: checking whether build environment is sane
configure:2249: result: yes
configure:2274: checking for a thread-safe mkdir -p
configure:2313: result: /bin/mkdir -p
configure:2326: checking for gawk
configure:2342: found /usr/bin/gawk
configure:2353: result: gawk
configure:2364: checking whether make sets $(MAKE)
configure:2386: result: yes
configure:2578: checking build system type
configure:2596: result: x86_64-suse-linux-gnu
configure:2618: checking host system type
configure:2633: result: x86_64-suse-linux-gnu
configure:2688: checking for nest-config 
configure:2691: checking for /pdc/vol/nest/2.2.2-py27/bin/nest-config
configure:2708: result: yes
configure:2720: result: found
configure:2725: checking for NEST directory information 
configure:2731: result: -I/pdc/vol/nest/build/2.2.2-py27/libnestutil -I/pdc/vol/nest/src/nest-2.2.2/{libnestutil,librandom,sli,nestkernel,nest,topology} -fopenmp
configure:2765: checking for style of include used by make
configure:2793: result: GNU
configure:2863: checking for gcc
configure:2879: found /opt/gcc/4.9.1/bin/gcc
configure:2890: result: gcc
configure:3122: checking for C compiler version
configure:3130: gcc --version >&5
gcc (GCC) 4.9.1 20140716 (Cray Inc.)
Copyright (C) 2014 Free Software Foundation, Inc.
This is free software; see the source for copying conditions.  There is NO
warranty; not even for MERCHANTABILITY or FITNESS FOR A PARTICULAR PURPOSE.

configure:3134: $? = 0
configure:3141: gcc -v >&5
Using built-in specs.
COLLECT_GCC=/opt/gcc/4.9.1/bin/../snos/bin/gcc
COLLECT_LTO_WRAPPER=/opt/gcc/4.9.1/snos/libexec/gcc/x86_64-suse-linux/4.9.1/lto-wrapper
Target: x86_64-suse-linux
Configured with: ../cray-gcc-4.9.1/configure --prefix=/opt/gcc/4.9.1/snos --disable-nls --libdir=/opt/gcc/4.9.1/snos/lib --enable-languages=c,c++,fortran --with-gxx-include-dir=/opt/gcc/4.9.1/snos/include/g++ --with-slibdir=/opt/gcc/4.9.1/snos/lib --with-system-zlib --enable-shared --enable-__cxa_atexit --build=x86_64-suse-linux --with-ppl --with-cloog
Thread model: posix
gcc version 4.9.1 20140716 (Cray Inc.) (GCC) 
configure:3145: $? = 0
configure:3152: gcc -V >&5
gcc: error: unrecognized command line option '-V'
gcc: fatal error: no input files
compilation terminated.
configure:3156: $? = 1
configure:3179: checking for C compiler default output file name
configure:3201: gcc    conftest.c  >&5
configure:3205: $? = 0
configure:3243: result: a.out
configure:3262: checking whether the C compiler works
configure:3272: ./a.out
configure:3276: $? = 0
configure:3295: result: yes
configure:3302: checking whether we are cross compiling
configure:3304: result: no
configure:3307: checking for suffix of executables
configure:3314: gcc -o conftest    conftest.c  >&5
configure:3318: $? = 0
configure:3344: result: 
configure:3350: checking for suffix of object files
configure:3376: gcc -c   conftest.c >&5
configure:3380: $? = 0
configure:3405: result: o
configure:3409: checking whether we are using the GNU C compiler
configure:3438: gcc -c   conftest.c >&5
configure:3445: $? = 0
configure:3462: result: yes
configure:3471: checking whether gcc accepts -g
configure:3501: gcc -c -g  conftest.c >&5
configure:3508: $? = 0
configure:3609: result: yes
configure:3626: checking for gcc option to accept ISO C89
configure:3700: gcc  -c -g -O2  conftest.c >&5
configure:3707: $? = 0
configure:3730: result: none needed
configure:3750: checking dependency style of gcc
configure:3841: result: gcc3
configure:3862: checking how to run the C preprocessor
configure:3902: gcc -E  conftest.c
configure:3909: $? = 0
configure:3940: gcc -E  conftest.c
conftest.c:10:28: fatal error: ac_nonexistent.h: No such file or directory
 #include <ac_nonexistent.h>
                            ^
compilation terminated.
configure:3947: $? = 1
configure: failed program was:
| /* confdefs.h.  */
| #define PACKAGE_NAME "pt_module"
| #define PACKAGE_TARNAME "pt_module"
| #define PACKAGE_VERSION "1.0"
| #define PACKAGE_STRING "pt_module 1.0"
| #define PACKAGE_BUGREPORT "nest_user@nest-initiative.org"
| #define PACKAGE "nest"
| #define VERSION ""
| /* end confdefs.h.  */
| #include <ac_nonexistent.h>
configure:3980: result: gcc -E
configure:4009: gcc -E  conftest.c
configure:4016: $? = 0
configure:4047: gcc -E  conftest.c
conftest.c:10:28: fatal error: ac_nonexistent.h: No such file or directory
 #include <ac_nonexistent.h>
                            ^
compilation terminated.
configure:4054: $? = 1
configure: failed program was:
| /* confdefs.h.  */
| #define PACKAGE_NAME "pt_module"
| #define PACKAGE_TARNAME "pt_module"
| #define PACKAGE_VERSION "1.0"
| #define PACKAGE_STRING "pt_module 1.0"
| #define PACKAGE_BUGREPORT "nest_user@nest-initiative.org"
| #define PACKAGE "nest"
| #define VERSION ""
| /* end confdefs.h.  */
| #include <ac_nonexistent.h>
configure:4094: checking for grep that handles long lines and -e
configure:4154: result: /usr/bin/grep
configure:4159: checking for egrep
configure:4223: result: /usr/bin/grep -E
configure:4228: checking for ANSI C header files
configure:4258: gcc -c -g -O2  conftest.c >&5
configure:4265: $? = 0
configure:4364: gcc -o conftest -g -O2   conftest.c  >&5
configure:4368: $? = 0
configure:4374: ./conftest
configure:4378: $? = 0
configure:4396: result: yes
configure:4420: checking for sys/types.h
configure:4441: gcc -c -g -O2  conftest.c >&5
configure:4448: $? = 0
configure:4465: result: yes
configure:4420: checking for sys/stat.h
configure:4441: gcc -c -g -O2  conftest.c >&5
configure:4448: $? = 0
configure:4465: result: yes
configure:4420: checking for stdlib.h
configure:4441: gcc -c -g -O2  conftest.c >&5
configure:4448: $? = 0
configure:4465: result: yes
configure:4420: checking for string.h
configure:4441: gcc -c -g -O2  conftest.c >&5
configure:4448: $? = 0
configure:4465: result: yes
configure:4420: checking for memory.h
configure:4441: gcc -c -g -O2  conftest.c >&5
configure:4448: $? = 0
configure:4465: result: yes
configure:4420: checking for strings.h
configure:4441: gcc -c -g -O2  conftest.c >&5
configure:4448: $? = 0
configure:4465: result: yes
configure:4420: checking for inttypes.h
configure:4441: gcc -c -g -O2  conftest.c >&5
configure:4448: $? = 0
configure:4465: result: yes
configure:4420: checking for stdint.h
configure:4441: gcc -c -g -O2  conftest.c >&5
configure:4448: $? = 0
configure:4465: result: yes
configure:4420: checking for unistd.h
configure:4441: gcc -c -g -O2  conftest.c >&5
configure:4448: $? = 0
configure:4465: result: yes
configure:4490: checking minix/config.h usability
configure:4507: gcc -c -g -O2  conftest.c >&5
conftest.c:53:26: fatal error: minix/config.h: No such file or directory
 #include <minix/config.h>
                          ^
compilation terminated.
configure:4514: $? = 1
configure: failed program was:
| /* confdefs.h.  */
| #define PACKAGE_NAME "pt_module"
| #define PACKAGE_TARNAME "pt_module"
| #define PACKAGE_VERSION "1.0"
| #define PACKAGE_STRING "pt_module 1.0"
| #define PACKAGE_BUGREPORT "nest_user@nest-initiative.org"
| #define PACKAGE "nest"
| #define VERSION ""
| #define STDC_HEADERS 1
| #define HAVE_SYS_TYPES_H 1
| #define HAVE_SYS_STAT_H 1
| #define HAVE_STDLIB_H 1
| #define HAVE_STRING_H 1
| #define HAVE_MEMORY_H 1
| #define HAVE_STRINGS_H 1
| #define HAVE_INTTYPES_H 1
| #define HAVE_STDINT_H 1
| #define HAVE_UNISTD_H 1
| /* end confdefs.h.  */
| #include <stdio.h>
| #ifdef HAVE_SYS_TYPES_H
| # include <sys/types.h>
| #endif
| #ifdef HAVE_SYS_STAT_H
| # include <sys/stat.h>
| #endif
| #ifdef STDC_HEADERS
| # include <stdlib.h>
| # include <stddef.h>
| #else
| # ifdef HAVE_STDLIB_H
| #  include <stdlib.h>
| # endif
| #endif
| #ifdef HAVE_STRING_H
| # if !defined STDC_HEADERS && defined HAVE_MEMORY_H
| #  include <memory.h>
| # endif
| # include <string.h>
| #endif
| #ifdef HAVE_STRINGS_H
| # include <strings.h>
| #endif
| #ifdef HAVE_INTTYPES_H
| # include <inttypes.h>
| #endif
| #ifdef HAVE_STDINT_H
| # include <stdint.h>
| #endif
| #ifdef HAVE_UNISTD_H
| # include <unistd.h>
| #endif
| #include <minix/config.h>
configure:4528: result: no
configure:4532: checking minix/config.h presence
configure:4547: gcc -E  conftest.c
conftest.c:20:26: fatal error: minix/config.h: No such file or directory
 #include <minix/config.h>
                          ^
compilation terminated.
configure:4554: $? = 1
configure: failed program was:
| /* confdefs.h.  */
| #define PACKAGE_NAME "pt_module"
| #define PACKAGE_TARNAME "pt_module"
| #define PACKAGE_VERSION "1.0"
| #define PACKAGE_STRING "pt_module 1.0"
| #define PACKAGE_BUGREPORT "nest_user@nest-initiative.org"
| #define PACKAGE "nest"
| #define VERSION ""
| #define STDC_HEADERS 1
| #define HAVE_SYS_TYPES_H 1
| #define HAVE_SYS_STAT_H 1
| #define HAVE_STDLIB_H 1
| #define HAVE_STRING_H 1
| #define HAVE_MEMORY_H 1
| #define HAVE_STRINGS_H 1
| #define HAVE_INTTYPES_H 1
| #define HAVE_STDINT_H 1
| #define HAVE_UNISTD_H 1
| /* end confdefs.h.  */
| #include <minix/config.h>
configure:4568: result: no
configure:4601: checking for minix/config.h
configure:4608: result: no
configure:4639: checking whether it is safe to define __EXTENSIONS__
configure:4667: gcc -c -g -O2  conftest.c >&5
configure:4674: $? = 0
configure:4689: result: yes
configure:4774: checking for CC
configure:4790: found /opt/cray/craype/2.2.1/bin/CC
configure:4801: result: CC
configure:4828: checking for C++ compiler version
configure:4836: CC --version >&5
g++ (GCC) 4.9.1 20140716 (Cray Inc.)
Copyright (C) 2014 Free Software Foundation, Inc.
This is free software; see the source for copying conditions.  There is NO
warranty; not even for MERCHANTABILITY or FITNESS FOR A PARTICULAR PURPOSE.

configure:4840: $? = 0
configure:4847: CC -v >&5
Using built-in specs.
COLLECT_GCC=/opt/gcc/4.9.1/bin/../snos/bin/g++
COLLECT_LTO_WRAPPER=/opt/gcc/4.9.1/snos/libexec/gcc/x86_64-suse-linux/4.9.1/lto-wrapper
Target: x86_64-suse-linux
Configured with: ../cray-gcc-4.9.1/configure --prefix=/opt/gcc/4.9.1/snos --disable-nls --libdir=/opt/gcc/4.9.1/snos/lib --enable-languages=c,c++,fortran --with-gxx-include-dir=/opt/gcc/4.9.1/snos/include/g++ --with-slibdir=/opt/gcc/4.9.1/snos/lib --with-system-zlib --enable-shared --enable-__cxa_atexit --build=x86_64-suse-linux --with-ppl --with-cloog
Thread model: posix
gcc version 4.9.1 20140716 (Cray Inc.) (GCC) 
COMPILER_PATH=/opt/gcc/4.9.1/snos/libexec/gcc/x86_64-suse-linux/4.9.1/:/opt/gcc/4.9.1/snos/libexec/gcc/x86_64-suse-linux/4.9.1/:/opt/gcc/4.9.1/snos/libexec/gcc/x86_64-suse-linux/:/opt/gcc/4.9.1/snos/lib/gcc/x86_64-suse-linux/4.9.1/:/opt/gcc/4.9.1/snos/lib/gcc/x86_64-suse-linux/
LIBRARY_PATH=/opt/gcc/4.9.1/snos/lib/gcc/x86_64-suse-linux/4.9.1/:/opt/gcc/4.9.1/snos/lib/gcc/x86_64-suse-linux/4.9.1/../../../../lib64/:/lib/../lib64/:/usr/lib/../lib64/:/opt/gcc/4.9.1/snos/lib/gcc/x86_64-suse-linux/4.9.1/../../../:/lib/:/usr/lib/
COLLECT_GCC_OPTIONS='-march=core-avx2' '-static' '-D' '__CRAYXC' '-D' '__CRAY_HASWELL' '-D' '__CRAYXT_COMPUTE_LINUX_TARGET' '-u' 'pthread_mutex_trylock' '-u' 'pthread_mutex_destroy' '-u' 'pthread_create' '-D' '__TARGET_LINUX__' '-v' '-I' '/opt/cray/libsci/13.0.1/GNU/49/haswell/include' '-I' '/opt/cray/mpt/7.0.4/gni/mpich2-gnu/49/include' '-I' '/opt/cray/rca/1.0.0-2.0502.57212.2.56.ari/include' '-I' '/opt/cray/pmi/5.0.5-1.0000.10300.134.8.ari/include' '-I' '/opt/cray/xpmem/0.1-2.0502.57015.1.15.ari/include' '-I' '/opt/cray/gni-headers/4.0-1.0502.10317.9.2.ari/include' '-I' '/opt/cray/ugni/6.0-1.0502.10245.9.9.ari/include' '-I' '/opt/cray/udreg/2.3.2-1.0502.9889.2.20.ari/include' '-I' '/opt/cray/alps/5.2.3-2.0502.9295.14.14.ari/include' '-I' '/pdc/vol/gsl/2.3/GNU/4.9/include' '-I' '/opt/cray/wlm_detect/1.0-1.0502.57063.1.1.ari/include' '-I' '/opt/cray/krca/1.0.0-2.0502.62017.3.1.ari/include' '-I' '/opt/cray-hss-devel/7.2.0/include' '-L/opt/cray/libsci/13.0.1/GNU/49/haswell/lib' '-L/opt/cray/dmapp/default/lib64' '-L/opt/cray/mpt/7.0.4/gni/mpich2-gnu/49/lib' '-L/opt/cray/dmapp/default/lib64' '-L/opt/cray/mpt/7.0.4/gni/mpich2-gnu/49/lib' '-L/opt/cray/dmapp/default/lib64' '-L/opt/cray/mpt/7.0.4/gni/mpich2-gnu/49/lib' '-L/opt/cray/rca/1.0.0-2.0502.57212.2.56.ari/lib64' '-L/opt/cray/pmi/5.0.5-1.0000.10300.134.8.ari/lib64' '-L/opt/cray/xpmem/0.1-2.0502.57015.1.15.ari/lib64' '-L/opt/cray/ugni/6.0-1.0502.10245.9.9.ari/lib64' '-L/opt/cray/udreg/2.3.2-1.0502.9889.2.20.ari/lib64' '-L/opt/cray/alps/5.2.3-2.0502.9295.14.14.ari/lib64' '-L/opt/cray/atp/1.7.5/lib' '-L/pdc/vol/gsl/2.3/GNU/4.9/lib' '-L/opt/cray/wlm_detect/1.0-1.0502.57063.1.1.ari/lib64'
 /opt/gcc/4.9.1/snos/libexec/gcc/x86_64-suse-linux/4.9.1/collect2 -m elf_x86_64 -static -u pthread_mutex_trylock -u pthread_mutex_destroy -u pthread_create /usr/lib/../lib64/crt1.o /usr/lib/../lib64/crti.o /opt/gcc/4.9.1/snos/lib/gcc/x86_64-suse-linux/4.9.1/crtbeginT.o -L/opt/cray/libsci/13.0.1/GNU/49/haswell/lib -L/opt/cray/dmapp/default/lib64 -L/opt/cray/mpt/7.0.4/gni/mpich2-gnu/49/lib -L/opt/cray/dmapp/default/lib64 -L/opt/cray/mpt/7.0.4/gni/mpich2-gnu/49/lib -L/opt/cray/dmapp/default/lib64 -L/opt/cray/mpt/7.0.4/gni/mpich2-gnu/49/lib -L/opt/cray/rca/1.0.0-2.0502.57212.2.56.ari/lib64 -L/opt/cray/pmi/5.0.5-1.0000.10300.134.8.ari/lib64 -L/opt/cray/xpmem/0.1-2.0502.57015.1.15.ari/lib64 -L/opt/cray/ugni/6.0-1.0502.10245.9.9.ari/lib64 -L/opt/cray/udreg/2.3.2-1.0502.9889.2.20.ari/lib64 -L/opt/cray/alps/5.2.3-2.0502.9295.14.14.ari/lib64 -L/opt/cray/atp/1.7.5/lib -L/pdc/vol/gsl/2.3/GNU/4.9/lib -L/opt/cray/wlm_detect/1.0-1.0502.57063.1.1.ari/lib64 -L/opt/gcc/4.9.1/snos/lib/gcc/x86_64-suse-linux/4.9.1 -L/opt/gcc/4.9.1/snos/lib/gcc/x86_64-suse-linux/4.9.1/../../../../lib64 -L/lib/../lib64 -L/usr/lib/../lib64 -L/opt/gcc/4.9.1/snos/lib/gcc/x86_64-suse-linux/4.9.1/../../.. -lAtpSigHandler -lAtpSigHCommData --undefined=_ATP_Data_Globals --undefined=__atpHandlerInstall -lpthread -lsci_gnu_49_mpi -lsci_gnu_49 -lm -lgsl -lgslcblas -lm -lmpichcxx_gnu_49 -lrt -lugni -lpthread -lpmi -lm -lmpich_gnu_49 -lrt -lugni -lpthread -lpmi -lm -lmpl -lpmi -lpthread -lalpslli -lpthread -lwlm_detect -lugni -lpthread -lalpsutil -lpthread -lrca -lxpmem -ludreg --as-needed -lgfortran -lquadmath --no-as-needed --as-needed -lm --no-as-needed --as-needed -lpthread --no-as-needed -lstdc++ -lm --start-group -lgcc -lgcc_eh -lc --end-group /opt/gcc/4.9.1/snos/lib/gcc/x86_64-suse-linux/4.9.1/crtend.o /usr/lib/../lib64/crtn.o
/usr/lib/../lib64/crt1.o: In function `_start':
/usr/src/packages/BUILD/glibc-2.11.3/csu/../sysdeps/x86_64/elf/start.S:109: undefined reference to `main'
collect2: error: ld returned 1 exit status
configure:4851: $? = 1
configure:4858: CC -V >&5
g++: error: unrecognized command line option '-V'
configure:4862: $? = 1
configure:4865: checking whether we are using the GNU C++ compiler
configure:4894: CC -c   conftest.cpp >&5
configure:4901: $? = 0
configure:4918: result: yes
configure:4927: checking whether CC accepts -g
configure:4957: CC -c -g  conftest.cpp >&5
configure:4964: $? = 0
configure:5065: result: yes
configure:5090: checking dependency style of CC
configure:5181: result: gcc3
configure:5204: checking for a sed that does not truncate output
configure:5270: result: /usr/bin/sed
configure:5288: checking for fgrep
configure:5352: result: /usr/bin/grep -F
configure:5387: checking for ld used by gcc
configure:5454: result: /usr/bin/ld
configure:5463: checking if the linker (/usr/bin/ld) is GNU ld
configure:5478: result: yes
configure:5504: checking for a BSD-compatible install
configure:5572: result: /usr/bin/install -c
configure:5634: checking for BSD- or MS-compatible name lister (nm)
configure:5683: result: /usr/bin/nm -B
configure:5801: checking the name lister (/usr/bin/nm -B) interface
configure:5808: gcc -c -g -O2  conftest.c >&5
configure:5811: /usr/bin/nm -B "conftest.o"
configure:5814: output
0000000000000000 B some_variable
configure:5821: result: BSD nm
configure:5824: checking whether ln -s works
configure:5828: result: yes
configure:5836: checking the maximum length of command line arguments
configure:5956: result: 1572864
configure:5973: checking whether the shell understands some XSI constructs
configure:5983: result: yes
configure:5987: checking whether the shell understands "+="
configure:5993: result: yes
configure:6028: checking for /usr/bin/ld option to reload object files
configure:6035: result: -r
configure:6104: checking for objdump
configure:6120: found /usr/bin/objdump
configure:6131: result: objdump
configure:6163: checking how to recognize dependent libraries
configure:6359: result: pass_all
configure:6419: checking for ar
configure:6435: found /usr/bin/ar
configure:6446: result: ar
configure:6524: checking for strip
configure:6540: found /usr/bin/strip
configure:6551: result: strip
configure:6623: checking for ranlib
configure:6639: found /usr/bin/ranlib
configure:6650: result: ranlib
configure:6740: checking command to parse /usr/bin/nm -B output from gcc object
configure:6858: gcc -c -g -O2  conftest.c >&5
configure:6861: $? = 0
configure:6865: /usr/bin/nm -B conftest.o \| sed -n -e 's/^.*[	 ]\([ABCDGIRSTW][ABCDGIRSTW]*\)[	 ][	 ]*\([_A-Za-z][_A-Za-z0-9]*\)$/\1 \2 \2/p' \> conftest.nm
configure:6868: $? = 0
configure:6922: gcc -o conftest -g -O2   conftest.c conftstm.o >&5
configure:6925: $? = 0
configure:6963: result: ok
configure:7058: gcc -c -g -O2  conftest.c >&5
configure:7061: $? = 0
configure:7828: checking for dlfcn.h
configure:7849: gcc -c -g -O2  conftest.c >&5
configure:7856: $? = 0
configure:7873: result: yes
configure:8000: checking for C++ compiler version
configure:8008: CC --version >&5
g++ (GCC) 4.9.1 20140716 (Cray Inc.)
Copyright (C) 2014 Free Software Foundation, Inc.
This is free software; see the source for copying conditions.  There is NO
warranty; not even for MERCHANTABILITY or FITNESS FOR A PARTICULAR PURPOSE.

configure:8012: $? = 0
configure:8019: CC -v >&5
Using built-in specs.
COLLECT_GCC=/opt/gcc/4.9.1/bin/../snos/bin/g++
COLLECT_LTO_WRAPPER=/opt/gcc/4.9.1/snos/libexec/gcc/x86_64-suse-linux/4.9.1/lto-wrapper
Target: x86_64-suse-linux
Configured with: ../cray-gcc-4.9.1/configure --prefix=/opt/gcc/4.9.1/snos --disable-nls --libdir=/opt/gcc/4.9.1/snos/lib --enable-languages=c,c++,fortran --with-gxx-include-dir=/opt/gcc/4.9.1/snos/include/g++ --with-slibdir=/opt/gcc/4.9.1/snos/lib --with-system-zlib --enable-shared --enable-__cxa_atexit --build=x86_64-suse-linux --with-ppl --with-cloog
Thread model: posix
gcc version 4.9.1 20140716 (Cray Inc.) (GCC) 
COMPILER_PATH=/opt/gcc/4.9.1/snos/libexec/gcc/x86_64-suse-linux/4.9.1/:/opt/gcc/4.9.1/snos/libexec/gcc/x86_64-suse-linux/4.9.1/:/opt/gcc/4.9.1/snos/libexec/gcc/x86_64-suse-linux/:/opt/gcc/4.9.1/snos/lib/gcc/x86_64-suse-linux/4.9.1/:/opt/gcc/4.9.1/snos/lib/gcc/x86_64-suse-linux/
LIBRARY_PATH=/opt/gcc/4.9.1/snos/lib/gcc/x86_64-suse-linux/4.9.1/:/opt/gcc/4.9.1/snos/lib/gcc/x86_64-suse-linux/4.9.1/../../../../lib64/:/lib/../lib64/:/usr/lib/../lib64/:/opt/gcc/4.9.1/snos/lib/gcc/x86_64-suse-linux/4.9.1/../../../:/lib/:/usr/lib/
COLLECT_GCC_OPTIONS='-march=core-avx2' '-static' '-D' '__CRAYXC' '-D' '__CRAY_HASWELL' '-D' '__CRAYXT_COMPUTE_LINUX_TARGET' '-u' 'pthread_mutex_trylock' '-u' 'pthread_mutex_destroy' '-u' 'pthread_create' '-D' '__TARGET_LINUX__' '-v' '-I' '/opt/cray/libsci/13.0.1/GNU/49/haswell/include' '-I' '/opt/cray/mpt/7.0.4/gni/mpich2-gnu/49/include' '-I' '/opt/cray/rca/1.0.0-2.0502.57212.2.56.ari/include' '-I' '/opt/cray/pmi/5.0.5-1.0000.10300.134.8.ari/include' '-I' '/opt/cray/xpmem/0.1-2.0502.57015.1.15.ari/include' '-I' '/opt/cray/gni-headers/4.0-1.0502.10317.9.2.ari/include' '-I' '/opt/cray/ugni/6.0-1.0502.10245.9.9.ari/include' '-I' '/opt/cray/udreg/2.3.2-1.0502.9889.2.20.ari/include' '-I' '/opt/cray/alps/5.2.3-2.0502.9295.14.14.ari/include' '-I' '/pdc/vol/gsl/2.3/GNU/4.9/include' '-I' '/opt/cray/wlm_detect/1.0-1.0502.57063.1.1.ari/include' '-I' '/opt/cray/krca/1.0.0-2.0502.62017.3.1.ari/include' '-I' '/opt/cray-hss-devel/7.2.0/include' '-L/opt/cray/libsci/13.0.1/GNU/49/haswell/lib' '-L/opt/cray/dmapp/default/lib64' '-L/opt/cray/mpt/7.0.4/gni/mpich2-gnu/49/lib' '-L/opt/cray/dmapp/default/lib64' '-L/opt/cray/mpt/7.0.4/gni/mpich2-gnu/49/lib' '-L/opt/cray/dmapp/default/lib64' '-L/opt/cray/mpt/7.0.4/gni/mpich2-gnu/49/lib' '-L/opt/cray/rca/1.0.0-2.0502.57212.2.56.ari/lib64' '-L/opt/cray/pmi/5.0.5-1.0000.10300.134.8.ari/lib64' '-L/opt/cray/xpmem/0.1-2.0502.57015.1.15.ari/lib64' '-L/opt/cray/ugni/6.0-1.0502.10245.9.9.ari/lib64' '-L/opt/cray/udreg/2.3.2-1.0502.9889.2.20.ari/lib64' '-L/opt/cray/alps/5.2.3-2.0502.9295.14.14.ari/lib64' '-L/opt/cray/atp/1.7.5/lib' '-L/pdc/vol/gsl/2.3/GNU/4.9/lib' '-L/opt/cray/wlm_detect/1.0-1.0502.57063.1.1.ari/lib64'
 /opt/gcc/4.9.1/snos/libexec/gcc/x86_64-suse-linux/4.9.1/collect2 -m elf_x86_64 -static -u pthread_mutex_trylock -u pthread_mutex_destroy -u pthread_create /usr/lib/../lib64/crt1.o /usr/lib/../lib64/crti.o /opt/gcc/4.9.1/snos/lib/gcc/x86_64-suse-linux/4.9.1/crtbeginT.o -L/opt/cray/libsci/13.0.1/GNU/49/haswell/lib -L/opt/cray/dmapp/default/lib64 -L/opt/cray/mpt/7.0.4/gni/mpich2-gnu/49/lib -L/opt/cray/dmapp/default/lib64 -L/opt/cray/mpt/7.0.4/gni/mpich2-gnu/49/lib -L/opt/cray/dmapp/default/lib64 -L/opt/cray/mpt/7.0.4/gni/mpich2-gnu/49/lib -L/opt/cray/rca/1.0.0-2.0502.57212.2.56.ari/lib64 -L/opt/cray/pmi/5.0.5-1.0000.10300.134.8.ari/lib64 -L/opt/cray/xpmem/0.1-2.0502.57015.1.15.ari/lib64 -L/opt/cray/ugni/6.0-1.0502.10245.9.9.ari/lib64 -L/opt/cray/udreg/2.3.2-1.0502.9889.2.20.ari/lib64 -L/opt/cray/alps/5.2.3-2.0502.9295.14.14.ari/lib64 -L/opt/cray/atp/1.7.5/lib -L/pdc/vol/gsl/2.3/GNU/4.9/lib -L/opt/cray/wlm_detect/1.0-1.0502.57063.1.1.ari/lib64 -L/opt/gcc/4.9.1/snos/lib/gcc/x86_64-suse-linux/4.9.1 -L/opt/gcc/4.9.1/snos/lib/gcc/x86_64-suse-linux/4.9.1/../../../../lib64 -L/lib/../lib64 -L/usr/lib/../lib64 -L/opt/gcc/4.9.1/snos/lib/gcc/x86_64-suse-linux/4.9.1/../../.. -lAtpSigHandler -lAtpSigHCommData --undefined=_ATP_Data_Globals --undefined=__atpHandlerInstall -lpthread -lsci_gnu_49_mpi -lsci_gnu_49 -lm -lgsl -lgslcblas -lm -lmpichcxx_gnu_49 -lrt -lugni -lpthread -lpmi -lm -lmpich_gnu_49 -lrt -lugni -lpthread -lpmi -lm -lmpl -lpmi -lpthread -lalpslli -lpthread -lwlm_detect -lugni -lpthread -lalpsutil -lpthread -lrca -lxpmem -ludreg --as-needed -lgfortran -lquadmath --no-as-needed --as-needed -lm --no-as-needed --as-needed -lpthread --no-as-needed -lstdc++ -lm --start-group -lgcc -lgcc_eh -lc --end-group /opt/gcc/4.9.1/snos/lib/gcc/x86_64-suse-linux/4.9.1/crtend.o /usr/lib/../lib64/crtn.o
/usr/lib/../lib64/crt1.o: In function `_start':
/usr/src/packages/BUILD/glibc-2.11.3/csu/../sysdeps/x86_64/elf/start.S:109: undefined reference to `main'
collect2: error: ld returned 1 exit status
configure:8023: $? = 1
configure:8030: CC -V >&5
g++: error: unrecognized command line option '-V'
configure:8034: $? = 1
configure:8037: checking whether we are using the GNU C++ compiler
configure:8090: result: yes
configure:8099: checking whether CC accepts -g
configure:8237: result: yes
configure:8262: checking dependency style of CC
configure:8353: result: gcc3
configure:8376: checking how to run the C++ preprocessor
configure:8412: CC -E  conftest.cpp
configure:8419: $? = 0
configure:8450: CC -E  conftest.cpp
conftest.cpp:26:28: fatal error: ac_nonexistent.h: No such file or directory
 #include <ac_nonexistent.h>
                            ^
compilation terminated.
configure:8457: $? = 1
configure: failed program was:
| /* confdefs.h.  */
| #define PACKAGE_NAME "pt_module"
| #define PACKAGE_TARNAME "pt_module"
| #define PACKAGE_VERSION "1.0"
| #define PACKAGE_STRING "pt_module 1.0"
| #define PACKAGE_BUGREPORT "nest_user@nest-initiative.org"
| #define PACKAGE "nest"
| #define VERSION ""
| #define STDC_HEADERS 1
| #define HAVE_SYS_TYPES_H 1
| #define HAVE_SYS_STAT_H 1
| #define HAVE_STDLIB_H 1
| #define HAVE_STRING_H 1
| #define HAVE_MEMORY_H 1
| #define HAVE_STRINGS_H 1
| #define HAVE_INTTYPES_H 1
| #define HAVE_STDINT_H 1
| #define HAVE_UNISTD_H 1
| #define __EXTENSIONS__ 1
| #define _ALL_SOURCE 1
| #define _GNU_SOURCE 1
| #define _POSIX_PTHREAD_SEMANTICS 1
| #define _TANDEM_SOURCE 1
| #define HAVE_DLFCN_H 1
| /* end confdefs.h.  */
| #include <ac_nonexistent.h>
configure:8490: result: CC -E
configure:8519: CC -E  conftest.cpp
configure:8526: $? = 0
configure:8557: CC -E  conftest.cpp
conftest.cpp:26:28: fatal error: ac_nonexistent.h: No such file or directory
 #include <ac_nonexistent.h>
                            ^
compilation terminated.
configure:8564: $? = 1
configure: failed program was:
| /* confdefs.h.  */
| #define PACKAGE_NAME "pt_module"
| #define PACKAGE_TARNAME "pt_module"
| #define PACKAGE_VERSION "1.0"
| #define PACKAGE_STRING "pt_module 1.0"
| #define PACKAGE_BUGREPORT "nest_user@nest-initiative.org"
| #define PACKAGE "nest"
| #define VERSION ""
| #define STDC_HEADERS 1
| #define HAVE_SYS_TYPES_H 1
| #define HAVE_SYS_STAT_H 1
| #define HAVE_STDLIB_H 1
| #define HAVE_STRING_H 1
| #define HAVE_MEMORY_H 1
| #define HAVE_STRINGS_H 1
| #define HAVE_INTTYPES_H 1
| #define HAVE_STDINT_H 1
| #define HAVE_UNISTD_H 1
| #define __EXTENSIONS__ 1
| #define _ALL_SOURCE 1
| #define _GNU_SOURCE 1
| #define _POSIX_PTHREAD_SEMANTICS 1
| #define _TANDEM_SOURCE 1
| #define HAVE_DLFCN_H 1
| /* end confdefs.h.  */
| #include <ac_nonexistent.h>
configure:8778: checking for objdir
configure:8793: result: .libs
configure:9085: checking if gcc supports -fno-rtti -fno-exceptions
configure:9103: gcc -c -g -O2  -fno-rtti -fno-exceptions conftest.c >&5
cc1: warning: command line option '-fno-rtti' is valid for C++/ObjC++ but not for C
configure:9107: $? = 0
configure:9120: result: no
configure:9140: checking for gcc option to produce PIC
configure:9412: result: -fPIC -DPIC
configure:9424: checking if gcc PIC flag -fPIC -DPIC works
configure:9442: gcc -c -g -O2  -fPIC -DPIC -DPIC conftest.c >&5
configure:9446: $? = 0
configure:9459: result: yes
configure:9483: checking if gcc static flag -static works
configure:9511: result: yes
configure:9526: checking if gcc supports -c -o file.o
configure:9547: gcc -c -g -O2  -o out/conftest2.o conftest.c >&5
configure:9551: $? = 0
configure:9573: result: yes
configure:9581: checking if gcc supports -c -o file.o
configure:9628: result: yes
configure:9661: checking whether the gcc linker (/usr/bin/ld -m elf_x86_64) supports shared libraries
configure:10735: result: yes
configure:10772: checking whether -lc should be explicitly linked in
configure:10777: gcc -c -g -O2  conftest.c >&5
configure:10780: $? = 0
configure:10795: gcc -shared conftest.o  -v -Wl,-soname -Wl,conftest -o conftest 2\>\&1 \| /usr/bin/grep  -lc  \>/dev/null 2\>\&1
configure:10798: $? = 0
configure:10810: result: no
configure:10974: checking dynamic linker characteristics
configure:11417: gcc -o conftest -g -O2   -Wl,-rpath -Wl,/foo conftest.c  >&5
configure:11424: $? = 0
configure:11657: result: GNU/Linux ld.so
configure:11759: checking how to hardcode library paths into programs
configure:11784: result: immediate
configure:12617: checking whether stripping libraries is possible
configure:12622: result: yes
configure:12657: checking if libtool supports shared libraries
configure:12659: result: yes
configure:12662: checking whether to build shared libraries
configure:12683: result: yes
configure:12686: checking whether to build static libraries
configure:12690: result: yes
configure:12840: checking for ld used by CC
configure:12907: result: /usr/bin/ld -m elf_x86_64
configure:12916: checking if the linker (/usr/bin/ld -m elf_x86_64) is GNU ld
configure:12931: result: yes
configure:12986: checking whether the CC linker (/usr/bin/ld -m elf_x86_64) supports shared libraries
configure:13961: result: yes
configure:13989: CC -c   conftest.cpp >&5
configure:13992: $? = 0
configure:14174: checking for CC option to produce PIC
configure:14491: result: -fPIC -DPIC
configure:14500: checking if CC PIC flag -fPIC -DPIC works
configure:14518: CC -c   -fPIC -DPIC -DPIC conftest.cpp >&5
configure:14522: $? = 0
configure:14535: result: yes
configure:14556: checking if CC static flag -static works
configure:14584: result: yes
configure:14596: checking if CC supports -c -o file.o
configure:14617: CC -c   -o out/conftest2.o conftest.cpp >&5
configure:14621: $? = 0
configure:14643: result: yes
configure:14648: checking if CC supports -c -o file.o
configure:14695: result: yes
configure:14725: checking whether the CC linker (/usr/bin/ld -m elf_x86_64) supports shared libraries
configure:14751: result: yes
configure:14888: checking dynamic linker characteristics
configure:15279: CC -o conftest    -Wl,-rpath -Wl,/foo conftest.cpp  >&5
configure:15286: $? = 0
configure:15519: result: GNU/Linux ld.so
configure:15570: checking how to hardcode library paths into programs
configure:15595: result: immediate
configure:15672: checking how to run the C++ preprocessor
configure:15786: result: CC -E
configure:15815: CC -E  conftest.cpp
configure:15822: $? = 0
configure:15853: CC -E  conftest.cpp
conftest.cpp:27:28: fatal error: ac_nonexistent.h: No such file or directory
 #include <ac_nonexistent.h>
                            ^
compilation terminated.
configure:15860: $? = 1
configure: failed program was:
| /* confdefs.h.  */
| #define PACKAGE_NAME "pt_module"
| #define PACKAGE_TARNAME "pt_module"
| #define PACKAGE_VERSION "1.0"
| #define PACKAGE_STRING "pt_module 1.0"
| #define PACKAGE_BUGREPORT "nest_user@nest-initiative.org"
| #define PACKAGE "nest"
| #define VERSION ""
| #define STDC_HEADERS 1
| #define HAVE_SYS_TYPES_H 1
| #define HAVE_SYS_STAT_H 1
| #define HAVE_STDLIB_H 1
| #define HAVE_STRING_H 1
| #define HAVE_MEMORY_H 1
| #define HAVE_STRINGS_H 1
| #define HAVE_INTTYPES_H 1
| #define HAVE_STDINT_H 1
| #define HAVE_UNISTD_H 1
| #define __EXTENSIONS__ 1
| #define _ALL_SOURCE 1
| #define _GNU_SOURCE 1
| #define _POSIX_PTHREAD_SEMANTICS 1
| #define _TANDEM_SOURCE 1
| #define HAVE_DLFCN_H 1
| #define LT_OBJDIR ".libs/"
| /* end confdefs.h.  */
| #include <ac_nonexistent.h>
configure:15904: checking for gmake
configure:15922: found /usr/bin/gmake
configure:15934: result: /usr/bin/gmake
configure:16127: creating ./config.status

## ---------------------- ##
## Running config.status. ##
## ---------------------- ##

This file was extended by pt_module config.status 1.0, which was
generated by GNU Autoconf 2.63.  Invocation command line was

  CONFIG_FILES    = 
  CONFIG_HEADERS  = 
  CONFIG_LINKS    = 
  CONFIG_COMMANDS = 
  $ ./config.status 

on beskow-login2.pdc.kth.se

config.status:1073: creating Makefile
config.status:1073: creating pt_module_config.h
config.status:1340: executing depfiles commands
config.status:1340: executing libtool commands
configure:18672: === configuring in libltdl (/cfs/klemming/nobackup/f/fiebig/170501_Beskow_BCPNN/build-module-100725/libltdl)
configure:18775: running /bin/sh /cfs/klemming/nobackup/f/fiebig/170501_Beskow_BCPNN/bootstrap-module-100725/libltdl/configure --disable-option-checking '--prefix=/cfs/klemming/nobackup/f/fiebig/170501_Beskow_BCPNN'  '--with-nest=/pdc/vol/nest/2.2.2-py27/bin/nest-config' '--enable-ltdl-convenience' --cache-file=/dev/null --srcdir=/cfs/klemming/nobackup/f/fiebig/170501_Beskow_BCPNN/bootstrap-module-100725/libltdl

## ---------------- ##
## Cache variables. ##
## ---------------- ##

ac_cv_build=x86_64-suse-linux-gnu
ac_cv_c_compiler_gnu=yes
ac_cv_cxx_compiler_gnu=yes
ac_cv_env_CCC_set=
ac_cv_env_CCC_value=
ac_cv_env_CC_set=
ac_cv_env_CC_value=
ac_cv_env_CFLAGS_set=
ac_cv_env_CFLAGS_value=
ac_cv_env_CPPFLAGS_set=
ac_cv_env_CPPFLAGS_value=
ac_cv_env_CPP_set=
ac_cv_env_CPP_value=
ac_cv_env_CXXCPP_set=
ac_cv_env_CXXCPP_value=
ac_cv_env_CXXFLAGS_set=
ac_cv_env_CXXFLAGS_value=
ac_cv_env_CXX_set=
ac_cv_env_CXX_value=
ac_cv_env_LDFLAGS_set=
ac_cv_env_LDFLAGS_value=
ac_cv_env_LIBS_set=
ac_cv_env_LIBS_value=
ac_cv_env_build_alias_set=
ac_cv_env_build_alias_value=
ac_cv_env_host_alias_set=
ac_cv_env_host_alias_value=
ac_cv_env_target_alias_set=
ac_cv_env_target_alias_value=
ac_cv_file__pdc_vol_nest_2_2_2_py27_bin_nest_config=yes
ac_cv_header_dlfcn_h=yes
ac_cv_header_inttypes_h=yes
ac_cv_header_memory_h=yes
ac_cv_header_minix_config_h=no
ac_cv_header_stdc=yes
ac_cv_header_stdint_h=yes
ac_cv_header_stdlib_h=yes
ac_cv_header_string_h=yes
ac_cv_header_strings_h=yes
ac_cv_header_sys_stat_h=yes
ac_cv_header_sys_types_h=yes
ac_cv_header_unistd_h=yes
ac_cv_host=x86_64-suse-linux-gnu
ac_cv_objext=o
ac_cv_path_EGREP='/usr/bin/grep -E'
ac_cv_path_FGREP='/usr/bin/grep -F'
ac_cv_path_GREP=/usr/bin/grep
ac_cv_path_MAKE=/usr/bin/gmake
ac_cv_path_SED=/usr/bin/sed
ac_cv_path_install='/usr/bin/install -c'
ac_cv_path_mkdir=/bin/mkdir
ac_cv_prog_AWK=gawk
ac_cv_prog_CPP='gcc -E'
ac_cv_prog_CXXCPP='CC -E'
ac_cv_prog_ac_ct_AR=ar
ac_cv_prog_ac_ct_CC=gcc
ac_cv_prog_ac_ct_CXX=CC
ac_cv_prog_ac_ct_OBJDUMP=objdump
ac_cv_prog_ac_ct_RANLIB=ranlib
ac_cv_prog_ac_ct_STRIP=strip
ac_cv_prog_cc_c89=
ac_cv_prog_cc_g=yes
ac_cv_prog_cxx_g=yes
ac_cv_prog_make_make_set=yes
ac_cv_safe_to_define___extensions__=yes
am_cv_CC_dependencies_compiler_type=gcc3
am_cv_CXX_dependencies_compiler_type=gcc3
lt_cv_deplibs_check_method=pass_all
lt_cv_file_magic_cmd='$MAGIC_CMD'
lt_cv_file_magic_test_file=
lt_cv_ld_reload_flag=-r
lt_cv_nm_interface='BSD nm'
lt_cv_objdir=.libs
lt_cv_path_LD=/usr/bin/ld
lt_cv_path_LDCXX='/usr/bin/ld -m elf_x86_64'
lt_cv_path_NM='/usr/bin/nm -B'
lt_cv_prog_compiler_c_o=yes
lt_cv_prog_compiler_c_o_CXX=yes
lt_cv_prog_compiler_pic_works=yes
lt_cv_prog_compiler_pic_works_CXX=yes
lt_cv_prog_compiler_rtti_exceptions=no
lt_cv_prog_compiler_static_works=yes
lt_cv_prog_compiler_static_works_CXX=yes
lt_cv_prog_gnu_ld=yes
lt_cv_prog_gnu_ldcxx=yes
lt_cv_sys_global_symbol_pipe='sed -n -e '\''s/^.*[	 ]\([ABCDGIRSTW][ABCDGIRSTW]*\)[	 ][	 ]*\([_A-Za-z][_A-Za-z0-9]*\)$/\1 \2 \2/p'\'''
lt_cv_sys_global_symbol_to_c_name_address='sed -n -e '\''s/^: \([^ ]*\) $/  {\"\1\", (void *) 0},/p'\'' -e '\''s/^[ABCDGIRSTW]* \([^ ]*\) \([^ ]*\)$/  {"\2", (void *) \&\2},/p'\'''
lt_cv_sys_global_symbol_to_c_name_address_lib_prefix='sed -n -e '\''s/^: \([^ ]*\) $/  {\"\1\", (void *) 0},/p'\'' -e '\''s/^[ABCDGIRSTW]* \([^ ]*\) \(lib[^ ]*\)$/  {"\2", (void *) \&\2},/p'\'' -e '\''s/^[ABCDGIRSTW]* \([^ ]*\) \([^ ]*\)$/  {"lib\2", (void *) \&\2},/p'\'''
lt_cv_sys_global_symbol_to_cdecl='sed -n -e '\''s/^T .* \(.*\)$/extern int \1();/p'\'' -e '\''s/^[ABCDGIRSTW]* .* \(.*\)$/extern char \1;/p'\'''
lt_cv_sys_max_cmd_len=1572864

## ----------------- ##
## Output variables. ##
## ----------------- ##

ACLOCAL='${SHELL} /cfs/klemming/nobackup/f/fiebig/170501_Beskow_BCPNN/bootstrap-module-100725/missing --run aclocal-1.10'
AMDEPBACKSLASH='\'
AMDEP_FALSE='#'
AMDEP_TRUE=''
AMTAR='${SHELL} /cfs/klemming/nobackup/f/fiebig/170501_Beskow_BCPNN/bootstrap-module-100725/missing --run tar'
AM_CFLAGS=''
AM_CXXFLAGS=''
AR='ar'
ARFLAGS=''
AS=''
AUTOCONF='${SHELL} /cfs/klemming/nobackup/f/fiebig/170501_Beskow_BCPNN/bootstrap-module-100725/missing --run autoconf'
AUTOHEADER='${SHELL} /cfs/klemming/nobackup/f/fiebig/170501_Beskow_BCPNN/bootstrap-module-100725/missing --run autoheader'
AUTOMAKE='${SHELL} /cfs/klemming/nobackup/f/fiebig/170501_Beskow_BCPNN/bootstrap-module-100725/missing --run automake-1.10'
AWK='gawk'
CC='gcc'
CCDEPMODE='depmode=gcc3'
CFLAGS='-g -O2'
CPP='gcc -E'
CPPFLAGS=''
CXX='CC'
CXXCPP='CC -E'
CXXDEPMODE='depmode=gcc3'
CXXFLAGS=''
CXX_AR=''
CYGPATH_W='echo'
DEFS='-DHAVE_CONFIG_H'
DEPDIR='.deps'
DSYMUTIL=''
DUMPBIN=''
ECHO_C=''
ECHO_N='-n'
ECHO_T=''
EGREP='/usr/bin/grep -E'
EXEEXT=''
FGREP='/usr/bin/grep -F'
GREP='/usr/bin/grep'
HAVE_NEST='yes'
HELPDIRS='/cfs/klemming/nobackup/f/fiebig/170501_Beskow_BCPNN/bootstrap-module-100725:/cfs/klemming/nobackup/f/fiebig/170501_Beskow_BCPNN/bootstrap-module-100725/sli'
HOST='beskow-login2.pdc.kth.se'
INCLTDL='-I${top_srcdir}/libltdl'
INSTALL_DATA='${INSTALL} -m 644'
INSTALL_PROGRAM='${INSTALL}'
INSTALL_SCRIPT='${INSTALL}'
INSTALL_STRIP_PROGRAM='$(install_sh) -c -s'
KERNEL=''
LD='/usr/bin/ld -m elf_x86_64'
LDFLAGS=''
LIBLTDL='${top_build_prefix}libltdl/libltdlc.la'
LIBOBJS=''
LIBS=''
LIBTOOL='$(SHELL) $(top_builddir)/libtool'
LIPO=''
LN_S='ln -s'
LTDLDEPS='${top_build_prefix}libltdl/libltdlc.la'
LTDLINCL='-I${top_srcdir}/libltdl'
LTLIBOBJS=''
MAKE='/usr/bin/gmake'
MAKEINFO='${SHELL} /cfs/klemming/nobackup/f/fiebig/170501_Beskow_BCPNN/bootstrap-module-100725/missing --run makeinfo'
MAKE_FLAGS=''
MKDIR_P='/bin/mkdir -p'
NEST_COMPILER='CC'
NEST_CONFIG='/pdc/vol/nest/2.2.2-py27/bin/nest-config'
NEST_CPPFLAGS='-I/pdc/vol/nest/build/2.2.2-py27/libnestutil -I/pdc/vol/nest/src/nest-2.2.2/{libnestutil,librandom,sli,nestkernel,nest,topology} -fopenmp'
NEST_PREFIX='/pdc/vol/nest/2.2.2-py27'
NM='/usr/bin/nm -B'
NMEDIT=''
OBJDUMP='objdump'
OBJEXT='o'
OTOOL64=''
OTOOL=''
PACKAGE='nest'
PACKAGE_BUGREPORT='nest_user@nest-initiative.org'
PACKAGE_NAME='pt_module'
PACKAGE_STRING='pt_module 1.0'
PACKAGE_TARNAME='pt_module'
PACKAGE_VERSION='1.0'
PATH_SEPARATOR=':'
PKGBUILDDIR='/cfs/klemming/nobackup/f/fiebig/170501_Beskow_BCPNN/build-module-100725'
PKGDATADIR='${datarootdir}/nest'
PKGDOCDIR='${datarootdir}/doc/nest'
PKGSRCDIR='/cfs/klemming/nobackup/f/fiebig/170501_Beskow_BCPNN/bootstrap-module-100725'
RANLIB='ranlib'
SED='/usr/bin/sed'
SET_MAKE=''
SHELL='/bin/sh'
STRIP='strip'
VERSION=''
ac_ct_CC='gcc'
ac_ct_CXX='CC'
ac_ct_DUMPBIN=''
am__fastdepCC_FALSE='#'
am__fastdepCC_TRUE=''
am__fastdepCXX_FALSE='#'
am__fastdepCXX_TRUE=''
am__include='include'
am__isrc=' -I$(srcdir)'
am__leading_dot='.'
am__quote=''
am__tar='${AMTAR} chof - "$$tardir"'
am__untar='${AMTAR} xf -'
bindir='${exec_prefix}/bin'
build='x86_64-suse-linux-gnu'
build_alias=''
build_cpu='x86_64'
build_os='linux-gnu'
build_vendor='suse'
datadir='${datarootdir}'
datarootdir='${prefix}/share'
docdir='${datarootdir}/doc/${PACKAGE_TARNAME}'
dvidir='${docdir}'
exec_prefix='${prefix}'
host='x86_64-suse-linux-gnu'
host_alias=''
host_cpu='x86_64'
host_os='linux-gnu'
host_vendor='suse'
htmldir='${docdir}'
includedir='${prefix}/include'
infodir='${datarootdir}/info'
install_sh='$(SHELL) /cfs/klemming/nobackup/f/fiebig/170501_Beskow_BCPNN/bootstrap-module-100725/install-sh'
libdir='${exec_prefix}/lib'
libexecdir='${exec_prefix}/libexec'
localedir='${datarootdir}/locale'
localstatedir='${prefix}/var'
lt_ECHO='echo'
mandir='${datarootdir}/man'
mkdir_p='/bin/mkdir -p'
oldincludedir='/usr/include'
pdfdir='${docdir}'
prefix='/cfs/klemming/nobackup/f/fiebig/170501_Beskow_BCPNN'
program_transform_name='s,x,x,'
psdir='${docdir}'
sbindir='${exec_prefix}/sbin'
sharedstatedir='${prefix}/com'
subdirs=' libltdl'
sysconfdir='${prefix}/etc'
target_alias=''

## ----------- ##
## confdefs.h. ##
## ----------- ##

#define PACKAGE_NAME "pt_module"
#define PACKAGE_TARNAME "pt_module"
#define PACKAGE_VERSION "1.0"
#define PACKAGE_STRING "pt_module 1.0"
#define PACKAGE_BUGREPORT "nest_user@nest-initiative.org"
#define PACKAGE "nest"
#define VERSION ""
#define STDC_HEADERS 1
#define HAVE_SYS_TYPES_H 1
#define HAVE_SYS_STAT_H 1
#define HAVE_STDLIB_H 1
#define HAVE_STRING_H 1
#define HAVE_MEMORY_H 1
#define HAVE_STRINGS_H 1
#define HAVE_INTTYPES_H 1
#define HAVE_STDINT_H 1
#define HAVE_UNISTD_H 1
#define __EXTENSIONS__ 1
#define _ALL_SOURCE 1
#define _GNU_SOURCE 1
#define _POSIX_PTHREAD_SEMANTICS 1
#define _TANDEM_SOURCE 1
#define HAVE_DLFCN_H 1
#define LT_OBJDIR ".libs/"

configure: exit 0
