# Supplementary material for: An Indexing Theory for Working Memory Based on Fast Hebbian Plasticity
Source: eNeuro. 2020 Mar 19;7(2):ENEURO.0374-19.2020. doi: 10.1523/ENEURO.0374-19.2020 (PMC7189483; doi:10.1523/ENEURO.0374-19.2020)
Supplement: Extended Data 1 — We use the NEST simulator (Gewaltig and Diesmann, 2007) version 2.2 for our simulations (RRID: SCR_002963), running on a Cray XC-40 Supercomputer of the PDC Centre for High Performance Computing. The custom-build spiking neural network implementation of the BCPNN learning rule for MPI-parallelized NEST is freely available on github: https://github.com/Florian-Fiebig/BCPNN-for-NEST222-MPI and included in the extended data. Further, the model is also available on ModelDB (https://modeldb.yale.edu/257610). The depositories have README files, commented code, and we are happy to help individual researchers with using the BCPNN synapse model. We here briefly describe the installation procedure of the main BCPNN synapse model on the Git repository, or in the included zip file. After extracting the main folder BCPNN-for-NEST222-MPI-master in [PATH]. The compile script compile-module.sh switches the compiler to GNU, and adds Python2.7 and NEST 2.2.2 to the environment on a Cray XC-40 via the following: module swap PrgEnv-cray PrgEnv-gnu module add python/2.7.13 site-python/2.7 module add nest/2.2.2-py27. This obviously depends on the exact supercomputer environment and available modules. The compile script automatically creates necessary bootstrap and build directories, but some adjustments might be necessary, particularly with respect to the NEST Simulator install path, specified in line 54. Next, the compile script is run on the custom module like this: sudo ./compile-module.sh module-100725/. Then in python: import nest nest.sr(‘([PATH]/BCPNN-for-NEST222-MPI-master/share/nest/sli) addpath’) nest.Install(‘[PATH]/BCPNN-for-NEST222-MPI-master/lib/nest/pt_module’) The model should now be available as ‘bcpnn_synapse’ in the list of NEST synapses: print nest.Models(‘synapses’). Download Extended Data 1, ZIP file. [file enu-eN-NWR-0374-19-s08.zip › BCPNN-for-NEST222-MPI-master/build-module-100725/libltdl/Makefile]

# Makefile.in generated by automake 1.10.1 from Makefile.am.
# Makefile.  Generated from Makefile.in by configure.

# Copyright (C) 1994, 1995, 1996, 1997, 1998, 1999, 2000, 2001, 2002,
# 2003, 2004, 2005, 2006, 2007, 2008  Free Software Foundation, Inc.
# This Makefile.in is free software; the Free Software Foundation
# gives unlimited permission to copy and/or distribute it,
# with or without modifications, as long as this notice is preserved.

# This program is distributed in the hope that it will be useful,
# but WITHOUT ANY WARRANTY, to the extent permitted by law; without
# even the implied warranty of MERCHANTABILITY or FITNESS FOR A
# PARTICULAR PURPOSE.


#####


VPATH = /cfs/klemming/nobackup/f/fiebig/170501_Beskow_BCPNN/bootstrap-module-100725/libltdl
pkgdatadir = $(datadir)/libltdl
pkglibdir = $(libdir)/libltdl
pkgincludedir = $(includedir)/libltdl
am__cd = CDPATH="$${ZSH_VERSION+.}$(PATH_SEPARATOR)" && cd
install_sh_DATA = $(install_sh) -c -m 644
install_sh_PROGRAM = $(install_sh) -c
install_sh_SCRIPT = $(install_sh) -c
INSTALL_HEADER = $(INSTALL_DATA)
transform = $(program_transform_name)
NORMAL_INSTALL = :
PRE_INSTALL = :
POST_INSTALL = :
NORMAL_UNINSTALL = :
PRE_UNINSTALL = :
POST_UNINSTALL = :
build_triplet = x86_64-unknown-linux-gnu
host_triplet = x86_64-unknown-linux-gnu
#am__append_1 = ltdl.h
#am__append_2 = libltdl.la
am__append_3 = libltdlc.la
subdir = .
DIST_COMMON = README $(am__configure_deps) $(am__include_HEADERS_DIST) \
	$(am__ltdlinclude_HEADERS_DIST) $(srcdir)/Makefile.am \
	$(srcdir)/Makefile.in $(srcdir)/config-h.in \
	$(top_srcdir)/configure COPYING.LIB argz.c config/compile \
	config/config.guess config/config.sub config/depcomp \
	config/install-sh config/ltmain.sh  \
	config/missing  lt__dirent.c lt__strl.c
ACLOCAL_M4 = $(top_srcdir)/aclocal.m4
am__aclocal_m4_deps = $(top_srcdir)/m4/argz.m4 \
	$(top_srcdir)/m4/libtool.m4 $(top_srcdir)/m4/ltdl.m4 \
	$(top_srcdir)/m4/ltoptions.m4 $(top_srcdir)/m4/ltsugar.m4 \
	$(top_srcdir)/m4/ltversion.m4 $(top_srcdir)/m4/lt~obsolete.m4 \
	$(top_srcdir)/configure.ac
am__configure_deps = $(am__aclocal_m4_deps) $(CONFIGURE_DEPENDENCIES) \
	$(ACLOCAL_M4)
am__CONFIG_DISTCLEAN_FILES = config.status config.cache config.log \
 configure.lineno config.status.lineno
mkinstalldirs = $(install_sh) -d
CONFIG_HEADER = config.h
CONFIG_CLEAN_FILES =
am__vpath_adj_setup = srcdirstrip=`echo "$(srcdir)" | sed 's|.|.|g'`;
am__vpath_adj = case $$p in \
    $(srcdir)/*) f=`echo "$$p" | sed "s|^$$srcdirstrip/||"`;; \
    *) f=$$p;; \
  esac;
am__strip_dir = `echo $$p | sed -e 's|^.*/||'`;
am__installdirs = "$(DESTDIR)$(libdir)" "$(DESTDIR)$(includedir)" \
	"$(DESTDIR)$(ltdlincludedir)"
libLTLIBRARIES_INSTALL = $(INSTALL)
LTLIBRARIES = $(lib_LTLIBRARIES) $(noinst_LTLIBRARIES)
dld_link_la_DEPENDENCIES =
am_dld_link_la_OBJECTS = dld_link.lo
dld_link_la_OBJECTS = $(am_dld_link_la_OBJECTS)
dld_link_la_LINK = $(LIBTOOL) --tag=CC $(AM_LIBTOOLFLAGS) \
	$(LIBTOOLFLAGS) --mode=link $(CCLD) $(AM_CFLAGS) $(CFLAGS) \
	$(dld_link_la_LDFLAGS) $(LDFLAGS) -o $@
am__DEPENDENCIES_1 =
dlopen_la_DEPENDENCIES = $(am__DEPENDENCIES_1)
am_dlopen_la_OBJECTS = dlopen.lo
dlopen_la_OBJECTS = $(am_dlopen_la_OBJECTS)
dlopen_la_LINK = $(LIBTOOL) --tag=CC $(AM_LIBTOOLFLAGS) \
	$(LIBTOOLFLAGS) --mode=link $(CCLD) $(AM_CFLAGS) $(CFLAGS) \
	$(dlopen_la_LDFLAGS) $(LDFLAGS) -o $@
dyld_la_LIBADD =
am_dyld_la_OBJECTS = dyld.lo
dyld_la_OBJECTS = $(am_dyld_la_OBJECTS)
dyld_la_LINK = $(LIBTOOL) --tag=CC $(AM_LIBTOOLFLAGS) $(LIBTOOLFLAGS) \
	--mode=link $(CCLD) $(AM_CFLAGS) $(CFLAGS) $(dyld_la_LDFLAGS) \
	$(LDFLAGS) -o $@
am_libltdl_la_OBJECTS = libltdl_la-preopen.lo libltdl_la-lt__alloc.lo \
	libltdl_la-lt_dlloader.lo libltdl_la-lt_error.lo \
	libltdl_la-ltdl.lo libltdl_la-slist.lo
libltdl_la_OBJECTS = $(am_libltdl_la_OBJECTS)
libltdl_la_LINK = $(LIBTOOL) --tag=CC $(AM_LIBTOOLFLAGS) \
	$(LIBTOOLFLAGS) --mode=link $(CCLD) $(AM_CFLAGS) $(CFLAGS) \
	$(libltdl_la_LDFLAGS) $(LDFLAGS) -o $@
#am_libltdl_la_rpath = -rpath $(libdir)
am__objects_1 = libltdlc_la-preopen.lo libltdlc_la-lt__alloc.lo \
	libltdlc_la-lt_dlloader.lo libltdlc_la-lt_error.lo \
	libltdlc_la-ltdl.lo libltdlc_la-slist.lo
am_libltdlc_la_OBJECTS = $(am__objects_1)
libltdlc_la_OBJECTS = $(am_libltdlc_la_OBJECTS)
libltdlc_la_LINK = $(LIBTOOL) --tag=CC $(AM_LIBTOOLFLAGS) \
	$(LIBTOOLFLAGS) --mode=link $(CCLD) $(AM_CFLAGS) $(CFLAGS) \
	$(libltdlc_la_LDFLAGS) $(LDFLAGS) -o $@
am_libltdlc_la_rpath =
load_add_on_la_LIBADD =
am_load_add_on_la_OBJECTS = load_add_on.lo
load_add_on_la_OBJECTS = $(am_load_add_on_la_OBJECTS)
load_add_on_la_LINK = $(LIBTOOL) --tag=CC $(AM_LIBTOOLFLAGS) \
	$(LIBTOOLFLAGS) --mode=link $(CCLD) $(AM_CFLAGS) $(CFLAGS) \
	$(load_add_on_la_LDFLAGS) $(LDFLAGS) -o $@
loadlibrary_la_LIBADD =
am_loadlibrary_la_OBJECTS = loadlibrary.lo
loadlibrary_la_OBJECTS = $(am_loadlibrary_la_OBJECTS)
loadlibrary_la_LINK = $(LIBTOOL) --tag=CC $(AM_LIBTOOLFLAGS) \
	$(LIBTOOLFLAGS) --mode=link $(CCLD) $(AM_CFLAGS) $(CFLAGS) \
	$(loadlibrary_la_LDFLAGS) $(LDFLAGS) -o $@
shl_load_la_DEPENDENCIES = $(am__DEPENDENCIES_1)
am_shl_load_la_OBJECTS = shl_load.lo
shl_load_la_OBJECTS = $(am_shl_load_la_OBJECTS)
shl_load_la_LINK = $(LIBTOOL) --tag=CC $(AM_LIBTOOLFLAGS) \
	$(LIBTOOLFLAGS) --mode=link $(CCLD) $(AM_CFLAGS) $(CFLAGS) \
	$(shl_load_la_LDFLAGS) $(LDFLAGS) -o $@
DEFAULT_INCLUDES = -I. -I$(srcdir)
depcomp = $(SHELL) $(top_srcdir)/config/depcomp
am__depfiles_maybe = depfiles
COMPILE = $(CC) $(DEFS) $(DEFAULT_INCLUDES) $(INCLUDES) $(AM_CPPFLAGS) \
	$(CPPFLAGS) $(AM_CFLAGS) $(CFLAGS)
LTCOMPILE = $(LIBTOOL) --tag=CC $(AM_LIBTOOLFLAGS) $(LIBTOOLFLAGS) \
	--mode=compile $(CC) $(DEFS) $(DEFAULT_INCLUDES) $(INCLUDES) \
	$(AM_CPPFLAGS) $(CPPFLAGS) $(AM_CFLAGS) $(CFLAGS)
CCLD = $(CC)
LINK = $(LIBTOOL) --tag=CC $(AM_LIBTOOLFLAGS) $(LIBTOOLFLAGS) \
	--mode=link $(CCLD) $(AM_CFLAGS) $(CFLAGS) $(AM_LDFLAGS) \
	$(LDFLAGS) -o $@
SOURCES = $(dld_link_la_SOURCES) $(dlopen_la_SOURCES) \
	$(dyld_la_SOURCES) $(libltdl_la_SOURCES) \
	$(libltdlc_la_SOURCES) $(load_add_on_la_SOURCES) \
	$(loadlibrary_la_SOURCES) $(shl_load_la_SOURCES)
DIST_SOURCES = $(dld_link_la_SOURCES) $(dlopen_la_SOURCES) \
	$(dyld_la_SOURCES) $(libltdl_la_SOURCES) \
	$(libltdlc_la_SOURCES) $(load_add_on_la_SOURCES) \
	$(loadlibrary_la_SOURCES) $(shl_load_la_SOURCES)
am__include_HEADERS_DIST = ltdl.h
includeHEADERS_INSTALL = $(INSTALL_HEADER)
am__ltdlinclude_HEADERS_DIST = libltdl/lt_system.h libltdl/lt_error.h \
	libltdl/lt_dlloader.h
ltdlincludeHEADERS_INSTALL = $(INSTALL_HEADER)
HEADERS = $(include_HEADERS) $(ltdlinclude_HEADERS)
ETAGS = etags
CTAGS = ctags
DISTFILES = $(DIST_COMMON) $(DIST_SOURCES) $(TEXINFOS) $(EXTRA_DIST)
distdir = $(PACKAGE)-$(VERSION)
top_distdir = $(distdir)
am__remove_distdir = \
  { test ! -d $(distdir) \
    || { find $(distdir) -type d ! -perm -200 -exec chmod u+w {} ';' \
         && rm -fr $(distdir); }; }
DIST_ARCHIVES = $(distdir).tar.gz
GZIP_ENV = --best
distuninstallcheck_listfiles = find . -type f -print
distcleancheck_listfiles = find . -type f -print
ACLOCAL = ${SHELL} /cfs/klemming/nobackup/f/fiebig/170501_Beskow_BCPNN/bootstrap-module-100725/libltdl/config/missing --run aclocal-1.10
AMTAR = ${SHELL} /cfs/klemming/nobackup/f/fiebig/170501_Beskow_BCPNN/bootstrap-module-100725/libltdl/config/missing --run tar
AR = ar
ARGZ_H = 
AS = as
AUTOCONF = ${SHELL} /cfs/klemming/nobackup/f/fiebig/170501_Beskow_BCPNN/bootstrap-module-100725/libltdl/config/missing --run autoconf
AUTOHEADER = ${SHELL} /cfs/klemming/nobackup/f/fiebig/170501_Beskow_BCPNN/bootstrap-module-100725/libltdl/config/missing --run autoheader
AUTOMAKE = ${SHELL} /cfs/klemming/nobackup/f/fiebig/170501_Beskow_BCPNN/bootstrap-module-100725/libltdl/config/missing --run automake-1.10
AWK = gawk
CC = gcc
CCDEPMODE = depmode=gcc3
CFLAGS = -g -O2
CPP = gcc -E
CPPFLAGS = 
CYGPATH_W = echo
DEFS = -DHAVE_CONFIG_H
DEPDIR = .deps
DLLTOOL = dlltool
DSYMUTIL = 
DUMPBIN = 
ECHO_C = 
ECHO_N = -n
ECHO_T = 
EGREP = /usr/bin/grep -E
EXEEXT = 
FGREP = /usr/bin/grep -F
GREP = /usr/bin/grep
INSTALL = /usr/bin/install -c
INSTALL_DATA = ${INSTALL} -m 644
INSTALL_PROGRAM = ${INSTALL}
INSTALL_SCRIPT = ${INSTALL}
INSTALL_STRIP_PROGRAM = $(install_sh) -c -s
LD = /usr/bin/ld -m elf_x86_64
LDFLAGS = 
LIBADD_DL = -ldl 
LIBADD_DLD_LINK = 
LIBADD_DLOPEN = -ldl
LIBADD_SHL_LOAD = 
LIBOBJS =  ${LIBOBJDIR}lt__strl$U.o
LIBS = -ldl 
LIBTOOL = $(SHELL) $(top_builddir)/libtool
LIPO = 
LN_S = ln -s
LTDLOPEN = libltdl
LTLIBOBJS =  ${LIBOBJDIR}lt__strl$U.lo
LT_CONFIG_H = config.h
LT_DLLOADERS =  dlopen.la
LT_DLPREOPEN = -dlpreopen dlopen.la 
MAKEINFO = ${SHELL} /cfs/klemming/nobackup/f/fiebig/170501_Beskow_BCPNN/bootstrap-module-100725/libltdl/config/missing --run makeinfo
MKDIR_P = /bin/mkdir -p
NM = /usr/bin/nm -B
NMEDIT = 
OBJDUMP = objdump
OBJEXT = o
OTOOL = 
OTOOL64 = 
PACKAGE = libltdl
PACKAGE_BUGREPORT = bug-libtool@gnu.org
PACKAGE_NAME = libltdl
PACKAGE_STRING = libltdl 2.2.6
PACKAGE_TARNAME = libltdl
PACKAGE_VERSION = 2.2.6
PATH_SEPARATOR = :
RANLIB = ranlib
SED = /usr/bin/sed
SET_MAKE = 
SHELL = /bin/sh
STRIP = strip
VERSION = 2.2.6
abs_builddir = /cfs/klemming/nobackup/f/fiebig/170501_Beskow_BCPNN/build-module-100725/libltdl
abs_srcdir = /cfs/klemming/nobackup/f/fiebig/170501_Beskow_BCPNN/bootstrap-module-100725/libltdl
abs_top_builddir = /cfs/klemming/nobackup/f/fiebig/170501_Beskow_BCPNN/build-module-100725/libltdl
abs_top_srcdir = /cfs/klemming/nobackup/f/fiebig/170501_Beskow_BCPNN/bootstrap-module-100725/libltdl
ac_ct_CC = gcc
ac_ct_DUMPBIN = 
am__include = include
am__leading_dot = .
am__quote = 
am__tar = ${AMTAR} chof - "$$tardir"
am__untar = ${AMTAR} xf -
bindir = ${exec_prefix}/bin
build = x86_64-unknown-linux-gnu
build_alias = 
build_cpu = x86_64
build_os = linux-gnu
build_vendor = unknown
builddir = .
datadir = ${datarootdir}
datarootdir = ${prefix}/share
docdir = ${datarootdir}/doc/${PACKAGE_TARNAME}
dvidir = ${docdir}
exec_prefix = ${prefix}
host = x86_64-unknown-linux-gnu
host_alias = 
host_cpu = x86_64
host_os = linux-gnu
host_vendor = unknown
htmldir = ${docdir}
includedir = ${prefix}/include
infodir = ${datarootdir}/info
install_sh = $(SHELL) /cfs/klemming/nobackup/f/fiebig/170501_Beskow_BCPNN/bootstrap-module-100725/libltdl/config/install-sh
libdir = ${exec_prefix}/lib
libexecdir = ${exec_prefix}/libexec
localedir = ${datarootdir}/locale
localstatedir = ${prefix}/var
lt_ECHO = echo
mandir = ${datarootdir}/man
mkdir_p = /bin/mkdir -p
oldincludedir = /usr/include
pdfdir = ${docdir}
prefix = /cfs/klemming/nobackup/f/fiebig/170501_Beskow_BCPNN
program_transform_name = s,x,x,
psdir = ${docdir}
sbindir = ${exec_prefix}/sbin
sharedstatedir = ${prefix}/com
srcdir = /cfs/klemming/nobackup/f/fiebig/170501_Beskow_BCPNN/bootstrap-module-100725/libltdl
sys_symbol_underscore = no
sysconfdir = ${prefix}/etc
target_alias = 
top_build_prefix = 
top_builddir = .
top_srcdir = /cfs/klemming/nobackup/f/fiebig/170501_Beskow_BCPNN/bootstrap-module-100725/libltdl
ACLOCAL_AMFLAGS = -I m4
AUTOMAKE_OPTIONS = foreign

# -I$(srcdir) is needed for user that built libltdl with a sub-Automake
# (not as a sub-package!) using 'nostdinc':
AM_CPPFLAGS = -DLT_CONFIG_H='<$(LT_CONFIG_H)>' -DLTDL -I. -I$(srcdir) \
	-Ilibltdl -I$(srcdir)/libltdl -I$(srcdir)/libltdl
AM_LDFLAGS = -no-undefined
BUILT_SOURCES = $(ARGZ_H)
include_HEADERS = $(am__append_1)
noinst_LTLIBRARIES = $(LT_DLLOADERS) $(am__append_3)
lib_LTLIBRARIES = $(am__append_2)
EXTRA_LTLIBRARIES = dlopen.la dld_link.la dyld.la load_add_on.la \
	loadlibrary.la shl_load.la
EXTRA_DIST = lt__dirent.c lt__strl.c COPYING.LIB configure.ac \
	Makefile.am aclocal.m4 Makefile.in configure config-h.in \
	README argz_.h argz.c
CLEANFILES = libltdl.la libltdlc.la libdlloader.la $(LIBOBJS) \
	$(LTLIBOBJS)
MOSTLYCLEANFILES = argz.h argz.h-t
LTDL_VERSION_INFO = -version-info 9:0:2
#ltdlincludedir = $(includedir)/libltdl
#ltdlinclude_HEADERS = libltdl/lt_system.h \
#			  libltdl/lt_error.h \
#			  libltdl/lt_dlloader.h

libltdl_la_SOURCES = libltdl/lt__alloc.h \
			  libltdl/lt__dirent.h \
			  libltdl/lt__glibc.h \
			  libltdl/lt__private.h \
			  libltdl/lt__strl.h \
			  libltdl/lt_dlloader.h \
			  libltdl/lt_error.h \
	                  libltdl/lt_system.h \
			  libltdl/slist.h \
			  loaders/preopen.c \
			  lt__alloc.c \
			  lt_dlloader.c \
			  lt_error.c \
			  ltdl.c \
			  ltdl.h \
			  slist.c

libltdl_la_CPPFLAGS = -DLTDLOPEN=$(LTDLOPEN) $(AM_CPPFLAGS)
libltdl_la_LDFLAGS = $(AM_LDFLAGS) $(LTDL_VERSION_INFO) $(LT_DLPREOPEN)
libltdl_la_LIBADD = $(LTLIBOBJS)
libltdl_la_DEPENDENCIES = $(LT_DLLOADERS) $(LTLIBOBJS)
libltdlc_la_SOURCES = $(libltdl_la_SOURCES)
libltdlc_la_CPPFLAGS = -DLTDLOPEN=$(LTDLOPEN)c $(AM_CPPFLAGS)
libltdlc_la_LDFLAGS = $(AM_LDFLAGS) $(LT_DLPREOPEN)
libltdlc_la_LIBADD = $(libltdl_la_LIBADD)
libltdlc_la_DEPENDENCIES = $(libltdl_la_DEPENDENCIES)
dlopen_la_SOURCES = loaders/dlopen.c
dlopen_la_LDFLAGS = -module -avoid-version
dlopen_la_LIBADD = $(LIBADD_DLOPEN)
dld_link_la_SOURCES = loaders/dld_link.c
dld_link_la_LDFLAGS = -module -avoid-version
dld_link_la_LIBADD = -ldld
dyld_la_SOURCES = loaders/dyld.c
dyld_la_LDFLAGS = -module -avoid-version
load_add_on_la_SOURCES = loaders/load_add_on.c
load_add_on_la_LDFLAGS = -module -avoid-version
loadlibrary_la_SOURCES = loaders/loadlibrary.c
loadlibrary_la_LDFLAGS = -module -avoid-version
shl_load_la_SOURCES = loaders/shl_load.c
shl_load_la_LDFLAGS = -module -avoid-version
shl_load_la_LIBADD = $(LIBADD_SHL_LOAD)
all: $(BUILT_SOURCES) config.h
	$(MAKE) $(AM_MAKEFLAGS) all-am

.SUFFIXES:
.SUFFIXES: .c .lo .o .obj
am--refresh:
	@:
$(srcdir)/Makefile.in:  $(srcdir)/Makefile.am  $(am__configure_deps)
	@for dep in $?; do \
	  case '$(am__configure_deps)' in \
	    *$$dep*) \
	      echo ' cd $(srcdir) && $(AUTOMAKE) --foreign '; \
	      cd $(srcdir) && $(AUTOMAKE) --foreign  \
		&& exit 0; \
	      exit 1;; \
	  esac; \
	done; \
	echo ' cd $(top_srcdir) && $(AUTOMAKE) --foreign  Makefile'; \
	cd $(top_srcdir) && \
	  $(AUTOMAKE) --foreign  Makefile
.PRECIOUS: Makefile
Makefile: $(srcdir)/Makefile.in $(top_builddir)/config.status
	@case '$?' in \
	  *config.status*) \
	    echo ' $(SHELL) ./config.status'; \
	    $(SHELL) ./config.status;; \
	  *) \
	    echo ' cd $(top_builddir) && $(SHELL) ./config.status $@ $(am__depfiles_maybe)'; \
	    cd $(top_builddir) && $(SHELL) ./config.status $@ $(am__depfiles_maybe);; \
	esac;

$(top_builddir)/config.status: $(top_srcdir)/configure $(CONFIG_STATUS_DEPENDENCIES)
	$(SHELL) ./config.status --recheck

$(top_srcdir)/configure:  $(am__configure_deps)
	cd $(srcdir) && $(AUTOCONF)
$(ACLOCAL_M4):  $(am__aclocal_m4_deps)
	cd $(srcdir) && $(ACLOCAL) $(ACLOCAL_AMFLAGS)

config.h: stamp-h1
	@if test ! -f $@; then \
	  rm -f stamp-h1; \
	  $(MAKE) $(AM_MAKEFLAGS) stamp-h1; \
	else :; fi

stamp-h1: $(srcdir)/config-h.in $(top_builddir)/config.status
	@rm -f stamp-h1
	cd $(top_builddir) && $(SHELL) ./config.status config.h
$(srcdir)/config-h.in:  $(am__configure_deps) 
	cd $(top_srcdir) && $(AUTOHEADER)
	rm -f stamp-h1
	touch $@

distclean-hdr:
	-rm -f config.h stamp-h1
install-libLTLIBRARIES: $(lib_LTLIBRARIES)
	@$(NORMAL_INSTALL)
	test -z "$(libdir)" || $(MKDIR_P) "$(DESTDIR)$(libdir)"
	@list='$(lib_LTLIBRARIES)'; for p in $$list; do \
	  if test -f $$p; then \
	    f=$(am__strip_dir) \
	    echo " $(LIBTOOL) $(AM_LIBTOOLFLAGS) $(LIBTOOLFLAGS) --mode=install $(libLTLIBRARIES_INSTALL) $(INSTALL_STRIP_FLAG) '$$p' '$(DESTDIR)$(libdir)/$$f'"; \
	    $(LIBTOOL) $(AM_LIBTOOLFLAGS) $(LIBTOOLFLAGS) --mode=install $(libLTLIBRARIES_INSTALL) $(INSTALL_STRIP_FLAG) "$$p" "$(DESTDIR)$(libdir)/$$f"; \
	  else :; fi; \
	done

uninstall-libLTLIBRARIES:
	@$(NORMAL_UNINSTALL)
	@list='$(lib_LTLIBRARIES)'; for p in $$list; do \
	  p=$(am__strip_dir) \
	  echo " $(LIBTOOL) $(AM_LIBTOOLFLAGS) $(LIBTOOLFLAGS) --mode=uninstall rm -f '$(DESTDIR)$(libdir)/$$p'"; \
	  $(LIBTOOL) $(AM_LIBTOOLFLAGS) $(LIBTOOLFLAGS) --mode=uninstall rm -f "$(DESTDIR)$(libdir)/$$p"; \
	done

clean-libLTLIBRARIES:
	-test -z "$(lib_LTLIBRARIES)" || rm -f $(lib_LTLIBRARIES)
	@list='$(lib_LTLIBRARIES)'; for p in $$list; do \
	  dir="`echo $$p | sed -e 's|/[^/]*$$||'`"; \
	  test "$$dir" != "$$p" || dir=.; \
	  echo "rm -f \"$${dir}/so_locations\""; \
	  rm -f "$${dir}/so_locations"; \
	done

clean-noinstLTLIBRARIES:
	-test -z "$(noinst_LTLIBRARIES)" || rm -f $(noinst_LTLIBRARIES)
	@list='$(noinst_LTLIBRARIES)'; for p in $$list; do \
	  dir="`echo $$p | sed -e 's|/[^/]*$$||'`"; \
	  test "$$dir" != "$$p" || dir=.; \
	  echo "rm -f \"$${dir}/so_locations\""; \
	  rm -f "$${dir}/so_locations"; \
	done
dld_link.la: $(dld_link_la_OBJECTS) $(dld_link_la_DEPENDENCIES) 
	$(dld_link_la_LINK)  $(dld_link_la_OBJECTS) $(dld_link_la_LIBADD) $(LIBS)
dlopen.la: $(dlopen_la_OBJECTS) $(dlopen_la_DEPENDENCIES) 
	$(dlopen_la_LINK)  $(dlopen_la_OBJECTS) $(dlopen_la_LIBADD) $(LIBS)
dyld.la: $(dyld_la_OBJECTS) $(dyld_la_DEPENDENCIES) 
	$(dyld_la_LINK)  $(dyld_la_OBJECTS) $(dyld_la_LIBADD) $(LIBS)
libltdl.la: $(libltdl_la_OBJECTS) $(libltdl_la_DEPENDENCIES) 
	$(libltdl_la_LINK) $(am_libltdl_la_rpath) $(libltdl_la_OBJECTS) $(libltdl_la_LIBADD) $(LIBS)
libltdlc.la: $(libltdlc_la_OBJECTS) $(libltdlc_la_DEPENDENCIES) 
	$(libltdlc_la_LINK) $(am_libltdlc_la_rpath) $(libltdlc_la_OBJECTS) $(libltdlc_la_LIBADD) $(LIBS)
load_add_on.la: $(load_add_on_la_OBJECTS) $(load_add_on_la_DEPENDENCIES) 
	$(load_add_on_la_LINK)  $(load_add_on_la_OBJECTS) $(load_add_on_la_LIBADD) $(LIBS)
loadlibrary.la: $(loadlibrary_la_OBJECTS) $(loadlibrary_la_DEPENDENCIES) 
	$(loadlibrary_la_LINK)  $(loadlibrary_la_OBJECTS) $(loadlibrary_la_LIBADD) $(LIBS)
shl_load.la: $(shl_load_la_OBJECTS) $(shl_load_la_DEPENDENCIES) 
	$(shl_load_la_LINK)  $(shl_load_la_OBJECTS) $(shl_load_la_LIBADD) $(LIBS)

mostlyclean-compile:
	-rm -f *.$(OBJEXT)

distclean-compile:
	-rm -f *.tab.c

include $(DEPDIR)/argz.Plo
include $(DEPDIR)/lt__dirent.Plo
include $(DEPDIR)/lt__strl.Plo
include ./$(DEPDIR)/dld_link.Plo
include ./$(DEPDIR)/dlopen.Plo
include ./$(DEPDIR)/dyld.Plo
include ./$(DEPDIR)/libltdl_la-lt__alloc.Plo
include ./$(DEPDIR)/libltdl_la-lt_dlloader.Plo
include ./$(DEPDIR)/libltdl_la-lt_error.Plo
include ./$(DEPDIR)/libltdl_la-ltdl.Plo
include ./$(DEPDIR)/libltdl_la-preopen.Plo
include ./$(DEPDIR)/libltdl_la-slist.Plo
include ./$(DEPDIR)/libltdlc_la-lt__alloc.Plo
include ./$(DEPDIR)/libltdlc_la-lt_dlloader.Plo
include ./$(DEPDIR)/libltdlc_la-lt_error.Plo
include ./$(DEPDIR)/libltdlc_la-ltdl.Plo
include ./$(DEPDIR)/libltdlc_la-preopen.Plo
include ./$(DEPDIR)/libltdlc_la-slist.Plo
include ./$(DEPDIR)/load_add_on.Plo
include ./$(DEPDIR)/loadlibrary.Plo
include ./$(DEPDIR)/shl_load.Plo

.c.o:
	$(COMPILE) -MT $@ -MD -MP -MF $(DEPDIR)/$*.Tpo -c -o $@ $<
	mv -f $(DEPDIR)/$*.Tpo $(DEPDIR)/$*.Po
#	source='$<' object='$@' libtool=no \
#	DEPDIR=$(DEPDIR) $(CCDEPMODE) $(depcomp) \
#	$(COMPILE) -c $<

.c.obj:
	$(COMPILE) -MT $@ -MD -MP -MF $(DEPDIR)/$*.Tpo -c -o $@ `$(CYGPATH_W) '$<'`
	mv -f $(DEPDIR)/$*.Tpo $(DEPDIR)/$*.Po
#	source='$<' object='$@' libtool=no \
#	DEPDIR=$(DEPDIR) $(CCDEPMODE) $(depcomp) \
#	$(COMPILE) -c `$(CYGPATH_W) '$<'`

.c.lo:
	$(LTCOMPILE) -MT $@ -MD -MP -MF $(DEPDIR)/$*.Tpo -c -o $@ $<
	mv -f $(DEPDIR)/$*.Tpo $(DEPDIR)/$*.Plo
#	source='$<' object='$@' libtool=yes \
#	DEPDIR=$(DEPDIR) $(CCDEPMODE) $(depcomp) \
#	$(LTCOMPILE) -c -o $@ $<

dld_link.lo: loaders/dld_link.c
	$(LIBTOOL) --tag=CC $(AM_LIBTOOLFLAGS) $(LIBTOOLFLAGS) --mode=compile $(CC) $(DEFS) $(DEFAULT_INCLUDES) $(INCLUDES) $(AM_CPPFLAGS) $(CPPFLAGS) $(AM_CFLAGS) $(CFLAGS) -MT dld_link.lo -MD -MP -MF $(DEPDIR)/dld_link.Tpo -c -o dld_link.lo `test -f 'loaders/dld_link.c' || echo '$(srcdir)/'`loaders/dld_link.c
	mv -f $(DEPDIR)/dld_link.Tpo $(DEPDIR)/dld_link.Plo
#	source='loaders/dld_link.c' object='dld_link.lo' libtool=yes \
#	DEPDIR=$(DEPDIR) $(CCDEPMODE) $(depcomp) \
#	$(LIBTOOL) --tag=CC $(AM_LIBTOOLFLAGS) $(LIBTOOLFLAGS) --mode=compile $(CC) $(DEFS) $(DEFAULT_INCLUDES) $(INCLUDES) $(AM_CPPFLAGS) $(CPPFLAGS) $(AM_CFLAGS) $(CFLAGS) -c -o dld_link.lo `test -f 'loaders/dld_link.c' || echo '$(srcdir)/'`loaders/dld_link.c

dlopen.lo: loaders/dlopen.c
	$(LIBTOOL) --tag=CC $(AM_LIBTOOLFLAGS) $(LIBTOOLFLAGS) --mode=compile $(CC) $(DEFS) $(DEFAULT_INCLUDES) $(INCLUDES) $(AM_CPPFLAGS) $(CPPFLAGS) $(AM_CFLAGS) $(CFLAGS) -MT dlopen.lo -MD -MP -MF $(DEPDIR)/dlopen.Tpo -c -o dlopen.lo `test -f 'loaders/dlopen.c' || echo '$(srcdir)/'`loaders/dlopen.c
	mv -f $(DEPDIR)/dlopen.Tpo $(DEPDIR)/dlopen.Plo
#	source='loaders/dlopen.c' object='dlopen.lo' libtool=yes \
#	DEPDIR=$(DEPDIR) $(CCDEPMODE) $(depcomp) \
#	$(LIBTOOL) --tag=CC $(AM_LIBTOOLFLAGS) $(LIBTOOLFLAGS) --mode=compile $(CC) $(DEFS) $(DEFAULT_INCLUDES) $(INCLUDES) $(AM_CPPFLAGS) $(CPPFLAGS) $(AM_CFLAGS) $(CFLAGS) -c -o dlopen.lo `test -f 'loaders/dlopen.c' || echo '$(srcdir)/'`loaders/dlopen.c

dyld.lo: loaders/dyld.c
	$(LIBTOOL) --tag=CC $(AM_LIBTOOLFLAGS) $(LIBTOOLFLAGS) --mode=compile $(CC) $(DEFS) $(DEFAULT_INCLUDES) $(INCLUDES) $(AM_CPPFLAGS) $(CPPFLAGS) $(AM_CFLAGS) $(CFLAGS) -MT dyld.lo -MD -MP -MF $(DEPDIR)/dyld.Tpo -c -o dyld.lo `test -f 'loaders/dyld.c' || echo '$(srcdir)/'`loaders/dyld.c
	mv -f $(DEPDIR)/dyld.Tpo $(DEPDIR)/dyld.Plo
#	source='loaders/dyld.c' object='dyld.lo' libtool=yes \
#	DEPDIR=$(DEPDIR) $(CCDEPMODE) $(depcomp) \
#	$(LIBTOOL) --tag=CC $(AM_LIBTOOLFLAGS) $(LIBTOOLFLAGS) --mode=compile $(CC) $(DEFS) $(DEFAULT_INCLUDES) $(INCLUDES) $(AM_CPPFLAGS) $(CPPFLAGS) $(AM_CFLAGS) $(CFLAGS) -c -o dyld.lo `test -f 'loaders/dyld.c' || echo '$(srcdir)/'`loaders/dyld.c

libltdl_la-preopen.lo: loaders/preopen.c
	$(LIBTOOL) --tag=CC $(AM_LIBTOOLFLAGS) $(LIBTOOLFLAGS) --mode=compile $(CC) $(DEFS) $(DEFAULT_INCLUDES) $(INCLUDES) $(libltdl_la_CPPFLAGS) $(CPPFLAGS) $(AM_CFLAGS) $(CFLAGS) -MT libltdl_la-preopen.lo -MD -MP -MF $(DEPDIR)/libltdl_la-preopen.Tpo -c -o libltdl_la-preopen.lo `test -f 'loaders/preopen.c' || echo '$(srcdir)/'`loaders/preopen.c
	mv -f $(DEPDIR)/libltdl_la-preopen.Tpo $(DEPDIR)/libltdl_la-preopen.Plo
#	source='loaders/preopen.c' object='libltdl_la-preopen.lo' libtool=yes \
#	DEPDIR=$(DEPDIR) $(CCDEPMODE) $(depcomp) \
#	$(LIBTOOL) --tag=CC $(AM_LIBTOOLFLAGS) $(LIBTOOLFLAGS) --mode=compile $(CC) $(DEFS) $(DEFAULT_INCLUDES) $(INCLUDES) $(libltdl_la_CPPFLAGS) $(CPPFLAGS) $(AM_CFLAGS) $(CFLAGS) -c -o libltdl_la-preopen.lo `test -f 'loaders/preopen.c' || echo '$(srcdir)/'`loaders/preopen.c

libltdl_la-lt__alloc.lo: lt__alloc.c
	$(LIBTOOL) --tag=CC $(AM_LIBTOOLFLAGS) $(LIBTOOLFLAGS) --mode=compile $(CC) $(DEFS) $(DEFAULT_INCLUDES) $(INCLUDES) $(libltdl_la_CPPFLAGS) $(CPPFLAGS) $(AM_CFLAGS) $(CFLAGS) -MT libltdl_la-lt__alloc.lo -MD -MP -MF $(DEPDIR)/libltdl_la-lt__alloc.Tpo -c -o libltdl_la-lt__alloc.lo `test -f 'lt__alloc.c' || echo '$(srcdir)/'`lt__alloc.c
	mv -f $(DEPDIR)/libltdl_la-lt__alloc.Tpo $(DEPDIR)/libltdl_la-lt__alloc.Plo
#	source='lt__alloc.c' object='libltdl_la-lt__alloc.lo' libtool=yes \
#	DEPDIR=$(DEPDIR) $(CCDEPMODE) $(depcomp) \
#	$(LIBTOOL) --tag=CC $(AM_LIBTOOLFLAGS) $(LIBTOOLFLAGS) --mode=compile $(CC) $(DEFS) $(DEFAULT_INCLUDES) $(INCLUDES) $(libltdl_la_CPPFLAGS) $(CPPFLAGS) $(AM_CFLAGS) $(CFLAGS) -c -o libltdl_la-lt__alloc.lo `test -f 'lt__alloc.c' || echo '$(srcdir)/'`lt__alloc.c

libltdl_la-lt_dlloader.lo: lt_dlloader.c
	$(LIBTOOL) --tag=CC $(AM_LIBTOOLFLAGS) $(LIBTOOLFLAGS) --mode=compile $(CC) $(DEFS) $(DEFAULT_INCLUDES) $(INCLUDES) $(libltdl_la_CPPFLAGS) $(CPPFLAGS) $(AM_CFLAGS) $(CFLAGS) -MT libltdl_la-lt_dlloader.lo -MD -MP -MF $(DEPDIR)/libltdl_la-lt_dlloader.Tpo -c -o libltdl_la-lt_dlloader.lo `test -f 'lt_dlloader.c' || echo '$(srcdir)/'`lt_dlloader.c
	mv -f $(DEPDIR)/libltdl_la-lt_dlloader.Tpo $(DEPDIR)/libltdl_la-lt_dlloader.Plo
#	source='lt_dlloader.c' object='libltdl_la-lt_dlloader.lo' libtool=yes \
#	DEPDIR=$(DEPDIR) $(CCDEPMODE) $(depcomp) \
#	$(LIBTOOL) --tag=CC $(AM_LIBTOOLFLAGS) $(LIBTOOLFLAGS) --mode=compile $(CC) $(DEFS) $(DEFAULT_INCLUDES) $(INCLUDES) $(libltdl_la_CPPFLAGS) $(CPPFLAGS) $(AM_CFLAGS) $(CFLAGS) -c -o libltdl_la-lt_dlloader.lo `test -f 'lt_dlloader.c' || echo '$(srcdir)/'`lt_dlloader.c

libltdl_la-lt_error.lo: lt_error.c
	$(LIBTOOL) --tag=CC $(AM_LIBTOOLFLAGS) $(LIBTOOLFLAGS) --mode=compile $(CC) $(DEFS) $(DEFAULT_INCLUDES) $(INCLUDES) $(libltdl_la_CPPFLAGS) $(CPPFLAGS) $(AM_CFLAGS) $(CFLAGS) -MT libltdl_la-lt_error.lo -MD -MP -MF $(DEPDIR)/libltdl_la-lt_error.Tpo -c -o libltdl_la-lt_error.lo `test -f 'lt_error.c' || echo '$(srcdir)/'`lt_error.c
	mv -f $(DEPDIR)/libltdl_la-lt_error.Tpo $(DEPDIR)/libltdl_la-lt_error.Plo
#	source='lt_error.c' object='libltdl_la-lt_error.lo' libtool=yes \
#	DEPDIR=$(DEPDIR) $(CCDEPMODE) $(depcomp) \
#	$(LIBTOOL) --tag=CC $(AM_LIBTOOLFLAGS) $(LIBTOOLFLAGS) --mode=compile $(CC) $(DEFS) $(DEFAULT_INCLUDES) $(INCLUDES) $(libltdl_la_CPPFLAGS) $(CPPFLAGS) $(AM_CFLAGS) $(CFLAGS) -c -o libltdl_la-lt_error.lo `test -f 'lt_error.c' || echo '$(srcdir)/'`lt_error.c

libltdl_la-ltdl.lo: ltdl.c
	$(LIBTOOL) --tag=CC $(AM_LIBTOOLFLAGS) $(LIBTOOLFLAGS) --mode=compile $(CC) $(DEFS) $(DEFAULT_INCLUDES) $(INCLUDES) $(libltdl_la_CPPFLAGS) $(CPPFLAGS) $(AM_CFLAGS) $(CFLAGS) -MT libltdl_la-ltdl.lo -MD -MP -MF $(DEPDIR)/libltdl_la-ltdl.Tpo -c -o libltdl_la-ltdl.lo `test -f 'ltdl.c' || echo '$(srcdir)/'`ltdl.c
	mv -f $(DEPDIR)/libltdl_la-ltdl.Tpo $(DEPDIR)/libltdl_la-ltdl.Plo
#	source='ltdl.c' object='libltdl_la-ltdl.lo' libtool=yes \
#	DEPDIR=$(DEPDIR) $(CCDEPMODE) $(depcomp) \
#	$(LIBTOOL) --tag=CC $(AM_LIBTOOLFLAGS) $(LIBTOOLFLAGS) --mode=compile $(CC) $(DEFS) $(DEFAULT_INCLUDES) $(INCLUDES) $(libltdl_la_CPPFLAGS) $(CPPFLAGS) $(AM_CFLAGS) $(CFLAGS) -c -o libltdl_la-ltdl.lo `test -f 'ltdl.c' || echo '$(srcdir)/'`ltdl.c

libltdl_la-slist.lo: slist.c
	$(LIBTOOL) --tag=CC $(AM_LIBTOOLFLAGS) $(LIBTOOLFLAGS) --mode=compile $(CC) $(DEFS) $(DEFAULT_INCLUDES) $(INCLUDES) $(libltdl_la_CPPFLAGS) $(CPPFLAGS) $(AM_CFLAGS) $(CFLAGS) -MT libltdl_la-slist.lo -MD -MP -MF $(DEPDIR)/libltdl_la-slist.Tpo -c -o libltdl_la-slist.lo `test -f 'slist.c' || echo '$(srcdir)/'`slist.c
	mv -f $(DEPDIR)/libltdl_la-slist.Tpo $(DEPDIR)/libltdl_la-slist.Plo
#	source='slist.c' object='libltdl_la-slist.lo' libtool=yes \
#	DEPDIR=$(DEPDIR) $(CCDEPMODE) $(depcomp) \
#	$(LIBTOOL) --tag=CC $(AM_LIBTOOLFLAGS) $(LIBTOOLFLAGS) --mode=compile $(CC) $(DEFS) $(DEFAULT_INCLUDES) $(INCLUDES) $(libltdl_la_CPPFLAGS) $(CPPFLAGS) $(AM_CFLAGS) $(CFLAGS) -c -o libltdl_la-slist.lo `test -f 'slist.c' || echo '$(srcdir)/'`slist.c

libltdlc_la-preopen.lo: loaders/preopen.c
	$(LIBTOOL) --tag=CC $(AM_LIBTOOLFLAGS) $(LIBTOOLFLAGS) --mode=compile $(CC) $(DEFS) $(DEFAULT_INCLUDES) $(INCLUDES) $(libltdlc_la_CPPFLAGS) $(CPPFLAGS) $(AM_CFLAGS) $(CFLAGS) -MT libltdlc_la-preopen.lo -MD -MP -MF $(DEPDIR)/libltdlc_la-preopen.Tpo -c -o libltdlc_la-preopen.lo `test -f 'loaders/preopen.c' || echo '$(srcdir)/'`loaders/preopen.c
	mv -f $(DEPDIR)/libltdlc_la-preopen.Tpo $(DEPDIR)/libltdlc_la-preopen.Plo
#	source='loaders/preopen.c' object='libltdlc_la-preopen.lo' libtool=yes \
#	DEPDIR=$(DEPDIR) $(CCDEPMODE) $(depcomp) \
#	$(LIBTOOL) --tag=CC $(AM_LIBTOOLFLAGS) $(LIBTOOLFLAGS) --mode=compile $(CC) $(DEFS) $(DEFAULT_INCLUDES) $(INCLUDES) $(libltdlc_la_CPPFLAGS) $(CPPFLAGS) $(AM_CFLAGS) $(CFLAGS) -c -o libltdlc_la-preopen.lo `test -f 'loaders/preopen.c' || echo '$(srcdir)/'`loaders/preopen.c

libltdlc_la-lt__alloc.lo: lt__alloc.c
	$(LIBTOOL) --tag=CC $(AM_LIBTOOLFLAGS) $(LIBTOOLFLAGS) --mode=compile $(CC) $(DEFS) $(DEFAULT_INCLUDES) $(INCLUDES) $(libltdlc_la_CPPFLAGS) $(CPPFLAGS) $(AM_CFLAGS) $(CFLAGS) -MT libltdlc_la-lt__alloc.lo -MD -MP -MF $(DEPDIR)/libltdlc_la-lt__alloc.Tpo -c -o libltdlc_la-lt__alloc.lo `test -f 'lt__alloc.c' || echo '$(srcdir)/'`lt__alloc.c
	mv -f $(DEPDIR)/libltdlc_la-lt__alloc.Tpo $(DEPDIR)/libltdlc_la-lt__alloc.Plo
#	source='lt__alloc.c' object='libltdlc_la-lt__alloc.lo' libtool=yes \
#	DEPDIR=$(DEPDIR) $(CCDEPMODE) $(depcomp) \
#	$(LIBTOOL) --tag=CC $(AM_LIBTOOLFLAGS) $(LIBTOOLFLAGS) --mode=compile $(CC) $(DEFS) $(DEFAULT_INCLUDES) $(INCLUDES) $(libltdlc_la_CPPFLAGS) $(CPPFLAGS) $(AM_CFLAGS) $(CFLAGS) -c -o libltdlc_la-lt__alloc.lo `test -f 'lt__alloc.c' || echo '$(srcdir)/'`lt__alloc.c

libltdlc_la-lt_dlloader.lo: lt_dlloader.c
	$(LIBTOOL) --tag=CC $(AM_LIBTOOLFLAGS) $(LIBTOOLFLAGS) --mode=compile $(CC) $(DEFS) $(DEFAULT_INCLUDES) $(INCLUDES) $(libltdlc_la_CPPFLAGS) $(CPPFLAGS) $(AM_CFLAGS) $(CFLAGS) -MT libltdlc_la-lt_dlloader.lo -MD -MP -MF $(DEPDIR)/libltdlc_la-lt_dlloader.Tpo -c -o libltdlc_la-lt_dlloader.lo `test -f 'lt_dlloader.c' || echo '$(srcdir)/'`lt_dlloader.c
	mv -f $(DEPDIR)/libltdlc_la-lt_dlloader.Tpo $(DEPDIR)/libltdlc_la-lt_dlloader.Plo
#	source='lt_dlloader.c' object='libltdlc_la-lt_dlloader.lo' libtool=yes \
#	DEPDIR=$(DEPDIR) $(CCDEPMODE) $(depcomp) \
#	$(LIBTOOL) --tag=CC $(AM_LIBTOOLFLAGS) $(LIBTOOLFLAGS) --mode=compile $(CC) $(DEFS) $(DEFAULT_INCLUDES) $(INCLUDES) $(libltdlc_la_CPPFLAGS) $(CPPFLAGS) $(AM_CFLAGS) $(CFLAGS) -c -o libltdlc_la-lt_dlloader.lo `test -f 'lt_dlloader.c' || echo '$(srcdir)/'`lt_dlloader.c

libltdlc_la-lt_error.lo: lt_error.c
	$(LIBTOOL) --tag=CC $(AM_LIBTOOLFLAGS) $(LIBTOOLFLAGS) --mode=compile $(CC) $(DEFS) $(DEFAULT_INCLUDES) $(INCLUDES) $(libltdlc_la_CPPFLAGS) $(CPPFLAGS) $(AM_CFLAGS) $(CFLAGS) -MT libltdlc_la-lt_error.lo -MD -MP -MF $(DEPDIR)/libltdlc_la-lt_error.Tpo -c -o libltdlc_la-lt_error.lo `test -f 'lt_error.c' || echo '$(srcdir)/'`lt_error.c
	mv -f $(DEPDIR)/libltdlc_la-lt_error.Tpo $(DEPDIR)/libltdlc_la-lt_error.Plo
#	source='lt_error.c' object='libltdlc_la-lt_error.lo' libtool=yes \
#	DEPDIR=$(DEPDIR) $(CCDEPMODE) $(depcomp) \
#	$(LIBTOOL) --tag=CC $(AM_LIBTOOLFLAGS) $(LIBTOOLFLAGS) --mode=compile $(CC) $(DEFS) $(DEFAULT_INCLUDES) $(INCLUDES) $(libltdlc_la_CPPFLAGS) $(CPPFLAGS) $(AM_CFLAGS) $(CFLAGS) -c -o libltdlc_la-lt_error.lo `test -f 'lt_error.c' || echo '$(srcdir)/'`lt_error.c

libltdlc_la-ltdl.lo: ltdl.c
	$(LIBTOOL) --tag=CC $(AM_LIBTOOLFLAGS) $(LIBTOOLFLAGS) --mode=compile $(CC) $(DEFS) $(DEFAULT_INCLUDES) $(INCLUDES) $(libltdlc_la_CPPFLAGS) $(CPPFLAGS) $(AM_CFLAGS) $(CFLAGS) -MT libltdlc_la-ltdl.lo -MD -MP -MF $(DEPDIR)/libltdlc_la-ltdl.Tpo -c -o libltdlc_la-ltdl.lo `test -f 'ltdl.c' || echo '$(srcdir)/'`ltdl.c
	mv -f $(DEPDIR)/libltdlc_la-ltdl.Tpo $(DEPDIR)/libltdlc_la-ltdl.Plo
#	source='ltdl.c' object='libltdlc_la-ltdl.lo' libtool=yes \
#	DEPDIR=$(DEPDIR) $(CCDEPMODE) $(depcomp) \
#	$(LIBTOOL) --tag=CC $(AM_LIBTOOLFLAGS) $(LIBTOOLFLAGS) --mode=compile $(CC) $(DEFS) $(DEFAULT_INCLUDES) $(INCLUDES) $(libltdlc_la_CPPFLAGS) $(CPPFLAGS) $(AM_CFLAGS) $(CFLAGS) -c -o libltdlc_la-ltdl.lo `test -f 'ltdl.c' || echo '$(srcdir)/'`ltdl.c

libltdlc_la-slist.lo: slist.c
	$(LIBTOOL) --tag=CC $(AM_LIBTOOLFLAGS) $(LIBTOOLFLAGS) --mode=compile $(CC) $(DEFS) $(DEFAULT_INCLUDES) $(INCLUDES) $(libltdlc_la_CPPFLAGS) $(CPPFLAGS) $(AM_CFLAGS) $(CFLAGS) -MT libltdlc_la-slist.lo -MD -MP -MF $(DEPDIR)/libltdlc_la-slist.Tpo -c -o libltdlc_la-slist.lo `test -f 'slist.c' || echo '$(srcdir)/'`slist.c
	mv -f $(DEPDIR)/libltdlc_la-slist.Tpo $(DEPDIR)/libltdlc_la-slist.Plo
#	source='slist.c' object='libltdlc_la-slist.lo' libtool=yes \
#	DEPDIR=$(DEPDIR) $(CCDEPMODE) $(depcomp) \
#	$(LIBTOOL) --tag=CC $(AM_LIBTOOLFLAGS) $(LIBTOOLFLAGS) --mode=compile $(CC) $(DEFS) $(DEFAULT_INCLUDES) $(INCLUDES) $(libltdlc_la_CPPFLAGS) $(CPPFLAGS) $(AM_CFLAGS) $(CFLAGS) -c -o libltdlc_la-slist.lo `test -f 'slist.c' || echo '$(srcdir)/'`slist.c

load_add_on.lo: loaders/load_add_on.c
	$(LIBTOOL) --tag=CC $(AM_LIBTOOLFLAGS) $(LIBTOOLFLAGS) --mode=compile $(CC) $(DEFS) $(DEFAULT_INCLUDES) $(INCLUDES) $(AM_CPPFLAGS) $(CPPFLAGS) $(AM_CFLAGS) $(CFLAGS) -MT load_add_on.lo -MD -MP -MF $(DEPDIR)/load_add_on.Tpo -c -o load_add_on.lo `test -f 'loaders/load_add_on.c' || echo '$(srcdir)/'`loaders/load_add_on.c
	mv -f $(DEPDIR)/load_add_on.Tpo $(DEPDIR)/load_add_on.Plo
#	source='loaders/load_add_on.c' object='load_add_on.lo' libtool=yes \
#	DEPDIR=$(DEPDIR) $(CCDEPMODE) $(depcomp) \
#	$(LIBTOOL) --tag=CC $(AM_LIBTOOLFLAGS) $(LIBTOOLFLAGS) --mode=compile $(CC) $(DEFS) $(DEFAULT_INCLUDES) $(INCLUDES) $(AM_CPPFLAGS) $(CPPFLAGS) $(AM_CFLAGS) $(CFLAGS) -c -o load_add_on.lo `test -f 'loaders/load_add_on.c' || echo '$(srcdir)/'`loaders/load_add_on.c

loadlibrary.lo: loaders/loadlibrary.c
	$(LIBTOOL) --tag=CC $(AM_LIBTOOLFLAGS) $(LIBTOOLFLAGS) --mode=compile $(CC) $(DEFS) $(DEFAULT_INCLUDES) $(INCLUDES) $(AM_CPPFLAGS) $(CPPFLAGS) $(AM_CFLAGS) $(CFLAGS) -MT loadlibrary.lo -MD -MP -MF $(DEPDIR)/loadlibrary.Tpo -c -o loadlibrary.lo `test -f 'loaders/loadlibrary.c' || echo '$(srcdir)/'`loaders/loadlibrary.c
	mv -f $(DEPDIR)/loadlibrary.Tpo $(DEPDIR)/loadlibrary.Plo
#	source='loaders/loadlibrary.c' object='loadlibrary.lo' libtool=yes \
#	DEPDIR=$(DEPDIR) $(CCDEPMODE) $(depcomp) \
#	$(LIBTOOL) --tag=CC $(AM_LIBTOOLFLAGS) $(LIBTOOLFLAGS) --mode=compile $(CC) $(DEFS) $(DEFAULT_INCLUDES) $(INCLUDES) $(AM_CPPFLAGS) $(CPPFLAGS) $(AM_CFLAGS) $(CFLAGS) -c -o loadlibrary.lo `test -f 'loaders/loadlibrary.c' || echo '$(srcdir)/'`loaders/loadlibrary.c

shl_load.lo: loaders/shl_load.c
	$(LIBTOOL) --tag=CC $(AM_LIBTOOLFLAGS) $(LIBTOOLFLAGS) --mode=compile $(CC) $(DEFS) $(DEFAULT_INCLUDES) $(INCLUDES) $(AM_CPPFLAGS) $(CPPFLAGS) $(AM_CFLAGS) $(CFLAGS) -MT shl_load.lo -MD -MP -MF $(DEPDIR)/shl_load.Tpo -c -o shl_load.lo `test -f 'loaders/shl_load.c' || echo '$(srcdir)/'`loaders/shl_load.c
	mv -f $(DEPDIR)/shl_load.Tpo $(DEPDIR)/shl_load.Plo
#	source='loaders/shl_load.c' object='shl_load.lo' libtool=yes \
#	DEPDIR=$(DEPDIR) $(CCDEPMODE) $(depcomp) \
#	$(LIBTOOL) --tag=CC $(AM_LIBTOOLFLAGS) $(LIBTOOLFLAGS) --mode=compile $(CC) $(DEFS) $(DEFAULT_INCLUDES) $(INCLUDES) $(AM_CPPFLAGS) $(CPPFLAGS) $(AM_CFLAGS) $(CFLAGS) -c -o shl_load.lo `test -f 'loaders/shl_load.c' || echo '$(srcdir)/'`loaders/shl_load.c

mostlyclean-libtool:
	-rm -f *.lo

clean-libtool:
	-rm -rf .libs _libs

distclean-libtool:
	-rm -f libtool
install-includeHEADERS: $(include_HEADERS)
	@$(NORMAL_INSTALL)
	test -z "$(includedir)" || $(MKDIR_P) "$(DESTDIR)$(includedir)"
	@list='$(include_HEADERS)'; for p in $$list; do \
	  if test -f "$$p"; then d=; else d="$(srcdir)/"; fi; \
	  f=$(am__strip_dir) \
	  echo " $(includeHEADERS_INSTALL) '$$d$$p' '$(DESTDIR)$(includedir)/$$f'"; \
	  $(includeHEADERS_INSTALL) "$$d$$p" "$(DESTDIR)$(includedir)/$$f"; \
	done

uninstall-includeHEADERS:
	@$(NORMAL_UNINSTALL)
	@list='$(include_HEADERS)'; for p in $$list; do \
	  f=$(am__strip_dir) \
	  echo " rm -f '$(DESTDIR)$(includedir)/$$f'"; \
	  rm -f "$(DESTDIR)$(includedir)/$$f"; \
	done
install-ltdlincludeHEADERS: $(ltdlinclude_HEADERS)
	@$(NORMAL_INSTALL)
	test -z "$(ltdlincludedir)" || $(MKDIR_P) "$(DESTDIR)$(ltdlincludedir)"
	@list='$(ltdlinclude_HEADERS)'; for p in $$list; do \
	  if test -f "$$p"; then d=; else d="$(srcdir)/"; fi; \
	  f=$(am__strip_dir) \
	  echo " $(ltdlincludeHEADERS_INSTALL) '$$d$$p' '$(DESTDIR)$(ltdlincludedir)/$$f'"; \
	  $(ltdlincludeHEADERS_INSTALL) "$$d$$p" "$(DESTDIR)$(ltdlincludedir)/$$f"; \
	done

uninstall-ltdlincludeHEADERS:
	@$(NORMAL_UNINSTALL)
	@list='$(ltdlinclude_HEADERS)'; for p in $$list; do \
	  f=$(am__strip_dir) \
	  echo " rm -f '$(DESTDIR)$(ltdlincludedir)/$$f'"; \
	  rm -f "$(DESTDIR)$(ltdlincludedir)/$$f"; \
	done

ID: $(HEADERS) $(SOURCES) $(LISP) $(TAGS_FILES)
	list='$(SOURCES) $(HEADERS) $(LISP) $(TAGS_FILES)'; \
	unique=`for i in $$list; do \
	    if test -f "$$i"; then echo $$i; else echo $(srcdir)/$$i; fi; \
	  done | \
	  $(AWK) '{ files[$$0] = 1; nonemtpy = 1; } \
	      END { if (nonempty) { for (i in files) print i; }; }'`; \
	mkid -fID $$unique
tags: TAGS

TAGS:  $(HEADERS) $(SOURCES) config-h.in $(TAGS_DEPENDENCIES) \
		$(TAGS_FILES) $(LISP)
	tags=; \
	here=`pwd`; \
	list='$(SOURCES) $(HEADERS) config-h.in $(LISP) $(TAGS_FILES)'; \
	unique=`for i in $$list; do \
	    if test -f "$$i"; then echo $$i; else echo $(srcdir)/$$i; fi; \
	  done | \
	  $(AWK) '{ files[$$0] = 1; nonempty = 1; } \
	      END { if (nonempty) { for (i in files) print i; }; }'`; \
	if test -z "$(ETAGS_ARGS)$$tags$$unique"; then :; else \
	  test -n "$$unique" || unique=$$empty_fix; \
	  $(ETAGS) $(ETAGSFLAGS) $(AM_ETAGSFLAGS) $(ETAGS_ARGS) \
	    $$tags $$unique; \
	fi
ctags: CTAGS
CTAGS:  $(HEADERS) $(SOURCES) config-h.in $(TAGS_DEPENDENCIES) \
		$(TAGS_FILES) $(LISP)
	tags=; \
	list='$(SOURCES) $(HEADERS) config-h.in $(LISP) $(TAGS_FILES)'; \
	unique=`for i in $$list; do \
	    if test -f "$$i"; then echo $$i; else echo $(srcdir)/$$i; fi; \
	  done | \
	  $(AWK) '{ files[$$0] = 1; nonempty = 1; } \
	      END { if (nonempty) { for (i in files) print i; }; }'`; \
	test -z "$(CTAGS_ARGS)$$tags$$unique" \
	  || $(CTAGS) $(CTAGSFLAGS) $(AM_CTAGSFLAGS) $(CTAGS_ARGS) \
	     $$tags $$unique

GTAGS:
	here=`$(am__cd) $(top_builddir) && pwd` \
	  && cd $(top_srcdir) \
	  && gtags -i $(GTAGS_ARGS) $$here

distclean-tags:
	-rm -f TAGS ID GTAGS GRTAGS GSYMS GPATH tags

distdir: $(DISTFILES)
	$(am__remove_distdir)
	test -d $(distdir) || mkdir $(distdir)
	@srcdirstrip=`echo "$(srcdir)" | sed 's/[].[^$$\\*]/\\\\&/g'`; \
	topsrcdirstrip=`echo "$(top_srcdir)" | sed 's/[].[^$$\\*]/\\\\&/g'`; \
	list='$(DISTFILES)'; \
	  dist_files=`for file in $$list; do echo $$file; done | \
	  sed -e "s|^$$srcdirstrip/||;t" \
	      -e "s|^$$topsrcdirstrip/|$(top_builddir)/|;t"`; \
	case $$dist_files in \
	  */*) $(MKDIR_P) `echo "$$dist_files" | \
			   sed '/\//!d;s|^|$(distdir)/|;s,/[^/]*$$,,' | \
			   sort -u` ;; \
	esac; \
	for file in $$dist_files; do \
	  if test -f $$file || test -d $$file; then d=.; else d=$(srcdir); fi; \
	  if test -d $$d/$$file; then \
	    dir=`echo "/$$file" | sed -e 's,/[^/]*$$,,'`; \
	    if test -d $(srcdir)/$$file && test $$d != $(srcdir); then \
	      cp -pR $(srcdir)/$$file $(distdir)$$dir || exit 1; \
	    fi; \
	    cp -pR $$d/$$file $(distdir)$$dir || exit 1; \
	  else \
	    test -f $(distdir)/$$file \
	    || cp -p $$d/$$file $(distdir)/$$file \
	    || exit 1; \
	  fi; \
	done
	-find $(distdir) -type d ! -perm -777 -exec chmod a+rwx {} \; -o \
	  ! -type d ! -perm -444 -links 1 -exec chmod a+r {} \; -o \
	  ! -type d ! -perm -400 -exec chmod a+r {} \; -o \
	  ! -type d ! -perm -444 -exec $(install_sh) -c -m a+r {} {} \; \
	|| chmod -R a+r $(distdir)
dist-gzip: distdir
	tardir=$(distdir) && $(am__tar) | GZIP=$(GZIP_ENV) gzip -c >$(distdir).tar.gz
	$(am__remove_distdir)

dist-bzip2: distdir
	tardir=$(distdir) && $(am__tar) | bzip2 -9 -c >$(distdir).tar.bz2
	$(am__remove_distdir)

dist-lzma: distdir
	tardir=$(distdir) && $(am__tar) | lzma -9 -c >$(distdir).tar.lzma
	$(am__remove_distdir)

dist-tarZ: distdir
	tardir=$(distdir) && $(am__tar) | compress -c >$(distdir).tar.Z
	$(am__remove_distdir)

dist-shar: distdir
	shar $(distdir) | GZIP=$(GZIP_ENV) gzip -c >$(distdir).shar.gz
	$(am__remove_distdir)

dist-zip: distdir
	-rm -f $(distdir).zip
	zip -rq $(distdir).zip $(distdir)
	$(am__remove_distdir)

dist dist-all: distdir
	tardir=$(distdir) && $(am__tar) | GZIP=$(GZIP_ENV) gzip -c >$(distdir).tar.gz
	$(am__remove_distdir)

# This target untars the dist file and tries a VPATH configuration.  Then
# it guarantees that the distribution is self-contained by making another
# tarfile.
distcheck: dist
	case '$(DIST_ARCHIVES)' in \
	*.tar.gz*) \
	  GZIP=$(GZIP_ENV) gunzip -c $(distdir).tar.gz | $(am__untar) ;;\
	*.tar.bz2*) \
	  bunzip2 -c $(distdir).tar.bz2 | $(am__untar) ;;\
	*.tar.lzma*) \
	  unlzma -c $(distdir).tar.lzma | $(am__untar) ;;\
	*.tar.Z*) \
	  uncompress -c $(distdir).tar.Z | $(am__untar) ;;\
	*.shar.gz*) \
	  GZIP=$(GZIP_ENV) gunzip -c $(distdir).shar.gz | unshar ;;\
	*.zip*) \
	  unzip $(distdir).zip ;;\
	esac
	chmod -R a-w $(distdir); chmod a+w $(distdir)
	mkdir $(distdir)/_build
	mkdir $(distdir)/_inst
	chmod a-w $(distdir)
	dc_install_base=`$(am__cd) $(distdir)/_inst && pwd | sed -e 's,^[^:\\/]:[\\/],/,'` \
	  && dc_destdir="$${TMPDIR-/tmp}/am-dc-$$$$/" \
	  && cd $(distdir)/_build \
	  && ../configure --srcdir=.. --prefix="$$dc_install_base" \
	    $(DISTCHECK_CONFIGURE_FLAGS) \
	  && $(MAKE) $(AM_MAKEFLAGS) \
	  && $(MAKE) $(AM_MAKEFLAGS) dvi \
	  && $(MAKE) $(AM_MAKEFLAGS) check \
	  && $(MAKE) $(AM_MAKEFLAGS) install \
	  && $(MAKE) $(AM_MAKEFLAGS) installcheck \
	  && $(MAKE) $(AM_MAKEFLAGS) uninstall \
	  && $(MAKE) $(AM_MAKEFLAGS) distuninstallcheck_dir="$$dc_install_base" \
	        distuninstallcheck \
	  && chmod -R a-w "$$dc_install_base" \
	  && ({ \
	       (cd ../.. && umask 077 && mkdir "$$dc_destdir") \
	       && $(MAKE) $(AM_MAKEFLAGS) DESTDIR="$$dc_destdir" install \
	       && $(MAKE) $(AM_MAKEFLAGS) DESTDIR="$$dc_destdir" uninstall \
	       && $(MAKE) $(AM_MAKEFLAGS) DESTDIR="$$dc_destdir" \
	            distuninstallcheck_dir="$$dc_destdir" distuninstallcheck; \
	      } || { rm -rf "$$dc_destdir"; exit 1; }) \
	  && rm -rf "$$dc_destdir" \
	  && $(MAKE) $(AM_MAKEFLAGS) dist \
	  && rm -rf $(DIST_ARCHIVES) \
	  && $(MAKE) $(AM_MAKEFLAGS) distcleancheck
	$(am__remove_distdir)
	@(echo "$(distdir) archives ready for distribution: "; \
	  list='$(DIST_ARCHIVES)'; for i in $$list; do echo $$i; done) | \
	  sed -e 1h -e 1s/./=/g -e 1p -e 1x -e '$$p' -e '$$x'
distuninstallcheck:
	@cd $(distuninstallcheck_dir) \
	&& test `$(distuninstallcheck_listfiles) | wc -l` -le 1 \
	   || { echo "ERROR: files left after uninstall:" ; \
	        if test -n "$(DESTDIR)"; then \
	          echo "  (check DESTDIR support)"; \
	        fi ; \
	        $(distuninstallcheck_listfiles) ; \
	        exit 1; } >&2
distcleancheck: distclean
	@if test '$(srcdir)' = . ; then \
	  echo "ERROR: distcleancheck can only run from a VPATH build" ; \
	  exit 1 ; \
	fi
	@test `$(distcleancheck_listfiles) | wc -l` -eq 0 \
	  || { echo "ERROR: files left in build directory after distclean:" ; \
	       $(distcleancheck_listfiles) ; \
	       exit 1; } >&2
check-am: all-am
check: $(BUILT_SOURCES)
	$(MAKE) $(AM_MAKEFLAGS) check-am
all-am: Makefile $(LTLIBRARIES) $(HEADERS) config.h
installdirs:
	for dir in "$(DESTDIR)$(libdir)" "$(DESTDIR)$(includedir)" "$(DESTDIR)$(ltdlincludedir)"; do \
	  test -z "$$dir" || $(MKDIR_P) "$$dir"; \
	done
install: $(BUILT_SOURCES)
	$(MAKE) $(AM_MAKEFLAGS) install-am
install-exec: install-exec-am
install-data: install-data-am
uninstall: uninstall-am

install-am: all-am
	@$(MAKE) $(AM_MAKEFLAGS) install-exec-am install-data-am

installcheck: installcheck-am
install-strip:
	$(MAKE) $(AM_MAKEFLAGS) INSTALL_PROGRAM="$(INSTALL_STRIP_PROGRAM)" \
	  install_sh_PROGRAM="$(INSTALL_STRIP_PROGRAM)" INSTALL_STRIP_FLAG=-s \
	  `test -z '$(STRIP)' || \
	    echo "INSTALL_PROGRAM_ENV=STRIPPROG='$(STRIP)'"` install
mostlyclean-generic:
	-test -z "$(MOSTLYCLEANFILES)" || rm -f $(MOSTLYCLEANFILES)

clean-generic:
	-test -z "$(CLEANFILES)" || rm -f $(CLEANFILES)

distclean-generic:
	-test -z "$(CONFIG_CLEAN_FILES)" || rm -f $(CONFIG_CLEAN_FILES)

maintainer-clean-generic:
	@echo "This command is intended for maintainers to use"
	@echo "it deletes files that may require special tools to rebuild."
	-test -z "$(BUILT_SOURCES)" || rm -f $(BUILT_SOURCES)
clean: clean-am

clean-am: clean-generic clean-libLTLIBRARIES clean-libtool \
	clean-noinstLTLIBRARIES mostlyclean-am

distclean: distclean-am
	-rm -f $(am__CONFIG_DISTCLEAN_FILES)
	-rm -rf $(DEPDIR) ./$(DEPDIR)
	-rm -f Makefile
distclean-am: clean-am distclean-compile distclean-generic \
	distclean-hdr distclean-libtool distclean-tags

dvi: dvi-am

dvi-am:

html: html-am

info: info-am

info-am:

install-data-am: install-includeHEADERS install-ltdlincludeHEADERS

install-dvi: install-dvi-am

install-exec-am: install-libLTLIBRARIES

install-html: install-html-am

install-info: install-info-am

install-man:

install-pdf: install-pdf-am

install-ps: install-ps-am

installcheck-am:

maintainer-clean: maintainer-clean-am
	-rm -f $(am__CONFIG_DISTCLEAN_FILES)
	-rm -rf $(top_srcdir)/autom4te.cache
	-rm -rf $(DEPDIR) ./$(DEPDIR)
	-rm -f Makefile
maintainer-clean-am: distclean-am maintainer-clean-generic

mostlyclean: mostlyclean-am

mostlyclean-am: mostlyclean-compile mostlyclean-generic \
	mostlyclean-libtool

pdf: pdf-am

pdf-am:

ps: ps-am

ps-am:

uninstall-am: uninstall-includeHEADERS uninstall-libLTLIBRARIES \
	uninstall-ltdlincludeHEADERS

.MAKE: install-am install-strip

.PHONY: CTAGS GTAGS all all-am am--refresh check check-am clean \
	clean-generic clean-libLTLIBRARIES clean-libtool \
	clean-noinstLTLIBRARIES ctags dist dist-all dist-bzip2 \
	dist-gzip dist-lzma dist-shar dist-tarZ dist-zip distcheck \
	distclean distclean-compile distclean-generic distclean-hdr \
	distclean-libtool distclean-tags distcleancheck distdir \
	distuninstallcheck dvi dvi-am html html-am info info-am \
	install install-am install-data install-data-am install-dvi \
	install-dvi-am install-exec install-exec-am install-html \
	install-html-am install-includeHEADERS install-info \
	install-info-am install-libLTLIBRARIES \
	install-ltdlincludeHEADERS install-man install-pdf \
	install-pdf-am install-ps install-ps-am install-strip \
	installcheck installcheck-am installdirs maintainer-clean \
	maintainer-clean-generic mostlyclean mostlyclean-compile \
	mostlyclean-generic mostlyclean-libtool pdf pdf-am ps ps-am \
	tags uninstall uninstall-am uninstall-includeHEADERS \
	uninstall-libLTLIBRARIES uninstall-ltdlincludeHEADERS


# We need the following in order to create an <argz.h> when the system
# doesn't have one that works with the given compiler.
all-local $(lib_OBJECTS): $(ARGZ_H)
argz.h: argz_.h
	$(mkinstalldirs) . 
	cp $(srcdir)/argz_.h $@-t
	mv $@-t $@
# Tell versions [3.59,3.63) of GNU make to not export all variables.
# Otherwise a system limit (for SysV at least) may be exceeded.
.NOEXPORT:
