# Supplementary material for: An Indexing Theory for Working Memory Based on Fast Hebbian Plasticity
Source: eNeuro. 2020 Mar 19;7(2):ENEURO.0374-19.2020. doi: 10.1523/ENEURO.0374-19.2020 (PMC7189483; doi:10.1523/ENEURO.0374-19.2020)
Supplement: Extended Data 1 — We use the NEST simulator (Gewaltig and Diesmann, 2007) version 2.2 for our simulations (RRID: SCR_002963), running on a Cray XC-40 Supercomputer of the PDC Centre for High Performance Computing. The custom-build spiking neural network implementation of the BCPNN learning rule for MPI-parallelized NEST is freely available on github: https://github.com/Florian-Fiebig/BCPNN-for-NEST222-MPI and included in the extended data. Further, the model is also available on ModelDB (https://modeldb.yale.edu/257610). The depositories have README files, commented code, and we are happy to help individual researchers with using the BCPNN synapse model. We here briefly describe the installation procedure of the main BCPNN synapse model on the Git repository, or in the included zip file. After extracting the main folder BCPNN-for-NEST222-MPI-master in [PATH]. The compile script compile-module.sh switches the compiler to GNU, and adds Python2.7 and NEST 2.2.2 to the environment on a Cray XC-40 via the following: module swap PrgEnv-cray PrgEnv-gnu module add python/2.7.13 site-python/2.7 module add nest/2.2.2-py27. This obviously depends on the exact supercomputer environment and available modules. The compile script automatically creates necessary bootstrap and build directories, but some adjustments might be necessary, particularly with respect to the NEST Simulator install path, specified in line 54. Next, the compile script is run on the custom module like this: sudo ./compile-module.sh module-100725/. Then in python: import nest nest.sr(‘([PATH]/BCPNN-for-NEST222-MPI-master/share/nest/sli) addpath’) nest.Install(‘[PATH]/BCPNN-for-NEST222-MPI-master/lib/nest/pt_module’) The model should now be available as ‘bcpnn_synapse’ in the list of NEST synapses: print nest.Models(‘synapses’). Download Extended Data 1, ZIP file. [file enu-eN-NWR-0374-19-s08.zip › BCPNN-for-NEST222-MPI-master/build-module-100725/libltdl/config.h]

/* config.h.  Generated from config-h.in by configure.  */
/* config-h.in.  Generated from configure.ac by autoheader.  */

/* Define to 1 if you have the `argz_add' function. */
#define HAVE_ARGZ_ADD 1

/* Define to 1 if you have the `argz_append' function. */
#define HAVE_ARGZ_APPEND 1

/* Define to 1 if you have the `argz_count' function. */
#define HAVE_ARGZ_COUNT 1

/* Define to 1 if you have the `argz_create_sep' function. */
#define HAVE_ARGZ_CREATE_SEP 1

/* Define to 1 if you have the <argz.h> header file. */
#define HAVE_ARGZ_H 1

/* Define to 1 if you have the `argz_insert' function. */
#define HAVE_ARGZ_INSERT 1

/* Define to 1 if you have the `argz_next' function. */
#define HAVE_ARGZ_NEXT 1

/* Define to 1 if you have the `argz_stringify' function. */
#define HAVE_ARGZ_STRINGIFY 1

/* Define to 1 if you have the `closedir' function. */
#define HAVE_CLOSEDIR 1

/* Define to 1 if you have the declaration of `cygwin_conv_path', and to 0 if
   you don't. */
/* #undef HAVE_DECL_CYGWIN_CONV_PATH */

/* Define to 1 if you have the <dirent.h> header file. */
#define HAVE_DIRENT_H 1

/* Define if you have the GNU dld library. */
/* #undef HAVE_DLD */

/* Define to 1 if you have the <dld.h> header file. */
/* #undef HAVE_DLD_H */

/* Define to 1 if you have the `dlerror' function. */
#define HAVE_DLERROR 1

/* Define to 1 if you have the <dlfcn.h> header file. */
#define HAVE_DLFCN_H 1

/* Define to 1 if you have the <dl.h> header file. */
/* #undef HAVE_DL_H */

/* Define if you have the _dyld_func_lookup function. */
/* #undef HAVE_DYLD */

/* Define to 1 if the system has the type `error_t'. */
#define HAVE_ERROR_T 1

/* Define to 1 if you have the <inttypes.h> header file. */
#define HAVE_INTTYPES_H 1

/* Define if you have the libdl library or equivalent. */
#define HAVE_LIBDL 1

/* Define if libdlloader will be built on this platform */
#define HAVE_LIBDLLOADER 1

/* Define to 1 if you have the <mach-o/dyld.h> header file. */
/* #undef HAVE_MACH_O_DYLD_H */

/* Define to 1 if you have the <memory.h> header file. */
#define HAVE_MEMORY_H 1

/* Define to 1 if you have the `opendir' function. */
#define HAVE_OPENDIR 1

/* Define if libtool can extract symbol lists from object files. */
#define HAVE_PRELOADED_SYMBOLS 1

/* Define to 1 if you have the `readdir' function. */
#define HAVE_READDIR 1

/* Define if you have the shl_load function. */
/* #undef HAVE_SHL_LOAD */

/* Define to 1 if you have the <stdint.h> header file. */
#define HAVE_STDINT_H 1

/* Define to 1 if you have the <stdlib.h> header file. */
#define HAVE_STDLIB_H 1

/* Define to 1 if you have the <strings.h> header file. */
#define HAVE_STRINGS_H 1

/* Define to 1 if you have the <string.h> header file. */
#define HAVE_STRING_H 1

/* Define to 1 if you have the `strlcat' function. */
/* #undef HAVE_STRLCAT */

/* Define to 1 if you have the `strlcpy' function. */
/* #undef HAVE_STRLCPY */

/* Define to 1 if you have the <sys/dl.h> header file. */
/* #undef HAVE_SYS_DL_H */

/* Define to 1 if you have the <sys/stat.h> header file. */
#define HAVE_SYS_STAT_H 1

/* Define to 1 if you have the <sys/types.h> header file. */
#define HAVE_SYS_TYPES_H 1

/* Define to 1 if you have the <unistd.h> header file. */
#define HAVE_UNISTD_H 1

/* This value is set to 1 to indicate that the system argz facility works */
#define HAVE_WORKING_ARGZ 1

/* Define if the OS needs help to load dependent libraries for dlopen(). */
/* #undef LTDL_DLOPEN_DEPLIBS */

/* Define to the system default library search path. */
#define LT_DLSEARCH_PATH "/lib:/usr/lib:/usr/X11R6/lib64/Xaw3d:/usr/X11R6/lib64:/usr/lib64/Xaw3d:/usr/X11R6/lib/Xaw3d:/usr/X11R6/lib:/usr/lib/Xaw3d:/usr/x86_64-suse-linux/lib:/usr/local/lib:/opt/kde3/lib:/usr/local/lib64:/opt/kde3/lib64:/lib64:/lib:/usr/lib64:/usr/lib:/opt/cray/alps/default/lib64:/opt/cray/alpscomm/default/lib64:/opt/cray/alpscomm/default/lib64:/opt/cray/alps/default/lib64:/opt/cray/alps/default/lib64:/opt/cray/ccm/default/lib64:/opt/cray/ccm/default/lib64:/opt/cray/codbc/default/lib64:/opt/cray/mpss-coi/default/lib64:/opt/cray/mpss-coi/default/lib64:/opt/cray/comm_msg/default/lib64:/opt/cray/configparse/default/lib64:/opt/cray/csa/default/lib64:/opt/nvidia/cudatoolkit/default/extras/CUPTI/lib64:/opt/nvidia/cudatoolkit/default/extras/CUPTI/lib:/opt/nvidia/cudatoolkit/default/lib64:/opt/nvidia/cudatoolkit/default/lib:/opt/nvidia/cudatoolkit/default/nvvm/lib64:/opt/nvidia/cudatoolkit/default/nvvm/lib:/opt/nvidia/cudatoolkit6.5/default/extras/CUPTI/lib64:/opt/nvidia/cudatoolkit6.5/default/extras/CUPTI/lib:/opt/nvidia/cudatoolkit6.5/default/lib64:/opt/nvidia/cudatoolkit6.5/default/lib:/opt/nvidia/cudatoolkit6.5/default/nvvm/lib64:/opt/nvidia/cudatoolkit6.5/default/nvvm/lib:/opt/cray/daemontools/default/lib64:/opt/cray/dmapp/default/lib64:@RUNTIME_PATH@:/opt/cray/dumpd/default/lib64:/opt/cray/job/default/lib64:/opt/cray/job/default/lib64:/opt/cray/job/default/lib64:/opt/cray/llm/default/lib64:/opt/cray/lustre-cray_ari_s/default/lib64:/opt/cray/sdb/default/lib64:/opt/cray/intel-KNC-host-mpss/default/lib64:/opt/cray/msgsupport/default/lib64:/opt/cray/msgsupport/default/lib64:/opt/cray/nodehealth/default/lib64:/opt/cray/nodeservices/default/lib64:/opt/cray/nvidia/default/lib64:/opt/cray/shared-root/default/lib64:/opt/cray/lib64:/opt/cray/lib64/cce:/opt/cray/pmi/default/lib64:/opt/cray/projdb/default/lib64:/opt/cray/rca/default/lib64:/opt/cray/libscif/default/lib64:/opt/cray/sdb/default/lib64:/opt/cray/socketauth/default/lib64:/opt/cray/swrap/default/lib64:/opt/cray/sysadm/default/lib64:/opt/cray/sysutils/default/lib64:/opt/cray/udreg/default/lib64:/opt/cray/ugni/default/lib64:/opt/cray/wlm_detect/default/lib64:/opt/cray/wlm_trans/default/lib64:/opt/cray/xpmem/default/lib64:/usr/lib/fio:/usr/lib64/ghostscript/Omni"

/* The archive extension */
#define LT_LIBEXT "a"

/* Define to the extension used for runtime loadable modules, say, ".so". */
#define LT_MODULE_EXT ".so"

/* Define to the name of the environment variable that determines the run-time
   module search path. */
#define LT_MODULE_PATH_VAR "LD_LIBRARY_PATH"

/* Define to the sub-directory in which libtool stores uninstalled libraries.
   */
#define LT_OBJDIR ".libs/"

/* Define if dlsym() requires a leading underscore in symbol names. */
/* #undef NEED_USCORE */

/* Name of package */
#define PACKAGE "libltdl"

/* Define to the address where bug reports for this package should be sent. */
#define PACKAGE_BUGREPORT "bug-libtool@gnu.org"

/* Define to the full name of this package. */
#define PACKAGE_NAME "libltdl"

/* Define to the full name and version of this package. */
#define PACKAGE_STRING "libltdl 2.2.6"

/* Define to the one symbol short name of this package. */
#define PACKAGE_TARNAME "libltdl"

/* Define to the version of this package. */
#define PACKAGE_VERSION "2.2.6"

/* Define to 1 if you have the ANSI C header files. */
#define STDC_HEADERS 1

/* Version number of package */
#define VERSION "2.2.6"

/* Define so that glibc/gnulib argp.h does not typedef error_t. */
/* #undef __error_t_defined */

/* Define to a type to use for `error_t' if it is not otherwise available. */
/* #undef error_t */
