# Supplementary material for: An Indexing Theory for Working Memory Based on Fast Hebbian Plasticity
Source: eNeuro. 2020 Mar 19;7(2):ENEURO.0374-19.2020. doi: 10.1523/ENEURO.0374-19.2020 (PMC7189483; doi:10.1523/ENEURO.0374-19.2020)
Supplement: Extended Data 1 — We use the NEST simulator (Gewaltig and Diesmann, 2007) version 2.2 for our simulations (RRID: SCR_002963), running on a Cray XC-40 Supercomputer of the PDC Centre for High Performance Computing. The custom-build spiking neural network implementation of the BCPNN learning rule for MPI-parallelized NEST is freely available on github: https://github.com/Florian-Fiebig/BCPNN-for-NEST222-MPI and included in the extended data. Further, the model is also available on ModelDB (https://modeldb.yale.edu/257610). The depositories have README files, commented code, and we are happy to help individual researchers with using the BCPNN synapse model. We here briefly describe the installation procedure of the main BCPNN synapse model on the Git repository, or in the included zip file. After extracting the main folder BCPNN-for-NEST222-MPI-master in [PATH]. The compile script compile-module.sh switches the compiler to GNU, and adds Python2.7 and NEST 2.2.2 to the environment on a Cray XC-40 via the following: module swap PrgEnv-cray PrgEnv-gnu module add python/2.7.13 site-python/2.7 module add nest/2.2.2-py27. This obviously depends on the exact supercomputer environment and available modules. The compile script automatically creates necessary bootstrap and build directories, but some adjustments might be necessary, particularly with respect to the NEST Simulator install path, specified in line 54. Next, the compile script is run on the custom module like this: sudo ./compile-module.sh module-100725/. Then in python: import nest nest.sr(‘([PATH]/BCPNN-for-NEST222-MPI-master/share/nest/sli) addpath’) nest.Install(‘[PATH]/BCPNN-for-NEST222-MPI-master/lib/nest/pt_module’) The model should now be available as ‘bcpnn_synapse’ in the list of NEST synapses: print nest.Models(‘synapses’). Download Extended Data 1, ZIP file. [file enu-eN-NWR-0374-19-s08.zip › BCPNN-for-NEST222-MPI-master/build-module-100725/libltdl/config.log]

This file contains any messages produced by compilers while
running configure, to aid debugging if configure makes a mistake.

It was created by libltdl configure 2.2.6, which was
generated by GNU Autoconf 2.62.  Invocation command line was

  $ /cfs/klemming/nobackup/f/fiebig/170501_Beskow_BCPNN/bootstrap-module-100725/libltdl/configure --disable-option-checking --prefix=/cfs/klemming/nobackup/f/fiebig/170501_Beskow_BCPNN --with-nest=/pdc/vol/nest/2.2.2-py27/bin/nest-config --enable-ltdl-convenience --cache-file=/dev/null --srcdir=/cfs/klemming/nobackup/f/fiebig/170501_Beskow_BCPNN/bootstrap-module-100725/libltdl

## --------- ##
## Platform. ##
## --------- ##

hostname = beskow-login2.pdc.kth.se
uname -m = x86_64
uname -r = 3.0.101-0.35.1_1.0502.8640-cray_ari_s
uname -s = Linux
uname -v = #1 SMP Sun Oct 23 03:31:24 UTC 2016

/usr/bin/uname -p = unknown
/bin/uname -X     = unknown

/bin/arch              = x86_64
/usr/bin/arch -k       = unknown
/usr/convex/getsysinfo = unknown
/usr/bin/hostinfo      = unknown
/bin/machine           = unknown
/usr/bin/oslevel       = unknown
/bin/universe          = unknown

PATH: /pdc/vol/nest/2.2.2-py27/bin
PATH: /pdc/vol/python/packages/site-python-2.7/bin
PATH: /pdc/vol/python/2.7.13/bin
PATH: /opt/cray/atp/1.7.5/bin
PATH: /opt/cray/pmi/5.0.5-1.0000.10300.134.8.ari/bin
PATH: /opt/cray/mpt/7.0.4/gni/bin
PATH: /opt/gcc/4.9.1/bin
PATH: /opt/cray/craype/2.2.1/bin
PATH: /pdc/vol/slurm/utils/0.1/bin
PATH: /opt/pdc.kth.se/heimdal/1.5.2/bin
PATH: /opt/pdc.kth.se/heimdal/1.5.2/sbin
PATH: /opt/pdc.kth.se/openafs/1.6.17-3.0.101-0.35.1_1.0502.8640-cray_ari_s/bin
PATH: /opt/pdc.kth.se/openafs/1.6.17-3.0.101-0.35.1_1.0502.8640-cray_ari_s/sbin
PATH: /opt/pdc.kth.se/openssh/5.3p1-with-pam-gsskex-20100124/bin
PATH: /opt/slurm/14.11.9/bin
PATH: /opt/cray/llm/default/bin
PATH: /opt/cray/llm/default/etc
PATH: /opt/cray/xpmem/0.1-2.0502.57015.1.15.ari/bin
PATH: /opt/cray/ugni/6.0-1.0502.10245.9.9.ari/bin
PATH: /opt/cray/udreg/2.3.2-1.0502.9889.2.20.ari/bin
PATH: /opt/cray/lustre-cray_ari_s/2.5_3.0.101_0.35.1_1.0502.8640.15.1-1.0502.18911.12.4/sbin
PATH: /opt/cray/lustre-cray_ari_s/2.5_3.0.101_0.35.1_1.0502.8640.15.1-1.0502.18911.12.4/bin
PATH: /opt/cray/alps/5.2.3-2.0502.9295.14.14.ari/sbin
PATH: /opt/cray/alps/5.2.3-2.0502.9295.14.14.ari/bin
PATH: /opt/cray/sdb/1.0-1.0502.58450.3.27.ari/bin
PATH: /opt/cray/nodestat/2.2-1.0502.58998.2.7.ari/bin
PATH: /opt/modules/3.2.6.7/bin
PATH: /usr/local/bin
PATH: /usr/bin
PATH: /bin
PATH: /usr/bin/X11
PATH: /usr/X11R6/bin
PATH: /usr/games
PATH: /usr/lib/mit/bin
PATH: /usr/lib/mit/sbin
PATH: /usr/lib/qt3/bin
PATH: /opt/cray/bin
PATH: /pdc/vol/gsl/2.3/GNU/4.9/bin


## ----------- ##
## Core tests. ##
## ----------- ##

configure:2097: checking for a BSD-compatible install
configure:2165: result: /usr/bin/install -c
configure:2176: checking whether build environment is sane
configure:2219: result: yes
configure:2244: checking for a thread-safe mkdir -p
configure:2283: result: /bin/mkdir -p
configure:2296: checking for gawk
configure:2312: found /usr/bin/gawk
configure:2323: result: gawk
configure:2334: checking whether make sets $(MAKE)
configure:2356: result: yes
configure:2586: checking build system type
configure:2604: result: x86_64-unknown-linux-gnu
configure:2626: checking host system type
configure:2641: result: x86_64-unknown-linux-gnu
configure:2675: checking for style of include used by make
configure:2703: result: GNU
configure:2773: checking for gcc
configure:2789: found /opt/gcc/4.9.1/bin/gcc
configure:2800: result: gcc
configure:3038: checking for C compiler version
configure:3046: gcc --version >&5
gcc (GCC) 4.9.1 20140716 (Cray Inc.)
Copyright (C) 2014 Free Software Foundation, Inc.
This is free software; see the source for copying conditions.  There is NO
warranty; not even for MERCHANTABILITY or FITNESS FOR A PARTICULAR PURPOSE.

configure:3050: $? = 0
configure:3057: gcc -v >&5
Using built-in specs.
COLLECT_GCC=/opt/gcc/4.9.1/bin/../snos/bin/gcc
COLLECT_LTO_WRAPPER=/opt/gcc/4.9.1/snos/libexec/gcc/x86_64-suse-linux/4.9.1/lto-wrapper
Target: x86_64-suse-linux
Configured with: ../cray-gcc-4.9.1/configure --prefix=/opt/gcc/4.9.1/snos --disable-nls --libdir=/opt/gcc/4.9.1/snos/lib --enable-languages=c,c++,fortran --with-gxx-include-dir=/opt/gcc/4.9.1/snos/include/g++ --with-slibdir=/opt/gcc/4.9.1/snos/lib --with-system-zlib --enable-shared --enable-__cxa_atexit --build=x86_64-suse-linux --with-ppl --with-cloog
Thread model: posix
gcc version 4.9.1 20140716 (Cray Inc.) (GCC) 
configure:3061: $? = 0
configure:3068: gcc -V >&5
gcc: error: unrecognized command line option '-V'
gcc: fatal error: no input files
compilation terminated.
configure:3072: $? = 1
configure:3095: checking for C compiler default output file name
configure:3117: gcc    conftest.c  >&5
configure:3121: $? = 0
configure:3159: result: a.out
configure:3176: checking whether the C compiler works
configure:3186: ./a.out
configure:3190: $? = 0
configure:3207: result: yes
configure:3214: checking whether we are cross compiling
configure:3216: result: no
configure:3219: checking for suffix of executables
configure:3226: gcc -o conftest    conftest.c  >&5
configure:3230: $? = 0
configure:3254: result: 
configure:3260: checking for suffix of object files
configure:3286: gcc -c   conftest.c >&5
configure:3290: $? = 0
configure:3313: result: o
configure:3317: checking whether we are using the GNU C compiler
configure:3346: gcc -c   conftest.c >&5
configure:3353: $? = 0
configure:3370: result: yes
configure:3379: checking whether gcc accepts -g
configure:3409: gcc -c -g  conftest.c >&5
configure:3416: $? = 0
configure:3517: result: yes
configure:3534: checking for gcc option to accept ISO C89
configure:3608: gcc  -c -g -O2  conftest.c >&5
configure:3615: $? = 0
configure:3638: result: none needed
configure:3658: checking dependency style of gcc
configure:3749: result: gcc3
configure:3764: checking for a sed that does not truncate output
configure:3830: result: /usr/bin/sed
configure:3848: checking for grep that handles long lines and -e
configure:3908: result: /usr/bin/grep
configure:3913: checking for egrep
configure:3977: result: /usr/bin/grep -E
configure:3982: checking for fgrep
configure:4046: result: /usr/bin/grep -F
configure:4081: checking for ld used by gcc
configure:4148: result: /usr/bin/ld
configure:4157: checking if the linker (/usr/bin/ld) is GNU ld
configure:4172: result: yes
configure:4184: checking for BSD- or MS-compatible name lister (nm)
configure:4233: result: /usr/bin/nm -B
configure:4355: checking the name lister (/usr/bin/nm -B) interface
configure:4362: gcc -c -g -O2  conftest.c >&5
configure:4365: /usr/bin/nm -B "conftest.o"
configure:4368: output
0000000000000000 B some_variable
configure:4375: result: BSD nm
configure:4378: checking whether ln -s works
configure:4382: result: yes
configure:4390: checking the maximum length of command line arguments
configure:4510: result: 1572864
configure:4527: checking whether the shell understands some XSI constructs
configure:4537: result: yes
configure:4541: checking whether the shell understands "+="
configure:4547: result: yes
configure:4582: checking for /usr/bin/ld option to reload object files
configure:4589: result: -r
configure:4658: checking for objdump
configure:4674: found /usr/bin/objdump
configure:4685: result: objdump
configure:4718: checking how to recognize dependent libraries
configure:4914: result: pass_all
configure:4974: checking for ar
configure:4990: found /usr/bin/ar
configure:5001: result: ar
configure:5083: checking for strip
configure:5099: found /usr/bin/strip
configure:5110: result: strip
configure:5186: checking for ranlib
configure:5202: found /usr/bin/ranlib
configure:5213: result: ranlib
configure:5307: checking command to parse /usr/bin/nm -B output from gcc object
configure:5425: gcc -c -g -O2  conftest.c >&5
configure:5428: $? = 0
configure:5432: /usr/bin/nm -B conftest.o \| sed -n -e 's/^.*[	 ]\([ABCDGIRSTW][ABCDGIRSTW]*\)[	 ][	 ]*\([_A-Za-z][_A-Za-z0-9]*\)$/\1 \2 \2/p' \> conftest.nm
configure:5435: $? = 0
configure:5489: gcc -o conftest -g -O2   conftest.c conftstm.o >&5
configure:5492: $? = 0
configure:5530: result: ok
configure:5626: gcc -c -g -O2  conftest.c >&5
configure:5629: $? = 0
configure:6417: checking how to run the C preprocessor
configure:6457: gcc -E  conftest.c
configure:6464: $? = 0
configure:6495: gcc -E  conftest.c
conftest.c:10:28: fatal error: ac_nonexistent.h: No such file or directory
 #include <ac_nonexistent.h>
                            ^
compilation terminated.
configure:6502: $? = 1
configure: failed program was:
| /* confdefs.h.  */
| #define PACKAGE_NAME "libltdl"
| #define PACKAGE_TARNAME "libltdl"
| #define PACKAGE_VERSION "2.2.6"
| #define PACKAGE_STRING "libltdl 2.2.6"
| #define PACKAGE_BUGREPORT "bug-libtool@gnu.org"
| #define PACKAGE "libltdl"
| #define VERSION "2.2.6"
| /* end confdefs.h.  */
| #include <ac_nonexistent.h>
configure:6535: result: gcc -E
configure:6564: gcc -E  conftest.c
configure:6571: $? = 0
configure:6602: gcc -E  conftest.c
conftest.c:10:28: fatal error: ac_nonexistent.h: No such file or directory
 #include <ac_nonexistent.h>
                            ^
compilation terminated.
configure:6609: $? = 1
configure: failed program was:
| /* confdefs.h.  */
| #define PACKAGE_NAME "libltdl"
| #define PACKAGE_TARNAME "libltdl"
| #define PACKAGE_VERSION "2.2.6"
| #define PACKAGE_STRING "libltdl 2.2.6"
| #define PACKAGE_BUGREPORT "bug-libtool@gnu.org"
| #define PACKAGE "libltdl"
| #define VERSION "2.2.6"
| /* end confdefs.h.  */
| #include <ac_nonexistent.h>
configure:6647: checking for ANSI C header files
configure:6677: gcc -c -g -O2  conftest.c >&5
configure:6684: $? = 0
configure:6783: gcc -o conftest -g -O2   conftest.c  >&5
configure:6787: $? = 0
configure:6793: ./conftest
configure:6797: $? = 0
configure:6815: result: yes
configure:6839: checking for sys/types.h
configure:6860: gcc -c -g -O2  conftest.c >&5
configure:6867: $? = 0
configure:6884: result: yes
configure:6839: checking for sys/stat.h
configure:6860: gcc -c -g -O2  conftest.c >&5
configure:6867: $? = 0
configure:6884: result: yes
configure:6839: checking for stdlib.h
configure:6860: gcc -c -g -O2  conftest.c >&5
configure:6867: $? = 0
configure:6884: result: yes
configure:6839: checking for string.h
configure:6860: gcc -c -g -O2  conftest.c >&5
configure:6867: $? = 0
configure:6884: result: yes
configure:6839: checking for memory.h
configure:6860: gcc -c -g -O2  conftest.c >&5
configure:6867: $? = 0
configure:6884: result: yes
configure:6839: checking for strings.h
configure:6860: gcc -c -g -O2  conftest.c >&5
configure:6867: $? = 0
configure:6884: result: yes
configure:6839: checking for inttypes.h
configure:6860: gcc -c -g -O2  conftest.c >&5
configure:6867: $? = 0
configure:6884: result: yes
configure:6839: checking for stdint.h
configure:6860: gcc -c -g -O2  conftest.c >&5
configure:6867: $? = 0
configure:6884: result: yes
configure:6839: checking for unistd.h
configure:6860: gcc -c -g -O2  conftest.c >&5
configure:6867: $? = 0
configure:6884: result: yes
configure:6901: checking for dlfcn.h
configure:6922: gcc -c -g -O2  conftest.c >&5
configure:6929: $? = 0
configure:6946: result: yes
configure:7440: checking for objdir
configure:7455: result: .libs
configure:7751: checking if gcc supports -fno-rtti -fno-exceptions
configure:7769: gcc -c -g -O2  -fno-rtti -fno-exceptions conftest.c >&5
cc1: warning: command line option '-fno-rtti' is valid for C++/ObjC++ but not for C
configure:7773: $? = 0
configure:7786: result: no
configure:7806: checking for gcc option to produce PIC
configure:8078: result: -fPIC -DPIC
configure:8090: checking if gcc PIC flag -fPIC -DPIC works
configure:8108: gcc -c -g -O2  -fPIC -DPIC -DPIC conftest.c >&5
configure:8112: $? = 0
configure:8125: result: yes
configure:8149: checking if gcc static flag -static works
configure:8177: result: yes
configure:8192: checking if gcc supports -c -o file.o
configure:8213: gcc -c -g -O2  -o out/conftest2.o conftest.c >&5
configure:8217: $? = 0
configure:8239: result: yes
configure:8247: checking if gcc supports -c -o file.o
configure:8294: result: yes
configure:8327: checking whether the gcc linker (/usr/bin/ld -m elf_x86_64) supports shared libraries
configure:9401: result: yes
configure:9438: checking whether -lc should be explicitly linked in
configure:9443: gcc -c -g -O2  conftest.c >&5
configure:9446: $? = 0
configure:9461: gcc -shared conftest.o  -v -Wl,-soname -Wl,conftest -o conftest 2\>\&1 \| /usr/bin/grep  -lc  \>/dev/null 2\>\&1
configure:9464: $? = 0
configure:9476: result: no
configure:9640: checking dynamic linker characteristics
configure:10083: gcc -o conftest -g -O2   -Wl,-rpath -Wl,/foo conftest.c  >&5
configure:10090: $? = 0
configure:10323: result: GNU/Linux ld.so
configure:10425: checking how to hardcode library paths into programs
configure:10450: result: immediate
configure:10573: checking for shl_load
configure:10629: gcc -o conftest -g -O2   conftest.c  >&5
/tmp/ccNa1hzk.o: In function `main':
/cfs/klemming/nobackup/f/fiebig/170501_Beskow_BCPNN/build-module-100725/libltdl/conftest.c:56: undefined reference to `shl_load'
collect2: error: ld returned 1 exit status
configure:10636: $? = 1
configure: failed program was:
| /* confdefs.h.  */
| #define PACKAGE_NAME "libltdl"
| #define PACKAGE_TARNAME "libltdl"
| #define PACKAGE_VERSION "2.2.6"
| #define PACKAGE_STRING "libltdl 2.2.6"
| #define PACKAGE_BUGREPORT "bug-libtool@gnu.org"
| #define PACKAGE "libltdl"
| #define VERSION "2.2.6"
| #define STDC_HEADERS 1
| #define HAVE_SYS_TYPES_H 1
| #define HAVE_SYS_STAT_H 1
| #define HAVE_STDLIB_H 1
| #define HAVE_STRING_H 1
| #define HAVE_MEMORY_H 1
| #define HAVE_STRINGS_H 1
| #define HAVE_INTTYPES_H 1
| #define HAVE_STDINT_H 1
| #define HAVE_UNISTD_H 1
| #define HAVE_DLFCN_H 1
| #define LT_OBJDIR ".libs/"
| /* end confdefs.h.  */
| /* Define shl_load to an innocuous variant, in case <limits.h> declares shl_load.
|    For example, HP-UX 11i <limits.h> declares gettimeofday.  */
| #define shl_load innocuous_shl_load
| 
| /* System header to define __stub macros and hopefully few prototypes,
|     which can conflict with char shl_load (); below.
|     Prefer <limits.h> to <assert.h> if __STDC__ is defined, since
|     <limits.h> exists even on freestanding compilers.  */
| 
| #ifdef __STDC__
| # include <limits.h>
| #else
| # include <assert.h>
| #endif
| 
| #undef shl_load
| 
| /* Override any GCC internal prototype to avoid an error.
|    Use char because int might match the return type of a GCC
|    builtin and then its argument prototype would still apply.  */
| #ifdef __cplusplus
| extern "C"
| #endif
| char shl_load ();
| /* The GNU C library defines this for functions which it implements
|     to always fail with ENOSYS.  Some functions are actually named
|     something starting with __ and the normal name is an alias.  */
| #if defined __stub_shl_load || defined __stub___shl_load
| choke me
| #endif
| 
| int
| main ()
| {
| return shl_load ();
|   ;
|   return 0;
| }
configure:10656: result: no
configure:10661: checking for shl_load in -ldld
configure:10696: gcc -o conftest -g -O2   conftest.c -ldld   >&5
/usr/bin/ld: cannot find -ldld
collect2: error: ld returned 1 exit status
configure:10703: $? = 1
configure: failed program was:
| /* confdefs.h.  */
| #define PACKAGE_NAME "libltdl"
| #define PACKAGE_TARNAME "libltdl"
| #define PACKAGE_VERSION "2.2.6"
| #define PACKAGE_STRING "libltdl 2.2.6"
| #define PACKAGE_BUGREPORT "bug-libtool@gnu.org"
| #define PACKAGE "libltdl"
| #define VERSION "2.2.6"
| #define STDC_HEADERS 1
| #define HAVE_SYS_TYPES_H 1
| #define HAVE_SYS_STAT_H 1
| #define HAVE_STDLIB_H 1
| #define HAVE_STRING_H 1
| #define HAVE_MEMORY_H 1
| #define HAVE_STRINGS_H 1
| #define HAVE_INTTYPES_H 1
| #define HAVE_STDINT_H 1
| #define HAVE_UNISTD_H 1
| #define HAVE_DLFCN_H 1
| #define LT_OBJDIR ".libs/"
| /* end confdefs.h.  */
| 
| /* Override any GCC internal prototype to avoid an error.
|    Use char because int might match the return type of a GCC
|    builtin and then its argument prototype would still apply.  */
| #ifdef __cplusplus
| extern "C"
| #endif
| char shl_load ();
| int
| main ()
| {
| return shl_load ();
|   ;
|   return 0;
| }
configure:10724: result: no
configure:10729: checking for dlopen
configure:10785: gcc -o conftest -g -O2   conftest.c  >&5
/tmp/ccnKP76w.o: In function `main':
/cfs/klemming/nobackup/f/fiebig/170501_Beskow_BCPNN/build-module-100725/libltdl/conftest.c:56: undefined reference to `dlopen'
collect2: error: ld returned 1 exit status
configure:10792: $? = 1
configure: failed program was:
| /* confdefs.h.  */
| #define PACKAGE_NAME "libltdl"
| #define PACKAGE_TARNAME "libltdl"
| #define PACKAGE_VERSION "2.2.6"
| #define PACKAGE_STRING "libltdl 2.2.6"
| #define PACKAGE_BUGREPORT "bug-libtool@gnu.org"
| #define PACKAGE "libltdl"
| #define VERSION "2.2.6"
| #define STDC_HEADERS 1
| #define HAVE_SYS_TYPES_H 1
| #define HAVE_SYS_STAT_H 1
| #define HAVE_STDLIB_H 1
| #define HAVE_STRING_H 1
| #define HAVE_MEMORY_H 1
| #define HAVE_STRINGS_H 1
| #define HAVE_INTTYPES_H 1
| #define HAVE_STDINT_H 1
| #define HAVE_UNISTD_H 1
| #define HAVE_DLFCN_H 1
| #define LT_OBJDIR ".libs/"
| /* end confdefs.h.  */
| /* Define dlopen to an innocuous variant, in case <limits.h> declares dlopen.
|    For example, HP-UX 11i <limits.h> declares gettimeofday.  */
| #define dlopen innocuous_dlopen
| 
| /* System header to define __stub macros and hopefully few prototypes,
|     which can conflict with char dlopen (); below.
|     Prefer <limits.h> to <assert.h> if __STDC__ is defined, since
|     <limits.h> exists even on freestanding compilers.  */
| 
| #ifdef __STDC__
| # include <limits.h>
| #else
| # include <assert.h>
| #endif
| 
| #undef dlopen
| 
| /* Override any GCC internal prototype to avoid an error.
|    Use char because int might match the return type of a GCC
|    builtin and then its argument prototype would still apply.  */
| #ifdef __cplusplus
| extern "C"
| #endif
| char dlopen ();
| /* The GNU C library defines this for functions which it implements
|     to always fail with ENOSYS.  Some functions are actually named
|     something starting with __ and the normal name is an alias.  */
| #if defined __stub_dlopen || defined __stub___dlopen
| choke me
| #endif
| 
| int
| main ()
| {
| return dlopen ();
|   ;
|   return 0;
| }
configure:10812: result: no
configure:10817: checking for dlopen in -ldl
configure:10852: gcc -o conftest -g -O2   conftest.c -ldl   >&5
configure:10859: $? = 0
configure:10880: result: yes
configure:11057: checking whether a program can dlopen itself
configure:11127: gcc -o conftest -g -O2  -DHAVE_DLFCN_H  -Wl,--export-dynamic conftest.c -ldl  >&5
configure:11130: $? = 0
configure:11148: result: yes
configure:11153: checking whether a statically linked program can dlopen itself
configure:11223: gcc -o conftest -g -O2  -DHAVE_DLFCN_H  -Wl,--export-dynamic -static conftest.c -ldl  >&5
/tmp/cc2ngW1R.o: In function `main':
/cfs/klemming/nobackup/f/fiebig/170501_Beskow_BCPNN/build-module-100725/libltdl/configure:11207: warning: Using 'dlopen' in statically linked applications requires at runtime the shared libraries from the glibc version used for linking
/usr/bin/ld: dynamic STT_GNU_IFUNC symbol `strcmp' with pointer equality in `/usr/lib/../lib64/libc.a(strcmp.o)' can not be used when making an executable; recompile with -fPIE and relink with -pie
collect2: error: ld returned 1 exit status
configure:11226: $? = 1
configure:11244: result: no
configure:11283: checking whether stripping libraries is possible
configure:11288: result: yes
configure:11323: checking if libtool supports shared libraries
configure:11325: result: yes
configure:11328: checking whether to build shared libraries
configure:11349: result: yes
configure:11352: checking whether to build static libraries
configure:11356: result: yes
configure:11391: checking which extension is used for runtime loadable modules
configure:11401: result: .so
configure:11411: checking which variable specifies run-time module search path
configure:11418: result: LD_LIBRARY_PATH
configure:11428: checking for the default library search path
configure:11435: result: /lib /usr/lib /usr/X11R6/lib64/Xaw3d /usr/X11R6/lib64 /usr/lib64/Xaw3d /usr/X11R6/lib/Xaw3d /usr/X11R6/lib /usr/lib/Xaw3d /usr/x86_64-suse-linux/lib /usr/local/lib /opt/kde3/lib /usr/local/lib64 /opt/kde3/lib64 /lib64 /lib /usr/lib64 /usr/lib /opt/cray/alps/default/lib64 /opt/cray/alpscomm/default/lib64 /opt/cray/alpscomm/default/lib64 /opt/cray/alps/default/lib64 /opt/cray/alps/default/lib64 /opt/cray/ccm/default/lib64 /opt/cray/ccm/default/lib64 /opt/cray/codbc/default/lib64 /opt/cray/mpss-coi/default/lib64 /opt/cray/mpss-coi/default/lib64 /opt/cray/comm_msg/default/lib64 /opt/cray/configparse/default/lib64 /opt/cray/csa/default/lib64 /opt/nvidia/cudatoolkit/default/extras/CUPTI/lib64 /opt/nvidia/cudatoolkit/default/extras/CUPTI/lib /opt/nvidia/cudatoolkit/default/lib64 /opt/nvidia/cudatoolkit/default/lib /opt/nvidia/cudatoolkit/default/nvvm/lib64 /opt/nvidia/cudatoolkit/default/nvvm/lib /opt/nvidia/cudatoolkit6.5/default/extras/CUPTI/lib64 /opt/nvidia/cudatoolkit6.5/default/extras/CUPTI/lib /opt/nvidia/cudatoolkit6.5/default/lib64 /opt/nvidia/cudatoolkit6.5/default/lib /opt/nvidia/cudatoolkit6.5/default/nvvm/lib64 /opt/nvidia/cudatoolkit6.5/default/nvvm/lib /opt/cray/daemontools/default/lib64 /opt/cray/dmapp/default/lib64 @RUNTIME_PATH@ /opt/cray/dumpd/default/lib64 /opt/cray/job/default/lib64 /opt/cray/job/default/lib64 /opt/cray/job/default/lib64 /opt/cray/llm/default/lib64 /opt/cray/lustre-cray_ari_s/default/lib64 /opt/cray/sdb/default/lib64 /opt/cray/intel-KNC-host-mpss/default/lib64 /opt/cray/msgsupport/default/lib64 /opt/cray/msgsupport/default/lib64 /opt/cray/nodehealth/default/lib64 /opt/cray/nodeservices/default/lib64 /opt/cray/nvidia/default/lib64 /opt/cray/shared-root/default/lib64 /opt/cray/lib64 /opt/cray/lib64/cce /opt/cray/pmi/default/lib64 /opt/cray/projdb/default/lib64 /opt/cray/rca/default/lib64 /opt/cray/libscif/default/lib64 /opt/cray/sdb/default/lib64 /opt/cray/socketauth/default/lib64 /opt/cray/swrap/default/lib64 /opt/cray/sysadm/default/lib64 /opt/cray/sysutils/default/lib64 /opt/cray/udreg/default/lib64 /opt/cray/ugni/default/lib64 /opt/cray/wlm_detect/default/lib64 /opt/cray/wlm_trans/default/lib64 /opt/cray/xpmem/default/lib64 /usr/lib/fio /usr/lib64/ghostscript/Omni 
configure:11465: checking for library containing dlopen
configure:11506: gcc -o conftest -g -O2   conftest.c  >&5
/tmp/ccqq96FT.o: In function `main':
/cfs/klemming/nobackup/f/fiebig/170501_Beskow_BCPNN/build-module-100725/libltdl/conftest.c:36: undefined reference to `dlopen'
collect2: error: ld returned 1 exit status
configure:11513: $? = 1
configure: failed program was:
| /* confdefs.h.  */
| #define PACKAGE_NAME "libltdl"
| #define PACKAGE_TARNAME "libltdl"
| #define PACKAGE_VERSION "2.2.6"
| #define PACKAGE_STRING "libltdl 2.2.6"
| #define PACKAGE_BUGREPORT "bug-libtool@gnu.org"
| #define PACKAGE "libltdl"
| #define VERSION "2.2.6"
| #define STDC_HEADERS 1
| #define HAVE_SYS_TYPES_H 1
| #define HAVE_SYS_STAT_H 1
| #define HAVE_STDLIB_H 1
| #define HAVE_STRING_H 1
| #define HAVE_MEMORY_H 1
| #define HAVE_STRINGS_H 1
| #define HAVE_INTTYPES_H 1
| #define HAVE_STDINT_H 1
| #define HAVE_UNISTD_H 1
| #define HAVE_DLFCN_H 1
| #define LT_OBJDIR ".libs/"
| #define LT_MODULE_EXT ".so"
| #define LT_MODULE_PATH_VAR "LD_LIBRARY_PATH"
| #define LT_DLSEARCH_PATH "/lib:/usr/lib:/usr/X11R6/lib64/Xaw3d:/usr/X11R6/lib64:/usr/lib64/Xaw3d:/usr/X11R6/lib/Xaw3d:/usr/X11R6/lib:/usr/lib/Xaw3d:/usr/x86_64-suse-linux/lib:/usr/local/lib:/opt/kde3/lib:/usr/local/lib64:/opt/kde3/lib64:/lib64:/lib:/usr/lib64:/usr/lib:/opt/cray/alps/default/lib64:/opt/cray/alpscomm/default/lib64:/opt/cray/alpscomm/default/lib64:/opt/cray/alps/default/lib64:/opt/cray/alps/default/lib64:/opt/cray/ccm/default/lib64:/opt/cray/ccm/default/lib64:/opt/cray/codbc/default/lib64:/opt/cray/mpss-coi/default/lib64:/opt/cray/mpss-coi/default/lib64:/opt/cray/comm_msg/default/lib64:/opt/cray/configparse/default/lib64:/opt/cray/csa/default/lib64:/opt/nvidia/cudatoolkit/default/extras/CUPTI/lib64:/opt/nvidia/cudatoolkit/default/extras/CUPTI/lib:/opt/nvidia/cudatoolkit/default/lib64:/opt/nvidia/cudatoolkit/default/lib:/opt/nvidia/cudatoolkit/default/nvvm/lib64:/opt/nvidia/cudatoolkit/default/nvvm/lib:/opt/nvidia/cudatoolkit6.5/default/extras/CUPTI/lib64:/opt/nvidia/cudatoolkit6.5/default/extras/CUPTI/lib:/opt/nvidia/cudatoolkit6.5/default/lib64:/opt/nvidia/cudatoolkit6.5/default/lib:/opt/nvidia/cudatoolkit6.5/default/nvvm/lib64:/opt/nvidia/cudatoolkit6.5/default/nvvm/lib:/opt/cray/daemontools/default/lib64:/opt/cray/dmapp/default/lib64:@RUNTIME_PATH@:/opt/cray/dumpd/default/lib64:/opt/cray/job/default/lib64:/opt/cray/job/default/lib64:/opt/cray/job/default/lib64:/opt/cray/llm/default/lib64:/opt/cray/lustre-cray_ari_s/default/lib64:/opt/cray/sdb/default/lib64:/opt/cray/intel-KNC-host-mpss/default/lib64:/opt/cray/msgsupport/default/lib64:/opt/cray/msgsupport/default/lib64:/opt/cray/nodehealth/default/lib64:/opt/cray/nodeservices/default/lib64:/opt/cray/nvidia/default/lib64:/opt/cray/shared-root/default/lib64:/opt/cray/lib64:/opt/cray/lib64/cce:/opt/cray/pmi/default/lib64:/opt/cray/projdb/default/lib64:/opt/cray/rca/default/lib64:/opt/cray/libscif/default/lib64:/opt/cray/sdb/default/lib64:/opt/cray/socketauth/default/lib64:/opt/cray/swrap/default/lib64:/opt/cray/sysadm/default/lib64:/opt/cray/sysutils/default/lib64:/opt/cray/udreg/default/lib64:/opt/cray/ugni/default/lib64:/opt/cray/wlm_detect/default/lib64:/opt/cray/wlm_trans/default/lib64:/opt/cray/xpmem/default/lib64:/usr/lib/fio:/usr/lib64/ghostscript/Omni"
| /* end confdefs.h.  */
| 
| /* Override any GCC internal prototype to avoid an error.
|    Use char because int might match the return type of a GCC
|    builtin and then its argument prototype would still apply.  */
| #ifdef __cplusplus
| extern "C"
| #endif
| char dlopen ();
| int
| main ()
| {
| return dlopen ();
|   ;
|   return 0;
| }
configure:11506: gcc -o conftest -g -O2   conftest.c -ldl   >&5
configure:11513: $? = 0
configure:11544: result: -ldl
configure:11700: checking for dlerror
configure:11756: gcc -o conftest -g -O2   conftest.c -ldl  -ldl >&5
configure:11763: $? = 0
configure:11785: result: yes
configure:11801: checking for shl_load
configure:11884: result: no
configure:11894: checking for shl_load in -ldld
configure:11957: result: no
configure:12149: checking for dld_link in -ldld
configure:12184: gcc -o conftest -g -O2   conftest.c -ldld  -ldl  >&5
/usr/bin/ld: cannot find -ldld
collect2: error: ld returned 1 exit status
configure:12191: $? = 1
configure: failed program was:
| /* confdefs.h.  */
| #define PACKAGE_NAME "libltdl"
| #define PACKAGE_TARNAME "libltdl"
| #define PACKAGE_VERSION "2.2.6"
| #define PACKAGE_STRING "libltdl 2.2.6"
| #define PACKAGE_BUGREPORT "bug-libtool@gnu.org"
| #define PACKAGE "libltdl"
| #define VERSION "2.2.6"
| #define STDC_HEADERS 1
| #define HAVE_SYS_TYPES_H 1
| #define HAVE_SYS_STAT_H 1
| #define HAVE_STDLIB_H 1
| #define HAVE_STRING_H 1
| #define HAVE_MEMORY_H 1
| #define HAVE_STRINGS_H 1
| #define HAVE_INTTYPES_H 1
| #define HAVE_STDINT_H 1
| #define HAVE_UNISTD_H 1
| #define HAVE_DLFCN_H 1
| #define LT_OBJDIR ".libs/"
| #define LT_MODULE_EXT ".so"
| #define LT_MODULE_PATH_VAR "LD_LIBRARY_PATH"
| #define LT_DLSEARCH_PATH "/lib:/usr/lib:/usr/X11R6/lib64/Xaw3d:/usr/X11R6/lib64:/usr/lib64/Xaw3d:/usr/X11R6/lib/Xaw3d:/usr/X11R6/lib:/usr/lib/Xaw3d:/usr/x86_64-suse-linux/lib:/usr/local/lib:/opt/kde3/lib:/usr/local/lib64:/opt/kde3/lib64:/lib64:/lib:/usr/lib64:/usr/lib:/opt/cray/alps/default/lib64:/opt/cray/alpscomm/default/lib64:/opt/cray/alpscomm/default/lib64:/opt/cray/alps/default/lib64:/opt/cray/alps/default/lib64:/opt/cray/ccm/default/lib64:/opt/cray/ccm/default/lib64:/opt/cray/codbc/default/lib64:/opt/cray/mpss-coi/default/lib64:/opt/cray/mpss-coi/default/lib64:/opt/cray/comm_msg/default/lib64:/opt/cray/configparse/default/lib64:/opt/cray/csa/default/lib64:/opt/nvidia/cudatoolkit/default/extras/CUPTI/lib64:/opt/nvidia/cudatoolkit/default/extras/CUPTI/lib:/opt/nvidia/cudatoolkit/default/lib64:/opt/nvidia/cudatoolkit/default/lib:/opt/nvidia/cudatoolkit/default/nvvm/lib64:/opt/nvidia/cudatoolkit/default/nvvm/lib:/opt/nvidia/cudatoolkit6.5/default/extras/CUPTI/lib64:/opt/nvidia/cudatoolkit6.5/default/extras/CUPTI/lib:/opt/nvidia/cudatoolkit6.5/default/lib64:/opt/nvidia/cudatoolkit6.5/default/lib:/opt/nvidia/cudatoolkit6.5/default/nvvm/lib64:/opt/nvidia/cudatoolkit6.5/default/nvvm/lib:/opt/cray/daemontools/default/lib64:/opt/cray/dmapp/default/lib64:@RUNTIME_PATH@:/opt/cray/dumpd/default/lib64:/opt/cray/job/default/lib64:/opt/cray/job/default/lib64:/opt/cray/job/default/lib64:/opt/cray/llm/default/lib64:/opt/cray/lustre-cray_ari_s/default/lib64:/opt/cray/sdb/default/lib64:/opt/cray/intel-KNC-host-mpss/default/lib64:/opt/cray/msgsupport/default/lib64:/opt/cray/msgsupport/default/lib64:/opt/cray/nodehealth/default/lib64:/opt/cray/nodeservices/default/lib64:/opt/cray/nvidia/default/lib64:/opt/cray/shared-root/default/lib64:/opt/cray/lib64:/opt/cray/lib64/cce:/opt/cray/pmi/default/lib64:/opt/cray/projdb/default/lib64:/opt/cray/rca/default/lib64:/opt/cray/libscif/default/lib64:/opt/cray/sdb/default/lib64:/opt/cray/socketauth/default/lib64:/opt/cray/swrap/default/lib64:/opt/cray/sysadm/default/lib64:/opt/cray/sysutils/default/lib64:/opt/cray/udreg/default/lib64:/opt/cray/ugni/default/lib64:/opt/cray/wlm_detect/default/lib64:/opt/cray/wlm_trans/default/lib64:/opt/cray/xpmem/default/lib64:/usr/lib/fio:/usr/lib64/ghostscript/Omni"
| #define HAVE_LIBDL 1
| #define HAVE_DLERROR 1
| /* end confdefs.h.  */
| 
| /* Override any GCC internal prototype to avoid an error.
|    Use char because int might match the return type of a GCC
|    builtin and then its argument prototype would still apply.  */
| #ifdef __cplusplus
| extern "C"
| #endif
| char dld_link ();
| int
| main ()
| {
| return dld_link ();
|   ;
|   return 0;
| }
configure:12212: result: no
configure:12250: checking for _ prefix in compiled symbols
configure:12260: gcc -c -g -O2  conftest.c >&5
configure:12263: $? = 0
configure:12267: /usr/bin/nm -B conftest.o \| sed -n -e 's/^.*[	 ]\([ABCDGIRSTW][ABCDGIRSTW]*\)[	 ][	 ]*\([_A-Za-z][_A-Za-z0-9]*\)$/\1 \2 \2/p' \> conftest.nm
configure:12270: $? = 0
configure:12292: result: no
configure:12408: checking whether deplibs are loaded by dlopen
configure:12502: result: yes
configure:12518: checking for argz.h
configure:12539: gcc -c -g -O2  conftest.c >&5
configure:12546: $? = 0
configure:12563: result: yes
configure:12576: checking for error_t
configure:12607: gcc -c -g -O2  conftest.c >&5
configure:12614: $? = 0
configure:12644: gcc -c -g -O2  conftest.c >&5
conftest.c: In function 'main':
conftest.c:36:22: error: expected expression before ')' token
 if (sizeof ((error_t)))
                      ^
configure:12651: $? = 1
configure: failed program was:
| /* confdefs.h.  */
| #define PACKAGE_NAME "libltdl"
| #define PACKAGE_TARNAME "libltdl"
| #define PACKAGE_VERSION "2.2.6"
| #define PACKAGE_STRING "libltdl 2.2.6"
| #define PACKAGE_BUGREPORT "bug-libtool@gnu.org"
| #define PACKAGE "libltdl"
| #define VERSION "2.2.6"
| #define STDC_HEADERS 1
| #define HAVE_SYS_TYPES_H 1
| #define HAVE_SYS_STAT_H 1
| #define HAVE_STDLIB_H 1
| #define HAVE_STRING_H 1
| #define HAVE_MEMORY_H 1
| #define HAVE_STRINGS_H 1
| #define HAVE_INTTYPES_H 1
| #define HAVE_STDINT_H 1
| #define HAVE_UNISTD_H 1
| #define HAVE_DLFCN_H 1
| #define LT_OBJDIR ".libs/"
| #define LT_MODULE_EXT ".so"
| #define LT_MODULE_PATH_VAR "LD_LIBRARY_PATH"
| #define LT_DLSEARCH_PATH "/lib:/usr/lib:/usr/X11R6/lib64/Xaw3d:/usr/X11R6/lib64:/usr/lib64/Xaw3d:/usr/X11R6/lib/Xaw3d:/usr/X11R6/lib:/usr/lib/Xaw3d:/usr/x86_64-suse-linux/lib:/usr/local/lib:/opt/kde3/lib:/usr/local/lib64:/opt/kde3/lib64:/lib64:/lib:/usr/lib64:/usr/lib:/opt/cray/alps/default/lib64:/opt/cray/alpscomm/default/lib64:/opt/cray/alpscomm/default/lib64:/opt/cray/alps/default/lib64:/opt/cray/alps/default/lib64:/opt/cray/ccm/default/lib64:/opt/cray/ccm/default/lib64:/opt/cray/codbc/default/lib64:/opt/cray/mpss-coi/default/lib64:/opt/cray/mpss-coi/default/lib64:/opt/cray/comm_msg/default/lib64:/opt/cray/configparse/default/lib64:/opt/cray/csa/default/lib64:/opt/nvidia/cudatoolkit/default/extras/CUPTI/lib64:/opt/nvidia/cudatoolkit/default/extras/CUPTI/lib:/opt/nvidia/cudatoolkit/default/lib64:/opt/nvidia/cudatoolkit/default/lib:/opt/nvidia/cudatoolkit/default/nvvm/lib64:/opt/nvidia/cudatoolkit/default/nvvm/lib:/opt/nvidia/cudatoolkit6.5/default/extras/CUPTI/lib64:/opt/nvidia/cudatoolkit6.5/default/extras/CUPTI/lib:/opt/nvidia/cudatoolkit6.5/default/lib64:/opt/nvidia/cudatoolkit6.5/default/lib:/opt/nvidia/cudatoolkit6.5/default/nvvm/lib64:/opt/nvidia/cudatoolkit6.5/default/nvvm/lib:/opt/cray/daemontools/default/lib64:/opt/cray/dmapp/default/lib64:@RUNTIME_PATH@:/opt/cray/dumpd/default/lib64:/opt/cray/job/default/lib64:/opt/cray/job/default/lib64:/opt/cray/job/default/lib64:/opt/cray/llm/default/lib64:/opt/cray/lustre-cray_ari_s/default/lib64:/opt/cray/sdb/default/lib64:/opt/cray/intel-KNC-host-mpss/default/lib64:/opt/cray/msgsupport/default/lib64:/opt/cray/msgsupport/default/lib64:/opt/cray/nodehealth/default/lib64:/opt/cray/nodeservices/default/lib64:/opt/cray/nvidia/default/lib64:/opt/cray/shared-root/default/lib64:/opt/cray/lib64:/opt/cray/lib64/cce:/opt/cray/pmi/default/lib64:/opt/cray/projdb/default/lib64:/opt/cray/rca/default/lib64:/opt/cray/libscif/default/lib64:/opt/cray/sdb/default/lib64:/opt/cray/socketauth/default/lib64:/opt/cray/swrap/default/lib64:/opt/cray/sysadm/default/lib64:/opt/cray/sysutils/default/lib64:/opt/cray/udreg/default/lib64:/opt/cray/ugni/default/lib64:/opt/cray/wlm_detect/default/lib64:/opt/cray/wlm_trans/default/lib64:/opt/cray/xpmem/default/lib64:/usr/lib/fio:/usr/lib64/ghostscript/Omni"
| #define HAVE_LIBDL 1
| #define HAVE_DLERROR 1
| #define HAVE_LIBDLLOADER 1
| #define HAVE_ARGZ_H 1
| /* end confdefs.h.  */
| #if defined(HAVE_ARGZ_H)
| #  include <argz.h>
| #endif
| 
| int
| main ()
| {
| if (sizeof ((error_t)))
| 	  return 0;
|   ;
|   return 0;
| }
configure:12674: result: yes
configure:12709: checking for argz_add
configure:12765: gcc -o conftest -g -O2   conftest.c -ldl  >&5
configure:12772: $? = 0
configure:12794: result: yes
configure:12709: checking for argz_append
configure:12765: gcc -o conftest -g -O2   conftest.c -ldl  >&5
configure:12772: $? = 0
configure:12794: result: yes
configure:12709: checking for argz_count
configure:12765: gcc -o conftest -g -O2   conftest.c -ldl  >&5
configure:12772: $? = 0
configure:12794: result: yes
configure:12709: checking for argz_create_sep
configure:12765: gcc -o conftest -g -O2   conftest.c -ldl  >&5
configure:12772: $? = 0
configure:12794: result: yes
configure:12709: checking for argz_insert
configure:12765: gcc -o conftest -g -O2   conftest.c -ldl  >&5
configure:12772: $? = 0
configure:12794: result: yes
configure:12709: checking for argz_next
configure:12765: gcc -o conftest -g -O2   conftest.c -ldl  >&5
configure:12772: $? = 0
configure:12794: result: yes
configure:12709: checking for argz_stringify
configure:12765: gcc -o conftest -g -O2   conftest.c -ldl  >&5
configure:12772: $? = 0
configure:12794: result: yes
configure:12814: checking if argz actually works
configure:12845: result: yes
configure:12868: checking whether libtool supports -dlopen/-dlpreopen
configure:12880: result: yes
configure:12941: checking for unistd.h
configure:12986: result: yes
configure:12941: checking for dl.h
configure:12962: gcc -c -g -O2  conftest.c >&5
conftest.c:74:16: fatal error: dl.h: No such file or directory
 #include <dl.h>
                ^
compilation terminated.
configure:12969: $? = 1
configure: failed program was:
| /* confdefs.h.  */
| #define PACKAGE_NAME "libltdl"
| #define PACKAGE_TARNAME "libltdl"
| #define PACKAGE_VERSION "2.2.6"
| #define PACKAGE_STRING "libltdl 2.2.6"
| #define PACKAGE_BUGREPORT "bug-libtool@gnu.org"
| #define PACKAGE "libltdl"
| #define VERSION "2.2.6"
| #define STDC_HEADERS 1
| #define HAVE_SYS_TYPES_H 1
| #define HAVE_SYS_STAT_H 1
| #define HAVE_STDLIB_H 1
| #define HAVE_STRING_H 1
| #define HAVE_MEMORY_H 1
| #define HAVE_STRINGS_H 1
| #define HAVE_INTTYPES_H 1
| #define HAVE_STDINT_H 1
| #define HAVE_UNISTD_H 1
| #define HAVE_DLFCN_H 1
| #define LT_OBJDIR ".libs/"
| #define LT_MODULE_EXT ".so"
| #define LT_MODULE_PATH_VAR "LD_LIBRARY_PATH"
| #define LT_DLSEARCH_PATH "/lib:/usr/lib:/usr/X11R6/lib64/Xaw3d:/usr/X11R6/lib64:/usr/lib64/Xaw3d:/usr/X11R6/lib/Xaw3d:/usr/X11R6/lib:/usr/lib/Xaw3d:/usr/x86_64-suse-linux/lib:/usr/local/lib:/opt/kde3/lib:/usr/local/lib64:/opt/kde3/lib64:/lib64:/lib:/usr/lib64:/usr/lib:/opt/cray/alps/default/lib64:/opt/cray/alpscomm/default/lib64:/opt/cray/alpscomm/default/lib64:/opt/cray/alps/default/lib64:/opt/cray/alps/default/lib64:/opt/cray/ccm/default/lib64:/opt/cray/ccm/default/lib64:/opt/cray/codbc/default/lib64:/opt/cray/mpss-coi/default/lib64:/opt/cray/mpss-coi/default/lib64:/opt/cray/comm_msg/default/lib64:/opt/cray/configparse/default/lib64:/opt/cray/csa/default/lib64:/opt/nvidia/cudatoolkit/default/extras/CUPTI/lib64:/opt/nvidia/cudatoolkit/default/extras/CUPTI/lib:/opt/nvidia/cudatoolkit/default/lib64:/opt/nvidia/cudatoolkit/default/lib:/opt/nvidia/cudatoolkit/default/nvvm/lib64:/opt/nvidia/cudatoolkit/default/nvvm/lib:/opt/nvidia/cudatoolkit6.5/default/extras/CUPTI/lib64:/opt/nvidia/cudatoolkit6.5/default/extras/CUPTI/lib:/opt/nvidia/cudatoolkit6.5/default/lib64:/opt/nvidia/cudatoolkit6.5/default/lib:/opt/nvidia/cudatoolkit6.5/default/nvvm/lib64:/opt/nvidia/cudatoolkit6.5/default/nvvm/lib:/opt/cray/daemontools/default/lib64:/opt/cray/dmapp/default/lib64:@RUNTIME_PATH@:/opt/cray/dumpd/default/lib64:/opt/cray/job/default/lib64:/opt/cray/job/default/lib64:/opt/cray/job/default/lib64:/opt/cray/llm/default/lib64:/opt/cray/lustre-cray_ari_s/default/lib64:/opt/cray/sdb/default/lib64:/opt/cray/intel-KNC-host-mpss/default/lib64:/opt/cray/msgsupport/default/lib64:/opt/cray/msgsupport/default/lib64:/opt/cray/nodehealth/default/lib64:/opt/cray/nodeservices/default/lib64:/opt/cray/nvidia/default/lib64:/opt/cray/shared-root/default/lib64:/opt/cray/lib64:/opt/cray/lib64/cce:/opt/cray/pmi/default/lib64:/opt/cray/projdb/default/lib64:/opt/cray/rca/default/lib64:/opt/cray/libscif/default/lib64:/opt/cray/sdb/default/lib64:/opt/cray/socketauth/default/lib64:/opt/cray/swrap/default/lib64:/opt/cray/sysadm/default/lib64:/opt/cray/sysutils/default/lib64:/opt/cray/udreg/default/lib64:/opt/cray/ugni/default/lib64:/opt/cray/wlm_detect/default/lib64:/opt/cray/wlm_trans/default/lib64:/opt/cray/xpmem/default/lib64:/usr/lib/fio:/usr/lib64/ghostscript/Omni"
| #define HAVE_LIBDL 1
| #define HAVE_DLERROR 1
| #define HAVE_LIBDLLOADER 1
| #define HAVE_ARGZ_H 1
| #define HAVE_ERROR_T 1
| #define HAVE_ARGZ_ADD 1
| #define HAVE_ARGZ_APPEND 1
| #define HAVE_ARGZ_COUNT 1
| #define HAVE_ARGZ_CREATE_SEP 1
| #define HAVE_ARGZ_INSERT 1
| #define HAVE_ARGZ_NEXT 1
| #define HAVE_ARGZ_STRINGIFY 1
| #define HAVE_WORKING_ARGZ 1
| #define HAVE_PRELOADED_SYMBOLS 1
| #define HAVE_UNISTD_H 1
| /* end confdefs.h.  */
| #include <stdio.h>
| #ifdef HAVE_SYS_TYPES_H
| # include <sys/types.h>
| #endif
| #ifdef HAVE_SYS_STAT_H
| # include <sys/stat.h>
| #endif
| #ifdef STDC_HEADERS
| # include <stdlib.h>
| # include <stddef.h>
| #else
| # ifdef HAVE_STDLIB_H
| #  include <stdlib.h>
| # endif
| #endif
| #ifdef HAVE_STRING_H
| # if !defined STDC_HEADERS && defined HAVE_MEMORY_H
| #  include <memory.h>
| # endif
| # include <string.h>
| #endif
| #ifdef HAVE_STRINGS_H
| # include <strings.h>
| #endif
| #ifdef HAVE_INTTYPES_H
| # include <inttypes.h>
| #endif
| #ifdef HAVE_STDINT_H
| # include <stdint.h>
| #endif
| #ifdef HAVE_UNISTD_H
| # include <unistd.h>
| #endif
| 
| #include <dl.h>
configure:12986: result: no
configure:12941: checking for sys/dl.h
configure:12962: gcc -c -g -O2  conftest.c >&5
conftest.c:74:20: fatal error: sys/dl.h: No such file or directory
 #include <sys/dl.h>
                    ^
compilation terminated.
configure:12969: $? = 1
configure: failed program was:
| /* confdefs.h.  */
| #define PACKAGE_NAME "libltdl"
| #define PACKAGE_TARNAME "libltdl"
| #define PACKAGE_VERSION "2.2.6"
| #define PACKAGE_STRING "libltdl 2.2.6"
| #define PACKAGE_BUGREPORT "bug-libtool@gnu.org"
| #define PACKAGE "libltdl"
| #define VERSION "2.2.6"
| #define STDC_HEADERS 1
| #define HAVE_SYS_TYPES_H 1
| #define HAVE_SYS_STAT_H 1
| #define HAVE_STDLIB_H 1
| #define HAVE_STRING_H 1
| #define HAVE_MEMORY_H 1
| #define HAVE_STRINGS_H 1
| #define HAVE_INTTYPES_H 1
| #define HAVE_STDINT_H 1
| #define HAVE_UNISTD_H 1
| #define HAVE_DLFCN_H 1
| #define LT_OBJDIR ".libs/"
| #define LT_MODULE_EXT ".so"
| #define LT_MODULE_PATH_VAR "LD_LIBRARY_PATH"
| #define LT_DLSEARCH_PATH "/lib:/usr/lib:/usr/X11R6/lib64/Xaw3d:/usr/X11R6/lib64:/usr/lib64/Xaw3d:/usr/X11R6/lib/Xaw3d:/usr/X11R6/lib:/usr/lib/Xaw3d:/usr/x86_64-suse-linux/lib:/usr/local/lib:/opt/kde3/lib:/usr/local/lib64:/opt/kde3/lib64:/lib64:/lib:/usr/lib64:/usr/lib:/opt/cray/alps/default/lib64:/opt/cray/alpscomm/default/lib64:/opt/cray/alpscomm/default/lib64:/opt/cray/alps/default/lib64:/opt/cray/alps/default/lib64:/opt/cray/ccm/default/lib64:/opt/cray/ccm/default/lib64:/opt/cray/codbc/default/lib64:/opt/cray/mpss-coi/default/lib64:/opt/cray/mpss-coi/default/lib64:/opt/cray/comm_msg/default/lib64:/opt/cray/configparse/default/lib64:/opt/cray/csa/default/lib64:/opt/nvidia/cudatoolkit/default/extras/CUPTI/lib64:/opt/nvidia/cudatoolkit/default/extras/CUPTI/lib:/opt/nvidia/cudatoolkit/default/lib64:/opt/nvidia/cudatoolkit/default/lib:/opt/nvidia/cudatoolkit/default/nvvm/lib64:/opt/nvidia/cudatoolkit/default/nvvm/lib:/opt/nvidia/cudatoolkit6.5/default/extras/CUPTI/lib64:/opt/nvidia/cudatoolkit6.5/default/extras/CUPTI/lib:/opt/nvidia/cudatoolkit6.5/default/lib64:/opt/nvidia/cudatoolkit6.5/default/lib:/opt/nvidia/cudatoolkit6.5/default/nvvm/lib64:/opt/nvidia/cudatoolkit6.5/default/nvvm/lib:/opt/cray/daemontools/default/lib64:/opt/cray/dmapp/default/lib64:@RUNTIME_PATH@:/opt/cray/dumpd/default/lib64:/opt/cray/job/default/lib64:/opt/cray/job/default/lib64:/opt/cray/job/default/lib64:/opt/cray/llm/default/lib64:/opt/cray/lustre-cray_ari_s/default/lib64:/opt/cray/sdb/default/lib64:/opt/cray/intel-KNC-host-mpss/default/lib64:/opt/cray/msgsupport/default/lib64:/opt/cray/msgsupport/default/lib64:/opt/cray/nodehealth/default/lib64:/opt/cray/nodeservices/default/lib64:/opt/cray/nvidia/default/lib64:/opt/cray/shared-root/default/lib64:/opt/cray/lib64:/opt/cray/lib64/cce:/opt/cray/pmi/default/lib64:/opt/cray/projdb/default/lib64:/opt/cray/rca/default/lib64:/opt/cray/libscif/default/lib64:/opt/cray/sdb/default/lib64:/opt/cray/socketauth/default/lib64:/opt/cray/swrap/default/lib64:/opt/cray/sysadm/default/lib64:/opt/cray/sysutils/default/lib64:/opt/cray/udreg/default/lib64:/opt/cray/ugni/default/lib64:/opt/cray/wlm_detect/default/lib64:/opt/cray/wlm_trans/default/lib64:/opt/cray/xpmem/default/lib64:/usr/lib/fio:/usr/lib64/ghostscript/Omni"
| #define HAVE_LIBDL 1
| #define HAVE_DLERROR 1
| #define HAVE_LIBDLLOADER 1
| #define HAVE_ARGZ_H 1
| #define HAVE_ERROR_T 1
| #define HAVE_ARGZ_ADD 1
| #define HAVE_ARGZ_APPEND 1
| #define HAVE_ARGZ_COUNT 1
| #define HAVE_ARGZ_CREATE_SEP 1
| #define HAVE_ARGZ_INSERT 1
| #define HAVE_ARGZ_NEXT 1
| #define HAVE_ARGZ_STRINGIFY 1
| #define HAVE_WORKING_ARGZ 1
| #define HAVE_PRELOADED_SYMBOLS 1
| #define HAVE_UNISTD_H 1
| /* end confdefs.h.  */
| #include <stdio.h>
| #ifdef HAVE_SYS_TYPES_H
| # include <sys/types.h>
| #endif
| #ifdef HAVE_SYS_STAT_H
| # include <sys/stat.h>
| #endif
| #ifdef STDC_HEADERS
| # include <stdlib.h>
| # include <stddef.h>
| #else
| # ifdef HAVE_STDLIB_H
| #  include <stdlib.h>
| # endif
| #endif
| #ifdef HAVE_STRING_H
| # if !defined STDC_HEADERS && defined HAVE_MEMORY_H
| #  include <memory.h>
| # endif
| # include <string.h>
| #endif
| #ifdef HAVE_STRINGS_H
| # include <strings.h>
| #endif
| #ifdef HAVE_INTTYPES_H
| # include <inttypes.h>
| #endif
| #ifdef HAVE_STDINT_H
| # include <stdint.h>
| #endif
| #ifdef HAVE_UNISTD_H
| # include <unistd.h>
| #endif
| 
| #include <sys/dl.h>
configure:12986: result: no
configure:12941: checking for dld.h
configure:12962: gcc -c -g -O2  conftest.c >&5
conftest.c:74:17: fatal error: dld.h: No such file or directory
 #include <dld.h>
                 ^
compilation terminated.
configure:12969: $? = 1
configure: failed program was:
| /* confdefs.h.  */
| #define PACKAGE_NAME "libltdl"
| #define PACKAGE_TARNAME "libltdl"
| #define PACKAGE_VERSION "2.2.6"
| #define PACKAGE_STRING "libltdl 2.2.6"
| #define PACKAGE_BUGREPORT "bug-libtool@gnu.org"
| #define PACKAGE "libltdl"
| #define VERSION "2.2.6"
| #define STDC_HEADERS 1
| #define HAVE_SYS_TYPES_H 1
| #define HAVE_SYS_STAT_H 1
| #define HAVE_STDLIB_H 1
| #define HAVE_STRING_H 1
| #define HAVE_MEMORY_H 1
| #define HAVE_STRINGS_H 1
| #define HAVE_INTTYPES_H 1
| #define HAVE_STDINT_H 1
| #define HAVE_UNISTD_H 1
| #define HAVE_DLFCN_H 1
| #define LT_OBJDIR ".libs/"
| #define LT_MODULE_EXT ".so"
| #define LT_MODULE_PATH_VAR "LD_LIBRARY_PATH"
| #define LT_DLSEARCH_PATH "/lib:/usr/lib:/usr/X11R6/lib64/Xaw3d:/usr/X11R6/lib64:/usr/lib64/Xaw3d:/usr/X11R6/lib/Xaw3d:/usr/X11R6/lib:/usr/lib/Xaw3d:/usr/x86_64-suse-linux/lib:/usr/local/lib:/opt/kde3/lib:/usr/local/lib64:/opt/kde3/lib64:/lib64:/lib:/usr/lib64:/usr/lib:/opt/cray/alps/default/lib64:/opt/cray/alpscomm/default/lib64:/opt/cray/alpscomm/default/lib64:/opt/cray/alps/default/lib64:/opt/cray/alps/default/lib64:/opt/cray/ccm/default/lib64:/opt/cray/ccm/default/lib64:/opt/cray/codbc/default/lib64:/opt/cray/mpss-coi/default/lib64:/opt/cray/mpss-coi/default/lib64:/opt/cray/comm_msg/default/lib64:/opt/cray/configparse/default/lib64:/opt/cray/csa/default/lib64:/opt/nvidia/cudatoolkit/default/extras/CUPTI/lib64:/opt/nvidia/cudatoolkit/default/extras/CUPTI/lib:/opt/nvidia/cudatoolkit/default/lib64:/opt/nvidia/cudatoolkit/default/lib:/opt/nvidia/cudatoolkit/default/nvvm/lib64:/opt/nvidia/cudatoolkit/default/nvvm/lib:/opt/nvidia/cudatoolkit6.5/default/extras/CUPTI/lib64:/opt/nvidia/cudatoolkit6.5/default/extras/CUPTI/lib:/opt/nvidia/cudatoolkit6.5/default/lib64:/opt/nvidia/cudatoolkit6.5/default/lib:/opt/nvidia/cudatoolkit6.5/default/nvvm/lib64:/opt/nvidia/cudatoolkit6.5/default/nvvm/lib:/opt/cray/daemontools/default/lib64:/opt/cray/dmapp/default/lib64:@RUNTIME_PATH@:/opt/cray/dumpd/default/lib64:/opt/cray/job/default/lib64:/opt/cray/job/default/lib64:/opt/cray/job/default/lib64:/opt/cray/llm/default/lib64:/opt/cray/lustre-cray_ari_s/default/lib64:/opt/cray/sdb/default/lib64:/opt/cray/intel-KNC-host-mpss/default/lib64:/opt/cray/msgsupport/default/lib64:/opt/cray/msgsupport/default/lib64:/opt/cray/nodehealth/default/lib64:/opt/cray/nodeservices/default/lib64:/opt/cray/nvidia/default/lib64:/opt/cray/shared-root/default/lib64:/opt/cray/lib64:/opt/cray/lib64/cce:/opt/cray/pmi/default/lib64:/opt/cray/projdb/default/lib64:/opt/cray/rca/default/lib64:/opt/cray/libscif/default/lib64:/opt/cray/sdb/default/lib64:/opt/cray/socketauth/default/lib64:/opt/cray/swrap/default/lib64:/opt/cray/sysadm/default/lib64:/opt/cray/sysutils/default/lib64:/opt/cray/udreg/default/lib64:/opt/cray/ugni/default/lib64:/opt/cray/wlm_detect/default/lib64:/opt/cray/wlm_trans/default/lib64:/opt/cray/xpmem/default/lib64:/usr/lib/fio:/usr/lib64/ghostscript/Omni"
| #define HAVE_LIBDL 1
| #define HAVE_DLERROR 1
| #define HAVE_LIBDLLOADER 1
| #define HAVE_ARGZ_H 1
| #define HAVE_ERROR_T 1
| #define HAVE_ARGZ_ADD 1
| #define HAVE_ARGZ_APPEND 1
| #define HAVE_ARGZ_COUNT 1
| #define HAVE_ARGZ_CREATE_SEP 1
| #define HAVE_ARGZ_INSERT 1
| #define HAVE_ARGZ_NEXT 1
| #define HAVE_ARGZ_STRINGIFY 1
| #define HAVE_WORKING_ARGZ 1
| #define HAVE_PRELOADED_SYMBOLS 1
| #define HAVE_UNISTD_H 1
| /* end confdefs.h.  */
| #include <stdio.h>
| #ifdef HAVE_SYS_TYPES_H
| # include <sys/types.h>
| #endif
| #ifdef HAVE_SYS_STAT_H
| # include <sys/stat.h>
| #endif
| #ifdef STDC_HEADERS
| # include <stdlib.h>
| # include <stddef.h>
| #else
| # ifdef HAVE_STDLIB_H
| #  include <stdlib.h>
| # endif
| #endif
| #ifdef HAVE_STRING_H
| # if !defined STDC_HEADERS && defined HAVE_MEMORY_H
| #  include <memory.h>
| # endif
| # include <string.h>
| #endif
| #ifdef HAVE_STRINGS_H
| # include <strings.h>
| #endif
| #ifdef HAVE_INTTYPES_H
| # include <inttypes.h>
| #endif
| #ifdef HAVE_STDINT_H
| # include <stdint.h>
| #endif
| #ifdef HAVE_UNISTD_H
| # include <unistd.h>
| #endif
| 
| #include <dld.h>
configure:12986: result: no
configure:12941: checking for mach-o/dyld.h
configure:12962: gcc -c -g -O2  conftest.c >&5
conftest.c:74:25: fatal error: mach-o/dyld.h: No such file or directory
 #include <mach-o/dyld.h>
                         ^
compilation terminated.
configure:12969: $? = 1
configure: failed program was:
| /* confdefs.h.  */
| #define PACKAGE_NAME "libltdl"
| #define PACKAGE_TARNAME "libltdl"
| #define PACKAGE_VERSION "2.2.6"
| #define PACKAGE_STRING "libltdl 2.2.6"
| #define PACKAGE_BUGREPORT "bug-libtool@gnu.org"
| #define PACKAGE "libltdl"
| #define VERSION "2.2.6"
| #define STDC_HEADERS 1
| #define HAVE_SYS_TYPES_H 1
| #define HAVE_SYS_STAT_H 1
| #define HAVE_STDLIB_H 1
| #define HAVE_STRING_H 1
| #define HAVE_MEMORY_H 1
| #define HAVE_STRINGS_H 1
| #define HAVE_INTTYPES_H 1
| #define HAVE_STDINT_H 1
| #define HAVE_UNISTD_H 1
| #define HAVE_DLFCN_H 1
| #define LT_OBJDIR ".libs/"
| #define LT_MODULE_EXT ".so"
| #define LT_MODULE_PATH_VAR "LD_LIBRARY_PATH"
| #define LT_DLSEARCH_PATH "/lib:/usr/lib:/usr/X11R6/lib64/Xaw3d:/usr/X11R6/lib64:/usr/lib64/Xaw3d:/usr/X11R6/lib/Xaw3d:/usr/X11R6/lib:/usr/lib/Xaw3d:/usr/x86_64-suse-linux/lib:/usr/local/lib:/opt/kde3/lib:/usr/local/lib64:/opt/kde3/lib64:/lib64:/lib:/usr/lib64:/usr/lib:/opt/cray/alps/default/lib64:/opt/cray/alpscomm/default/lib64:/opt/cray/alpscomm/default/lib64:/opt/cray/alps/default/lib64:/opt/cray/alps/default/lib64:/opt/cray/ccm/default/lib64:/opt/cray/ccm/default/lib64:/opt/cray/codbc/default/lib64:/opt/cray/mpss-coi/default/lib64:/opt/cray/mpss-coi/default/lib64:/opt/cray/comm_msg/default/lib64:/opt/cray/configparse/default/lib64:/opt/cray/csa/default/lib64:/opt/nvidia/cudatoolkit/default/extras/CUPTI/lib64:/opt/nvidia/cudatoolkit/default/extras/CUPTI/lib:/opt/nvidia/cudatoolkit/default/lib64:/opt/nvidia/cudatoolkit/default/lib:/opt/nvidia/cudatoolkit/default/nvvm/lib64:/opt/nvidia/cudatoolkit/default/nvvm/lib:/opt/nvidia/cudatoolkit6.5/default/extras/CUPTI/lib64:/opt/nvidia/cudatoolkit6.5/default/extras/CUPTI/lib:/opt/nvidia/cudatoolkit6.5/default/lib64:/opt/nvidia/cudatoolkit6.5/default/lib:/opt/nvidia/cudatoolkit6.5/default/nvvm/lib64:/opt/nvidia/cudatoolkit6.5/default/nvvm/lib:/opt/cray/daemontools/default/lib64:/opt/cray/dmapp/default/lib64:@RUNTIME_PATH@:/opt/cray/dumpd/default/lib64:/opt/cray/job/default/lib64:/opt/cray/job/default/lib64:/opt/cray/job/default/lib64:/opt/cray/llm/default/lib64:/opt/cray/lustre-cray_ari_s/default/lib64:/opt/cray/sdb/default/lib64:/opt/cray/intel-KNC-host-mpss/default/lib64:/opt/cray/msgsupport/default/lib64:/opt/cray/msgsupport/default/lib64:/opt/cray/nodehealth/default/lib64:/opt/cray/nodeservices/default/lib64:/opt/cray/nvidia/default/lib64:/opt/cray/shared-root/default/lib64:/opt/cray/lib64:/opt/cray/lib64/cce:/opt/cray/pmi/default/lib64:/opt/cray/projdb/default/lib64:/opt/cray/rca/default/lib64:/opt/cray/libscif/default/lib64:/opt/cray/sdb/default/lib64:/opt/cray/socketauth/default/lib64:/opt/cray/swrap/default/lib64:/opt/cray/sysadm/default/lib64:/opt/cray/sysutils/default/lib64:/opt/cray/udreg/default/lib64:/opt/cray/ugni/default/lib64:/opt/cray/wlm_detect/default/lib64:/opt/cray/wlm_trans/default/lib64:/opt/cray/xpmem/default/lib64:/usr/lib/fio:/usr/lib64/ghostscript/Omni"
| #define HAVE_LIBDL 1
| #define HAVE_DLERROR 1
| #define HAVE_LIBDLLOADER 1
| #define HAVE_ARGZ_H 1
| #define HAVE_ERROR_T 1
| #define HAVE_ARGZ_ADD 1
| #define HAVE_ARGZ_APPEND 1
| #define HAVE_ARGZ_COUNT 1
| #define HAVE_ARGZ_CREATE_SEP 1
| #define HAVE_ARGZ_INSERT 1
| #define HAVE_ARGZ_NEXT 1
| #define HAVE_ARGZ_STRINGIFY 1
| #define HAVE_WORKING_ARGZ 1
| #define HAVE_PRELOADED_SYMBOLS 1
| #define HAVE_UNISTD_H 1
| /* end confdefs.h.  */
| #include <stdio.h>
| #ifdef HAVE_SYS_TYPES_H
| # include <sys/types.h>
| #endif
| #ifdef HAVE_SYS_STAT_H
| # include <sys/stat.h>
| #endif
| #ifdef STDC_HEADERS
| # include <stdlib.h>
| # include <stddef.h>
| #else
| # ifdef HAVE_STDLIB_H
| #  include <stdlib.h>
| # endif
| #endif
| #ifdef HAVE_STRING_H
| # if !defined STDC_HEADERS && defined HAVE_MEMORY_H
| #  include <memory.h>
| # endif
| # include <string.h>
| #endif
| #ifdef HAVE_STRINGS_H
| # include <strings.h>
| #endif
| #ifdef HAVE_INTTYPES_H
| # include <inttypes.h>
| #endif
| #ifdef HAVE_STDINT_H
| # include <stdint.h>
| #endif
| #ifdef HAVE_UNISTD_H
| # include <unistd.h>
| #endif
| 
| #include <mach-o/dyld.h>
configure:12986: result: no
configure:12941: checking for dirent.h
configure:12962: gcc -c -g -O2  conftest.c >&5
configure:12969: $? = 0
configure:12986: result: yes
configure:13005: checking for closedir
configure:13061: gcc -o conftest -g -O2   conftest.c -ldl  >&5
configure:13068: $? = 0
configure:13090: result: yes
configure:13005: checking for opendir
configure:13061: gcc -o conftest -g -O2   conftest.c -ldl  >&5
configure:13068: $? = 0
configure:13090: result: yes
configure:13005: checking for readdir
configure:13061: gcc -o conftest -g -O2   conftest.c -ldl  >&5
configure:13068: $? = 0
configure:13090: result: yes
configure:13113: checking for strlcat
configure:13169: gcc -o conftest -g -O2   conftest.c -ldl  >&5
/tmp/ccrzFZ7m.o: In function `main':
/cfs/klemming/nobackup/f/fiebig/170501_Beskow_BCPNN/build-module-100725/libltdl/conftest.c:78: undefined reference to `strlcat'
collect2: error: ld returned 1 exit status
configure:13176: $? = 1
configure: failed program was:
| /* confdefs.h.  */
| #define PACKAGE_NAME "libltdl"
| #define PACKAGE_TARNAME "libltdl"
| #define PACKAGE_VERSION "2.2.6"
| #define PACKAGE_STRING "libltdl 2.2.6"
| #define PACKAGE_BUGREPORT "bug-libtool@gnu.org"
| #define PACKAGE "libltdl"
| #define VERSION "2.2.6"
| #define STDC_HEADERS 1
| #define HAVE_SYS_TYPES_H 1
| #define HAVE_SYS_STAT_H 1
| #define HAVE_STDLIB_H 1
| #define HAVE_STRING_H 1
| #define HAVE_MEMORY_H 1
| #define HAVE_STRINGS_H 1
| #define HAVE_INTTYPES_H 1
| #define HAVE_STDINT_H 1
| #define HAVE_UNISTD_H 1
| #define HAVE_DLFCN_H 1
| #define LT_OBJDIR ".libs/"
| #define LT_MODULE_EXT ".so"
| #define LT_MODULE_PATH_VAR "LD_LIBRARY_PATH"
| #define LT_DLSEARCH_PATH "/lib:/usr/lib:/usr/X11R6/lib64/Xaw3d:/usr/X11R6/lib64:/usr/lib64/Xaw3d:/usr/X11R6/lib/Xaw3d:/usr/X11R6/lib:/usr/lib/Xaw3d:/usr/x86_64-suse-linux/lib:/usr/local/lib:/opt/kde3/lib:/usr/local/lib64:/opt/kde3/lib64:/lib64:/lib:/usr/lib64:/usr/lib:/opt/cray/alps/default/lib64:/opt/cray/alpscomm/default/lib64:/opt/cray/alpscomm/default/lib64:/opt/cray/alps/default/lib64:/opt/cray/alps/default/lib64:/opt/cray/ccm/default/lib64:/opt/cray/ccm/default/lib64:/opt/cray/codbc/default/lib64:/opt/cray/mpss-coi/default/lib64:/opt/cray/mpss-coi/default/lib64:/opt/cray/comm_msg/default/lib64:/opt/cray/configparse/default/lib64:/opt/cray/csa/default/lib64:/opt/nvidia/cudatoolkit/default/extras/CUPTI/lib64:/opt/nvidia/cudatoolkit/default/extras/CUPTI/lib:/opt/nvidia/cudatoolkit/default/lib64:/opt/nvidia/cudatoolkit/default/lib:/opt/nvidia/cudatoolkit/default/nvvm/lib64:/opt/nvidia/cudatoolkit/default/nvvm/lib:/opt/nvidia/cudatoolkit6.5/default/extras/CUPTI/lib64:/opt/nvidia/cudatoolkit6.5/default/extras/CUPTI/lib:/opt/nvidia/cudatoolkit6.5/default/lib64:/opt/nvidia/cudatoolkit6.5/default/lib:/opt/nvidia/cudatoolkit6.5/default/nvvm/lib64:/opt/nvidia/cudatoolkit6.5/default/nvvm/lib:/opt/cray/daemontools/default/lib64:/opt/cray/dmapp/default/lib64:@RUNTIME_PATH@:/opt/cray/dumpd/default/lib64:/opt/cray/job/default/lib64:/opt/cray/job/default/lib64:/opt/cray/job/default/lib64:/opt/cray/llm/default/lib64:/opt/cray/lustre-cray_ari_s/default/lib64:/opt/cray/sdb/default/lib64:/opt/cray/intel-KNC-host-mpss/default/lib64:/opt/cray/msgsupport/default/lib64:/opt/cray/msgsupport/default/lib64:/opt/cray/nodehealth/default/lib64:/opt/cray/nodeservices/default/lib64:/opt/cray/nvidia/default/lib64:/opt/cray/shared-root/default/lib64:/opt/cray/lib64:/opt/cray/lib64/cce:/opt/cray/pmi/default/lib64:/opt/cray/projdb/default/lib64:/opt/cray/rca/default/lib64:/opt/cray/libscif/default/lib64:/opt/cray/sdb/default/lib64:/opt/cray/socketauth/default/lib64:/opt/cray/swrap/default/lib64:/opt/cray/sysadm/default/lib64:/opt/cray/sysutils/default/lib64:/opt/cray/udreg/default/lib64:/opt/cray/ugni/default/lib64:/opt/cray/wlm_detect/default/lib64:/opt/cray/wlm_trans/default/lib64:/opt/cray/xpmem/default/lib64:/usr/lib/fio:/usr/lib64/ghostscript/Omni"
| #define HAVE_LIBDL 1
| #define HAVE_DLERROR 1
| #define HAVE_LIBDLLOADER 1
| #define HAVE_ARGZ_H 1
| #define HAVE_ERROR_T 1
| #define HAVE_ARGZ_ADD 1
| #define HAVE_ARGZ_APPEND 1
| #define HAVE_ARGZ_COUNT 1
| #define HAVE_ARGZ_CREATE_SEP 1
| #define HAVE_ARGZ_INSERT 1
| #define HAVE_ARGZ_NEXT 1
| #define HAVE_ARGZ_STRINGIFY 1
| #define HAVE_WORKING_ARGZ 1
| #define HAVE_PRELOADED_SYMBOLS 1
| #define HAVE_UNISTD_H 1
| #define HAVE_DIRENT_H 1
| #define HAVE_CLOSEDIR 1
| #define HAVE_OPENDIR 1
| #define HAVE_READDIR 1
| /* end confdefs.h.  */
| /* Define strlcat to an innocuous variant, in case <limits.h> declares strlcat.
|    For example, HP-UX 11i <limits.h> declares gettimeofday.  */
| #define strlcat innocuous_strlcat
| 
| /* System header to define __stub macros and hopefully few prototypes,
|     which can conflict with char strlcat (); below.
|     Prefer <limits.h> to <assert.h> if __STDC__ is defined, since
|     <limits.h> exists even on freestanding compilers.  */
| 
| #ifdef __STDC__
| # include <limits.h>
| #else
| # include <assert.h>
| #endif
| 
| #undef strlcat
| 
| /* Override any GCC internal prototype to avoid an error.
|    Use char because int might match the return type of a GCC
|    builtin and then its argument prototype would still apply.  */
| #ifdef __cplusplus
| extern "C"
| #endif
| char strlcat ();
| /* The GNU C library defines this for functions which it implements
|     to always fail with ENOSYS.  Some functions are actually named
|     something starting with __ and the normal name is an alias.  */
| #if defined __stub_strlcat || defined __stub___strlcat
| choke me
| #endif
| 
| int
| main ()
| {
| return strlcat ();
|   ;
|   return 0;
| }
configure:13198: result: no
configure:13113: checking for strlcpy
configure:13169: gcc -o conftest -g -O2   conftest.c -ldl  >&5
/tmp/ccrrgrOt.o: In function `main':
/cfs/klemming/nobackup/f/fiebig/170501_Beskow_BCPNN/build-module-100725/libltdl/conftest.c:78: undefined reference to `strlcpy'
collect2: error: ld returned 1 exit status
configure:13176: $? = 1
configure: failed program was:
| /* confdefs.h.  */
| #define PACKAGE_NAME "libltdl"
| #define PACKAGE_TARNAME "libltdl"
| #define PACKAGE_VERSION "2.2.6"
| #define PACKAGE_STRING "libltdl 2.2.6"
| #define PACKAGE_BUGREPORT "bug-libtool@gnu.org"
| #define PACKAGE "libltdl"
| #define VERSION "2.2.6"
| #define STDC_HEADERS 1
| #define HAVE_SYS_TYPES_H 1
| #define HAVE_SYS_STAT_H 1
| #define HAVE_STDLIB_H 1
| #define HAVE_STRING_H 1
| #define HAVE_MEMORY_H 1
| #define HAVE_STRINGS_H 1
| #define HAVE_INTTYPES_H 1
| #define HAVE_STDINT_H 1
| #define HAVE_UNISTD_H 1
| #define HAVE_DLFCN_H 1
| #define LT_OBJDIR ".libs/"
| #define LT_MODULE_EXT ".so"
| #define LT_MODULE_PATH_VAR "LD_LIBRARY_PATH"
| #define LT_DLSEARCH_PATH "/lib:/usr/lib:/usr/X11R6/lib64/Xaw3d:/usr/X11R6/lib64:/usr/lib64/Xaw3d:/usr/X11R6/lib/Xaw3d:/usr/X11R6/lib:/usr/lib/Xaw3d:/usr/x86_64-suse-linux/lib:/usr/local/lib:/opt/kde3/lib:/usr/local/lib64:/opt/kde3/lib64:/lib64:/lib:/usr/lib64:/usr/lib:/opt/cray/alps/default/lib64:/opt/cray/alpscomm/default/lib64:/opt/cray/alpscomm/default/lib64:/opt/cray/alps/default/lib64:/opt/cray/alps/default/lib64:/opt/cray/ccm/default/lib64:/opt/cray/ccm/default/lib64:/opt/cray/codbc/default/lib64:/opt/cray/mpss-coi/default/lib64:/opt/cray/mpss-coi/default/lib64:/opt/cray/comm_msg/default/lib64:/opt/cray/configparse/default/lib64:/opt/cray/csa/default/lib64:/opt/nvidia/cudatoolkit/default/extras/CUPTI/lib64:/opt/nvidia/cudatoolkit/default/extras/CUPTI/lib:/opt/nvidia/cudatoolkit/default/lib64:/opt/nvidia/cudatoolkit/default/lib:/opt/nvidia/cudatoolkit/default/nvvm/lib64:/opt/nvidia/cudatoolkit/default/nvvm/lib:/opt/nvidia/cudatoolkit6.5/default/extras/CUPTI/lib64:/opt/nvidia/cudatoolkit6.5/default/extras/CUPTI/lib:/opt/nvidia/cudatoolkit6.5/default/lib64:/opt/nvidia/cudatoolkit6.5/default/lib:/opt/nvidia/cudatoolkit6.5/default/nvvm/lib64:/opt/nvidia/cudatoolkit6.5/default/nvvm/lib:/opt/cray/daemontools/default/lib64:/opt/cray/dmapp/default/lib64:@RUNTIME_PATH@:/opt/cray/dumpd/default/lib64:/opt/cray/job/default/lib64:/opt/cray/job/default/lib64:/opt/cray/job/default/lib64:/opt/cray/llm/default/lib64:/opt/cray/lustre-cray_ari_s/default/lib64:/opt/cray/sdb/default/lib64:/opt/cray/intel-KNC-host-mpss/default/lib64:/opt/cray/msgsupport/default/lib64:/opt/cray/msgsupport/default/lib64:/opt/cray/nodehealth/default/lib64:/opt/cray/nodeservices/default/lib64:/opt/cray/nvidia/default/lib64:/opt/cray/shared-root/default/lib64:/opt/cray/lib64:/opt/cray/lib64/cce:/opt/cray/pmi/default/lib64:/opt/cray/projdb/default/lib64:/opt/cray/rca/default/lib64:/opt/cray/libscif/default/lib64:/opt/cray/sdb/default/lib64:/opt/cray/socketauth/default/lib64:/opt/cray/swrap/default/lib64:/opt/cray/sysadm/default/lib64:/opt/cray/sysutils/default/lib64:/opt/cray/udreg/default/lib64:/opt/cray/ugni/default/lib64:/opt/cray/wlm_detect/default/lib64:/opt/cray/wlm_trans/default/lib64:/opt/cray/xpmem/default/lib64:/usr/lib/fio:/usr/lib64/ghostscript/Omni"
| #define HAVE_LIBDL 1
| #define HAVE_DLERROR 1
| #define HAVE_LIBDLLOADER 1
| #define HAVE_ARGZ_H 1
| #define HAVE_ERROR_T 1
| #define HAVE_ARGZ_ADD 1
| #define HAVE_ARGZ_APPEND 1
| #define HAVE_ARGZ_COUNT 1
| #define HAVE_ARGZ_CREATE_SEP 1
| #define HAVE_ARGZ_INSERT 1
| #define HAVE_ARGZ_NEXT 1
| #define HAVE_ARGZ_STRINGIFY 1
| #define HAVE_WORKING_ARGZ 1
| #define HAVE_PRELOADED_SYMBOLS 1
| #define HAVE_UNISTD_H 1
| #define HAVE_DIRENT_H 1
| #define HAVE_CLOSEDIR 1
| #define HAVE_OPENDIR 1
| #define HAVE_READDIR 1
| /* end confdefs.h.  */
| /* Define strlcpy to an innocuous variant, in case <limits.h> declares strlcpy.
|    For example, HP-UX 11i <limits.h> declares gettimeofday.  */
| #define strlcpy innocuous_strlcpy
| 
| /* System header to define __stub macros and hopefully few prototypes,
|     which can conflict with char strlcpy (); below.
|     Prefer <limits.h> to <assert.h> if __STDC__ is defined, since
|     <limits.h> exists even on freestanding compilers.  */
| 
| #ifdef __STDC__
| # include <limits.h>
| #else
| # include <assert.h>
| #endif
| 
| #undef strlcpy
| 
| /* Override any GCC internal prototype to avoid an error.
|    Use char because int might match the return type of a GCC
|    builtin and then its argument prototype would still apply.  */
| #ifdef __cplusplus
| extern "C"
| #endif
| char strlcpy ();
| /* The GNU C library defines this for functions which it implements
|     to always fail with ENOSYS.  Some functions are actually named
|     something starting with __ and the normal name is an alias.  */
| #if defined __stub_strlcpy || defined __stub___strlcpy
| choke me
| #endif
| 
| int
| main ()
| {
| return strlcpy ();
|   ;
|   return 0;
| }
configure:13198: result: no
configure:13365: creating ./config.status

## ---------------------- ##
## Running config.status. ##
## ---------------------- ##

This file was extended by libltdl config.status 2.2.6, which was
generated by GNU Autoconf 2.62.  Invocation command line was

  CONFIG_FILES    = 
  CONFIG_HEADERS  = 
  CONFIG_LINKS    = 
  CONFIG_COMMANDS = 
  $ ./config.status 

on beskow-login2.pdc.kth.se

config.status:1036: creating Makefile
config.status:1036: creating config.h
config.status:1303: executing depfiles commands
config.status:1303: executing libtool commands

## ---------------- ##
## Cache variables. ##
## ---------------- ##

ac_cv_build=x86_64-unknown-linux-gnu
ac_cv_c_compiler_gnu=yes
ac_cv_env_CC_set=
ac_cv_env_CC_value=
ac_cv_env_CFLAGS_set=
ac_cv_env_CFLAGS_value=
ac_cv_env_CPPFLAGS_set=
ac_cv_env_CPPFLAGS_value=
ac_cv_env_CPP_set=
ac_cv_env_CPP_value=
ac_cv_env_LDFLAGS_set=
ac_cv_env_LDFLAGS_value=
ac_cv_env_LIBS_set=
ac_cv_env_LIBS_value=
ac_cv_env_build_alias_set=
ac_cv_env_build_alias_value=
ac_cv_env_host_alias_set=
ac_cv_env_host_alias_value=
ac_cv_env_target_alias_set=
ac_cv_env_target_alias_value=
ac_cv_func_argz_add=yes
ac_cv_func_argz_append=yes
ac_cv_func_argz_count=yes
ac_cv_func_argz_create_sep=yes
ac_cv_func_argz_insert=yes
ac_cv_func_argz_next=yes
ac_cv_func_argz_stringify=yes
ac_cv_func_closedir=yes
ac_cv_func_dlerror=yes
ac_cv_func_dlopen=no
ac_cv_func_opendir=yes
ac_cv_func_readdir=yes
ac_cv_func_shl_load=no
ac_cv_func_strlcat=no
ac_cv_func_strlcpy=no
ac_cv_header_argz_h=yes
ac_cv_header_dirent_h=yes
ac_cv_header_dl_h=no
ac_cv_header_dld_h=no
ac_cv_header_dlfcn_h=yes
ac_cv_header_inttypes_h=yes
ac_cv_header_mach_o_dyld_h=no
ac_cv_header_memory_h=yes
ac_cv_header_stdc=yes
ac_cv_header_stdint_h=yes
ac_cv_header_stdlib_h=yes
ac_cv_header_string_h=yes
ac_cv_header_strings_h=yes
ac_cv_header_sys_dl_h=no
ac_cv_header_sys_stat_h=yes
ac_cv_header_sys_types_h=yes
ac_cv_header_unistd_h=yes
ac_cv_host=x86_64-unknown-linux-gnu
ac_cv_lib_dl_dlopen=yes
ac_cv_lib_dld_dld_link=no
ac_cv_lib_dld_shl_load=no
ac_cv_objext=o
ac_cv_path_EGREP='/usr/bin/grep -E'
ac_cv_path_FGREP='/usr/bin/grep -F'
ac_cv_path_GREP=/usr/bin/grep
ac_cv_path_SED=/usr/bin/sed
ac_cv_path_install='/usr/bin/install -c'
ac_cv_path_mkdir=/bin/mkdir
ac_cv_prog_AWK=gawk
ac_cv_prog_CPP='gcc -E'
ac_cv_prog_ac_ct_AR=ar
ac_cv_prog_ac_ct_CC=gcc
ac_cv_prog_ac_ct_OBJDUMP=objdump
ac_cv_prog_ac_ct_RANLIB=ranlib
ac_cv_prog_ac_ct_STRIP=strip
ac_cv_prog_cc_c89=
ac_cv_prog_cc_g=yes
ac_cv_prog_make_make_set=yes
ac_cv_search_dlopen=-ldl
ac_cv_type_error_t=yes
am_cv_CC_dependencies_compiler_type=gcc3
libltdl_cv_lib_dl_dlopen=yes
libltdl_cv_preloaded_symbols=yes
libltdl_cv_shlibext=.so
lt_cv_deplibs_check_method=pass_all
lt_cv_dlopen=dlopen
lt_cv_dlopen_libs=-ldl
lt_cv_dlopen_self=yes
lt_cv_dlopen_self_static=no
lt_cv_file_magic_cmd='$MAGIC_CMD'
lt_cv_file_magic_test_file=
lt_cv_ld_reload_flag=-r
lt_cv_module_path_var=LD_LIBRARY_PATH
lt_cv_nm_interface='BSD nm'
lt_cv_objdir=.libs
lt_cv_path_LD=/usr/bin/ld
lt_cv_path_NM='/usr/bin/nm -B'
lt_cv_prog_compiler_c_o=yes
lt_cv_prog_compiler_pic_works=yes
lt_cv_prog_compiler_rtti_exceptions=no
lt_cv_prog_compiler_static_works=yes
lt_cv_prog_gnu_ld=yes
lt_cv_sys_argz_works=yes
lt_cv_sys_dlopen_deplibs=yes
lt_cv_sys_dlsearch_path='/lib /usr/lib /usr/X11R6/lib64/Xaw3d /usr/X11R6/lib64 /usr/lib64/Xaw3d /usr/X11R6/lib/Xaw3d /usr/X11R6/lib /usr/lib/Xaw3d /usr/x86_64-suse-linux/lib /usr/local/lib /opt/kde3/lib /usr/local/lib64 /opt/kde3/lib64 /lib64 /lib /usr/lib64 /usr/lib /opt/cray/alps/default/lib64 /opt/cray/alpscomm/default/lib64 /opt/cray/alpscomm/default/lib64 /opt/cray/alps/default/lib64 /opt/cray/alps/default/lib64 /opt/cray/ccm/default/lib64 /opt/cray/ccm/default/lib64 /opt/cray/codbc/default/lib64 /opt/cray/mpss-coi/default/lib64 /opt/cray/mpss-coi/default/lib64 /opt/cray/comm_msg/default/lib64 /opt/cray/configparse/default/lib64 /opt/cray/csa/default/lib64 /opt/nvidia/cudatoolkit/default/extras/CUPTI/lib64 /opt/nvidia/cudatoolkit/default/extras/CUPTI/lib /opt/nvidia/cudatoolkit/default/lib64 /opt/nvidia/cudatoolkit/default/lib /opt/nvidia/cudatoolkit/default/nvvm/lib64 /opt/nvidia/cudatoolkit/default/nvvm/lib /opt/nvidia/cudatoolkit6.5/default/extras/CUPTI/lib64 /opt/nvidia/cudatoolkit6.5/default/extras/CUPTI/lib /opt/nvidia/cudatoolkit6.5/default/lib64 /opt/nvidia/cudatoolkit6.5/default/lib /opt/nvidia/cudatoolkit6.5/default/nvvm/lib64 /opt/nvidia/cudatoolkit6.5/default/nvvm/lib /opt/cray/daemontools/default/lib64 /opt/cray/dmapp/default/lib64 @RUNTIME_PATH@ /opt/cray/dumpd/default/lib64 /opt/cray/job/default/lib64 /opt/cray/job/default/lib64 /opt/cray/job/default/lib64 /opt/cray/llm/default/lib64 /opt/cray/lustre-cray_ari_s/default/lib64 /opt/cray/sdb/default/lib64 /opt/cray/intel-KNC-host-mpss/default/lib64 /opt/cray/msgsupport/default/lib64 /opt/cray/msgsupport/default/lib64 /opt/cray/nodehealth/default/lib64 /opt/cray/nodeservices/default/lib64 /opt/cray/nvidia/default/lib64 /opt/cray/shared-root/default/lib64 /opt/cray/lib64 /opt/cray/lib64/cce /opt/cray/pmi/default/lib64 /opt/cray/projdb/default/lib64 /opt/cray/rca/default/lib64 /opt/cray/libscif/default/lib64 /opt/cray/sdb/default/lib64 /opt/cray/socketauth/default/lib64 /opt/cray/swrap/default/lib64 /opt/cray/sysadm/default/lib64 /opt/cray/sysutils/default/lib64 /opt/cray/udreg/default/lib64 /opt/cray/ugni/default/lib64 /opt/cray/wlm_detect/default/lib64 /opt/cray/wlm_trans/default/lib64 /opt/cray/xpmem/default/lib64 /usr/lib/fio /usr/lib64/ghostscript/Omni '
lt_cv_sys_global_symbol_pipe='sed -n -e '\''s/^.*[	 ]\([ABCDGIRSTW][ABCDGIRSTW]*\)[	 ][	 ]*\([_A-Za-z][_A-Za-z0-9]*\)$/\1 \2 \2/p'\'''
lt_cv_sys_global_symbol_to_c_name_address='sed -n -e '\''s/^: \([^ ]*\) $/  {\"\1\", (void *) 0},/p'\'' -e '\''s/^[ABCDGIRSTW]* \([^ ]*\) \([^ ]*\)$/  {"\2", (void *) \&\2},/p'\'''
lt_cv_sys_global_symbol_to_c_name_address_lib_prefix='sed -n -e '\''s/^: \([^ ]*\) $/  {\"\1\", (void *) 0},/p'\'' -e '\''s/^[ABCDGIRSTW]* \([^ ]*\) \(lib[^ ]*\)$/  {"\2", (void *) \&\2},/p'\'' -e '\''s/^[ABCDGIRSTW]* \([^ ]*\) \([^ ]*\)$/  {"lib\2", (void *) \&\2},/p'\'''
lt_cv_sys_global_symbol_to_cdecl='sed -n -e '\''s/^T .* \(.*\)$/extern int \1();/p'\'' -e '\''s/^[ABCDGIRSTW]* .* \(.*\)$/extern char \1;/p'\'''
lt_cv_sys_max_cmd_len=1572864
lt_cv_sys_symbol_underscore=no

## ----------------- ##
## Output variables. ##
## ----------------- ##

ACLOCAL='${SHELL} /cfs/klemming/nobackup/f/fiebig/170501_Beskow_BCPNN/bootstrap-module-100725/libltdl/config/missing --run aclocal-1.10'
AMDEPBACKSLASH='\'
AMDEP_FALSE='#'
AMDEP_TRUE=''
AMTAR='${SHELL} /cfs/klemming/nobackup/f/fiebig/170501_Beskow_BCPNN/bootstrap-module-100725/libltdl/config/missing --run tar'
AR='ar'
ARGZ_H=''
AS='as'
AUTOCONF='${SHELL} /cfs/klemming/nobackup/f/fiebig/170501_Beskow_BCPNN/bootstrap-module-100725/libltdl/config/missing --run autoconf'
AUTOHEADER='${SHELL} /cfs/klemming/nobackup/f/fiebig/170501_Beskow_BCPNN/bootstrap-module-100725/libltdl/config/missing --run autoheader'
AUTOMAKE='${SHELL} /cfs/klemming/nobackup/f/fiebig/170501_Beskow_BCPNN/bootstrap-module-100725/libltdl/config/missing --run automake-1.10'
AWK='gawk'
CC='gcc'
CCDEPMODE='depmode=gcc3'
CFLAGS='-g -O2'
CONVENIENCE_LTDL_FALSE='#'
CONVENIENCE_LTDL_TRUE=''
CPP='gcc -E'
CPPFLAGS=''
CYGPATH_W='echo'
DEFS='-DHAVE_CONFIG_H'
DEPDIR='.deps'
DLLTOOL='dlltool'
DSYMUTIL=''
DUMPBIN=''
ECHO_C=''
ECHO_N='-n'
ECHO_T=''
EGREP='/usr/bin/grep -E'
EXEEXT=''
FGREP='/usr/bin/grep -F'
GREP='/usr/bin/grep'
INSTALL_DATA='${INSTALL} -m 644'
INSTALL_LTDL_FALSE=''
INSTALL_LTDL_TRUE='#'
INSTALL_PROGRAM='${INSTALL}'
INSTALL_SCRIPT='${INSTALL}'
INSTALL_STRIP_PROGRAM='$(install_sh) -c -s'
LD='/usr/bin/ld -m elf_x86_64'
LDFLAGS=''
LIBADD_DL='-ldl '
LIBADD_DLD_LINK=''
LIBADD_DLOPEN='-ldl'
LIBADD_SHL_LOAD=''
LIBOBJS=' ${LIBOBJDIR}lt__strl$U.o'
LIBS='-ldl '
LIBTOOL='$(SHELL) $(top_builddir)/libtool'
LIPO=''
LN_S='ln -s'
LTDLOPEN='libltdl'
LTLIBOBJS=' ${LIBOBJDIR}lt__strl$U.lo'
LT_CONFIG_H='config.h'
LT_DLLOADERS=' dlopen.la'
LT_DLPREOPEN='-dlpreopen dlopen.la '
MAKEINFO='${SHELL} /cfs/klemming/nobackup/f/fiebig/170501_Beskow_BCPNN/bootstrap-module-100725/libltdl/config/missing --run makeinfo'
MKDIR_P='/bin/mkdir -p'
NM='/usr/bin/nm -B'
NMEDIT=''
OBJDUMP='objdump'
OBJEXT='o'
OTOOL64=''
OTOOL=''
PACKAGE='libltdl'
PACKAGE_BUGREPORT='bug-libtool@gnu.org'
PACKAGE_NAME='libltdl'
PACKAGE_STRING='libltdl 2.2.6'
PACKAGE_TARNAME='libltdl'
PACKAGE_VERSION='2.2.6'
PATH_SEPARATOR=':'
RANLIB='ranlib'
SED='/usr/bin/sed'
SET_MAKE=''
SHELL='/bin/sh'
STRIP='strip'
VERSION='2.2.6'
ac_ct_CC='gcc'
ac_ct_DUMPBIN=''
am__fastdepCC_FALSE='#'
am__fastdepCC_TRUE=''
am__include='include'
am__isrc=' -I$(srcdir)'
am__leading_dot='.'
am__quote=''
am__tar='${AMTAR} chof - "$$tardir"'
am__untar='${AMTAR} xf -'
bindir='${exec_prefix}/bin'
build='x86_64-unknown-linux-gnu'
build_alias=''
build_cpu='x86_64'
build_os='linux-gnu'
build_vendor='unknown'
datadir='${datarootdir}'
datarootdir='${prefix}/share'
docdir='${datarootdir}/doc/${PACKAGE_TARNAME}'
dvidir='${docdir}'
exec_prefix='${prefix}'
host='x86_64-unknown-linux-gnu'
host_alias=''
host_cpu='x86_64'
host_os='linux-gnu'
host_vendor='unknown'
htmldir='${docdir}'
includedir='${prefix}/include'
infodir='${datarootdir}/info'
install_sh='$(SHELL) /cfs/klemming/nobackup/f/fiebig/170501_Beskow_BCPNN/bootstrap-module-100725/libltdl/config/install-sh'
libdir='${exec_prefix}/lib'
libexecdir='${exec_prefix}/libexec'
localedir='${datarootdir}/locale'
localstatedir='${prefix}/var'
lt_ECHO='echo'
mandir='${datarootdir}/man'
mkdir_p='/bin/mkdir -p'
oldincludedir='/usr/include'
pdfdir='${docdir}'
prefix='/cfs/klemming/nobackup/f/fiebig/170501_Beskow_BCPNN'
program_transform_name='s,x,x,'
psdir='${docdir}'
sbindir='${exec_prefix}/sbin'
sharedstatedir='${prefix}/com'
sys_symbol_underscore='no'
sysconfdir='${prefix}/etc'
target_alias=''

## ----------- ##
## confdefs.h. ##
## ----------- ##

#define PACKAGE_NAME "libltdl"
#define PACKAGE_TARNAME "libltdl"
#define PACKAGE_VERSION "2.2.6"
#define PACKAGE_STRING "libltdl 2.2.6"
#define PACKAGE_BUGREPORT "bug-libtool@gnu.org"
#define PACKAGE "libltdl"
#define VERSION "2.2.6"
#define STDC_HEADERS 1
#define HAVE_SYS_TYPES_H 1
#define HAVE_SYS_STAT_H 1
#define HAVE_STDLIB_H 1
#define HAVE_STRING_H 1
#define HAVE_MEMORY_H 1
#define HAVE_STRINGS_H 1
#define HAVE_INTTYPES_H 1
#define HAVE_STDINT_H 1
#define HAVE_UNISTD_H 1
#define HAVE_DLFCN_H 1
#define LT_OBJDIR ".libs/"
#define LT_MODULE_EXT ".so"
#define LT_MODULE_PATH_VAR "LD_LIBRARY_PATH"
#define LT_DLSEARCH_PATH "/lib:/usr/lib:/usr/X11R6/lib64/Xaw3d:/usr/X11R6/lib64:/usr/lib64/Xaw3d:/usr/X11R6/lib/Xaw3d:/usr/X11R6/lib:/usr/lib/Xaw3d:/usr/x86_64-suse-linux/lib:/usr/local/lib:/opt/kde3/lib:/usr/local/lib64:/opt/kde3/lib64:/lib64:/lib:/usr/lib64:/usr/lib:/opt/cray/alps/default/lib64:/opt/cray/alpscomm/default/lib64:/opt/cray/alpscomm/default/lib64:/opt/cray/alps/default/lib64:/opt/cray/alps/default/lib64:/opt/cray/ccm/default/lib64:/opt/cray/ccm/default/lib64:/opt/cray/codbc/default/lib64:/opt/cray/mpss-coi/default/lib64:/opt/cray/mpss-coi/default/lib64:/opt/cray/comm_msg/default/lib64:/opt/cray/configparse/default/lib64:/opt/cray/csa/default/lib64:/opt/nvidia/cudatoolkit/default/extras/CUPTI/lib64:/opt/nvidia/cudatoolkit/default/extras/CUPTI/lib:/opt/nvidia/cudatoolkit/default/lib64:/opt/nvidia/cudatoolkit/default/lib:/opt/nvidia/cudatoolkit/default/nvvm/lib64:/opt/nvidia/cudatoolkit/default/nvvm/lib:/opt/nvidia/cudatoolkit6.5/default/extras/CUPTI/lib64:/opt/nvidia/cudatoolkit6.5/default/extras/CUPTI/lib:/opt/nvidia/cudatoolkit6.5/default/lib64:/opt/nvidia/cudatoolkit6.5/default/lib:/opt/nvidia/cudatoolkit6.5/default/nvvm/lib64:/opt/nvidia/cudatoolkit6.5/default/nvvm/lib:/opt/cray/daemontools/default/lib64:/opt/cray/dmapp/default/lib64:@RUNTIME_PATH@:/opt/cray/dumpd/default/lib64:/opt/cray/job/default/lib64:/opt/cray/job/default/lib64:/opt/cray/job/default/lib64:/opt/cray/llm/default/lib64:/opt/cray/lustre-cray_ari_s/default/lib64:/opt/cray/sdb/default/lib64:/opt/cray/intel-KNC-host-mpss/default/lib64:/opt/cray/msgsupport/default/lib64:/opt/cray/msgsupport/default/lib64:/opt/cray/nodehealth/default/lib64:/opt/cray/nodeservices/default/lib64:/opt/cray/nvidia/default/lib64:/opt/cray/shared-root/default/lib64:/opt/cray/lib64:/opt/cray/lib64/cce:/opt/cray/pmi/default/lib64:/opt/cray/projdb/default/lib64:/opt/cray/rca/default/lib64:/opt/cray/libscif/default/lib64:/opt/cray/sdb/default/lib64:/opt/cray/socketauth/default/lib64:/opt/cray/swrap/default/lib64:/opt/cray/sysadm/default/lib64:/opt/cray/sysutils/default/lib64:/opt/cray/udreg/default/lib64:/opt/cray/ugni/default/lib64:/opt/cray/wlm_detect/default/lib64:/opt/cray/wlm_trans/default/lib64:/opt/cray/xpmem/default/lib64:/usr/lib/fio:/usr/lib64/ghostscript/Omni"
#define HAVE_LIBDL 1
#define HAVE_DLERROR 1
#define HAVE_LIBDLLOADER 1
#define HAVE_ARGZ_H 1
#define HAVE_ERROR_T 1
#define HAVE_ARGZ_ADD 1
#define HAVE_ARGZ_APPEND 1
#define HAVE_ARGZ_COUNT 1
#define HAVE_ARGZ_CREATE_SEP 1
#define HAVE_ARGZ_INSERT 1
#define HAVE_ARGZ_NEXT 1
#define HAVE_ARGZ_STRINGIFY 1
#define HAVE_WORKING_ARGZ 1
#define HAVE_PRELOADED_SYMBOLS 1
#define HAVE_UNISTD_H 1
#define HAVE_DIRENT_H 1
#define HAVE_CLOSEDIR 1
#define HAVE_OPENDIR 1
#define HAVE_READDIR 1
#define LT_LIBEXT "a"

configure: exit 0
