# Supplementary material for: An Indexing Theory for Working Memory Based on Fast Hebbian Plasticity
Source: eNeuro. 2020 Mar 19;7(2):ENEURO.0374-19.2020. doi: 10.1523/ENEURO.0374-19.2020 (PMC7189483; doi:10.1523/ENEURO.0374-19.2020)
Supplement: Extended Data 1 — We use the NEST simulator (Gewaltig and Diesmann, 2007) version 2.2 for our simulations (RRID: SCR_002963), running on a Cray XC-40 Supercomputer of the PDC Centre for High Performance Computing. The custom-build spiking neural network implementation of the BCPNN learning rule for MPI-parallelized NEST is freely available on github: https://github.com/Florian-Fiebig/BCPNN-for-NEST222-MPI and included in the extended data. Further, the model is also available on ModelDB (https://modeldb.yale.edu/257610). The depositories have README files, commented code, and we are happy to help individual researchers with using the BCPNN synapse model. We here briefly describe the installation procedure of the main BCPNN synapse model on the Git repository, or in the included zip file. After extracting the main folder BCPNN-for-NEST222-MPI-master in [PATH]. The compile script compile-module.sh switches the compiler to GNU, and adds Python2.7 and NEST 2.2.2 to the environment on a Cray XC-40 via the following: module swap PrgEnv-cray PrgEnv-gnu module add python/2.7.13 site-python/2.7 module add nest/2.2.2-py27. This obviously depends on the exact supercomputer environment and available modules. The compile script automatically creates necessary bootstrap and build directories, but some adjustments might be necessary, particularly with respect to the NEST Simulator install path, specified in line 54. Next, the compile script is run on the custom module like this: sudo ./compile-module.sh module-100725/. Then in python: import nest nest.sr(‘([PATH]/BCPNN-for-NEST222-MPI-master/share/nest/sli) addpath’) nest.Install(‘[PATH]/BCPNN-for-NEST222-MPI-master/lib/nest/pt_module’) The model should now be available as ‘bcpnn_synapse’ in the list of NEST synapses: print nest.Models(‘synapses’). Download Extended Data 1, ZIP file. [file enu-eN-NWR-0374-19-s08.zip › BCPNN-for-NEST222-MPI-master/libltdl/config/compile]

#! /bin/sh
# Wrapper for compilers which do not understand `-c -o'.

scriptversion=2009-04-28.21; # UTC

# Copyright (C) 1999, 2000, 2003, 2004, 2005, 2009  Free Software
# Foundation, Inc.
# Written by Tom Tromey <tromey@cygnus.com>.
#
# This program is free software; you can redistribute it and/or modify
# it under the terms of the GNU General Public License as published by
# the Free Software Foundation; either version 2, or (at your option)
# any later version.
#
# This program is distributed in the hope that it will be useful,
# but WITHOUT ANY WARRANTY; without even the implied warranty of
# MERCHANTABILITY or FITNESS FOR A PARTICULAR PURPOSE.  See the
# GNU General Public License for more details.
#
# You should have received a copy of the GNU General Public License
# along with this program.  If not, see <http://www.gnu.org/licenses/>.

# As a special exception to the GNU General Public License, if you
# distribute this file as part of a program that contains a
# configuration script generated by Autoconf, you may include it under
# the same distribution terms that you use for the rest of that program.

# This file is maintained in Automake, please report
# bugs to <bug-automake@gnu.org> or send patches to
# <automake-patches@gnu.org>.

case $1 in
  '')
     echo "$0: No command.  Try \`$0 --help' for more information." 1>&2
     exit 1;
     ;;
  -h | --h*)
    cat <<\EOF
Usage: compile [--help] [--version] PROGRAM [ARGS]

Wrapper for compilers which do not understand `-c -o'.
Remove `-o dest.o' from ARGS, run PROGRAM with the remaining
arguments, and rename the output as expected.

If you are trying to build a whole package this is not the
right script to run: please start by reading the file `INSTALL'.

Report bugs to <bug-automake@gnu.org>.
EOF
    exit $?
    ;;
  -v | --v*)
    echo "compile $scriptversion"
    exit $?
    ;;
esac

ofile=
cfile=
eat=

for arg
do
  if test -n "$eat"; then
    eat=
  else
    case $1 in
      -o)
	# configure might choose to run compile as `compile cc -o foo foo.c'.
	# So we strip `-o arg' only if arg is an object.
	eat=1
	case $2 in
	  *.o | *.obj)
	    ofile=$2
	    ;;
	  *)
	    set x "$@" -o "$2"
	    shift
	    ;;
	esac
	;;
      *.c)
	cfile=$1
	set x "$@" "$1"
	shift
	;;
      *)
	set x "$@" "$1"
	shift
	;;
    esac
  fi
  shift
done

if test -z "$ofile" || test -z "$cfile"; then
  # If no `-o' option was seen then we might have been invoked from a
  # pattern rule where we don't need one.  That is ok -- this is a
  # normal compilation that the losing compiler can handle.  If no
  # `.c' file was seen then we are probably linking.  That is also
  # ok.
  exec "$@"
fi

# Name of file we expect compiler to create.
cofile=`echo "$cfile" | sed 's|^.*[\\/]||; s|^[a-zA-Z]:||; s/\.c$/.o/'`

# Create the lock directory.
# Note: use `[/\\:.-]' here to ensure that we don't use the same name
# that we are using for the .o file.  Also, base the name on the expected
# object file name, since that is what matters with a parallel build.
lockdir=`echo "$cofile" | sed -e 's|[/\\:.-]|_|g'`.d
while true; do
  if mkdir "$lockdir" >/dev/null 2>&1; then
    break
  fi
  sleep 1
done
# FIXME: race condition here if user kills between mkdir and trap.
trap "rmdir '$lockdir'; exit 1" 1 2 15

# Run the compile.
"$@"
ret=$?

if test -f "$cofile"; then
  mv "$cofile" "$ofile"
elif test -f "${cofile}bj"; then
  mv "${cofile}bj" "$ofile"
fi

rmdir "$lockdir"
exit $ret

# Local Variables:
# mode: shell-script
# sh-indentation: 2
# eval: (add-hook 'write-file-hooks 'time-stamp)
# time-stamp-start: "scriptversion="
# time-stamp-format: "%:y-%02m-%02d.%02H"
# time-stamp-time-zone: "UTC"
# time-stamp-end: "; # UTC"
# End:
