# Supplementary material for: An Indexing Theory for Working Memory Based on Fast Hebbian Plasticity
Source: eNeuro. 2020 Mar 19;7(2):ENEURO.0374-19.2020. doi: 10.1523/ENEURO.0374-19.2020 (PMC7189483; doi:10.1523/ENEURO.0374-19.2020)
Supplement: Extended Data 1 — We use the NEST simulator (Gewaltig and Diesmann, 2007) version 2.2 for our simulations (RRID: SCR_002963), running on a Cray XC-40 Supercomputer of the PDC Centre for High Performance Computing. The custom-build spiking neural network implementation of the BCPNN learning rule for MPI-parallelized NEST is freely available on github: https://github.com/Florian-Fiebig/BCPNN-for-NEST222-MPI and included in the extended data. Further, the model is also available on ModelDB (https://modeldb.yale.edu/257610). The depositories have README files, commented code, and we are happy to help individual researchers with using the BCPNN synapse model. We here briefly describe the installation procedure of the main BCPNN synapse model on the Git repository, or in the included zip file. After extracting the main folder BCPNN-for-NEST222-MPI-master in [PATH]. The compile script compile-module.sh switches the compiler to GNU, and adds Python2.7 and NEST 2.2.2 to the environment on a Cray XC-40 via the following: module swap PrgEnv-cray PrgEnv-gnu module add python/2.7.13 site-python/2.7 module add nest/2.2.2-py27. This obviously depends on the exact supercomputer environment and available modules. The compile script automatically creates necessary bootstrap and build directories, but some adjustments might be necessary, particularly with respect to the NEST Simulator install path, specified in line 54. Next, the compile script is run on the custom module like this: sudo ./compile-module.sh module-100725/. Then in python: import nest nest.sr(‘([PATH]/BCPNN-for-NEST222-MPI-master/share/nest/sli) addpath’) nest.Install(‘[PATH]/BCPNN-for-NEST222-MPI-master/lib/nest/pt_module’) The model should now be available as ‘bcpnn_synapse’ in the list of NEST synapses: print nest.Models(‘synapses’). Download Extended Data 1, ZIP file. [file enu-eN-NWR-0374-19-s08.zip › BCPNN-for-NEST222-MPI-master/libltdl/m4/ltdl.m4]

# ltdl.m4 - Configure ltdl for the target system. -*-Autoconf-*-
#
#   Copyright (C) 1999-2006, 2007, 2008 Free Software Foundation, Inc.
#   Written by Thomas Tanner, 1999
#
# This file is free software; the Free Software Foundation gives
# unlimited permission to copy and/or distribute it, with or without
# modifications, as long as this notice is preserved.

# serial 17 LTDL_INIT

# LT_CONFIG_LTDL_DIR(DIRECTORY, [LTDL-MODE])
# ------------------------------------------
# DIRECTORY contains the libltdl sources.  It is okay to call this
# function multiple times, as long as the same DIRECTORY is always given.
AC_DEFUN([LT_CONFIG_LTDL_DIR],
[AC_BEFORE([$0], [LTDL_INIT])
_$0($*)
])# LT_CONFIG_LTDL_DIR

# We break this out into a separate macro, so that we can call it safely
# internally without being caught accidentally by the sed scan in libtoolize.
m4_defun([_LT_CONFIG_LTDL_DIR],
[dnl remove trailing slashes
m4_pushdef([_ARG_DIR], m4_bpatsubst([$1], [/*$]))
m4_case(_LTDL_DIR,
	[], [dnl only set lt_ltdl_dir if _ARG_DIR is not simply `.'
	     m4_if(_ARG_DIR, [.],
	             [],
		 [m4_define([_LTDL_DIR], _ARG_DIR)
	          _LT_SHELL_INIT([lt_ltdl_dir=']_ARG_DIR['])])],
    [m4_if(_ARG_DIR, _LTDL_DIR,
	    [],
	[m4_fatal([multiple libltdl directories: `]_LTDL_DIR[', `]_ARG_DIR['])])])
m4_popdef([_ARG_DIR])
])# _LT_CONFIG_LTDL_DIR

# Initialise:
m4_define([_LTDL_DIR], [])


# _LT_BUILD_PREFIX
# ----------------
# If Autoconf is new enough, expand to `${top_build_prefix}', otherwise
# to `${top_builddir}/'.
m4_define([_LT_BUILD_PREFIX],
[m4_ifdef([AC_AUTOCONF_VERSION],
   [m4_if(m4_version_compare(m4_defn([AC_AUTOCONF_VERSION]), [2.62]),
	  [-1], [m4_ifdef([_AC_HAVE_TOP_BUILD_PREFIX],
			  [${top_build_prefix}],
			  [${top_builddir}/])],
	  [${top_build_prefix}])],
   [${top_builddir}/])[]dnl
])


# LTDL_CONVENIENCE
# ----------------
# sets LIBLTDL to the link flags for the libltdl convenience library and
# LTDLINCL to the include flags for the libltdl header and adds
# --enable-ltdl-convenience to the configure arguments.  Note that
# AC_CONFIG_SUBDIRS is not called here.  LIBLTDL will be prefixed with
# '${top_build_prefix}' if available, otherwise with '${top_builddir}/',
# and LTDLINCL will be prefixed with '${top_srcdir}/' (note the single
# quotes!).  If your package is not flat and you're not using automake,
# define top_build_prefix, top_builddir, and top_srcdir appropriately
# in your Makefiles.
AC_DEFUN([LTDL_CONVENIENCE],
[AC_BEFORE([$0], [LTDL_INIT])dnl
dnl Although the argument is deprecated and no longer documented,
dnl LTDL_CONVENIENCE used to take a DIRECTORY orgument, if we have one
dnl here make sure it is the same as any other declaration of libltdl's
dnl location!  This also ensures lt_ltdl_dir is set when configure.ac is
dnl not yet using an explicit LT_CONFIG_LTDL_DIR.
m4_ifval([$1], [_LT_CONFIG_LTDL_DIR([$1])])dnl
_$0()
])# LTDL_CONVENIENCE

# AC_LIBLTDL_CONVENIENCE accepted a directory argument in older libtools,
# now we have LT_CONFIG_LTDL_DIR:
AU_DEFUN([AC_LIBLTDL_CONVENIENCE],
[_LT_CONFIG_LTDL_DIR([m4_default([$1], [libltdl])])
_LTDL_CONVENIENCE])

dnl aclocal-1.4 backwards compatibility:
dnl AC_DEFUN([AC_LIBLTDL_CONVENIENCE], [])


# _LTDL_CONVENIENCE
# -----------------
# Code shared by LTDL_CONVENIENCE and LTDL_INIT([convenience]).
m4_defun([_LTDL_CONVENIENCE],
[case $enable_ltdl_convenience in
  no) AC_MSG_ERROR([this package needs a convenience libltdl]) ;;
  "") enable_ltdl_convenience=yes
      ac_configure_args="$ac_configure_args --enable-ltdl-convenience" ;;
esac
LIBLTDL='_LT_BUILD_PREFIX'"${lt_ltdl_dir+$lt_ltdl_dir/}libltdlc.la"
LTDLDEPS=$LIBLTDL
LTDLINCL='-I${top_srcdir}'"${lt_ltdl_dir+/$lt_ltdl_dir}"

AC_SUBST([LIBLTDL])
AC_SUBST([LTDLDEPS])
AC_SUBST([LTDLINCL])

# For backwards non-gettext consistent compatibility...
INCLTDL="$LTDLINCL"
AC_SUBST([INCLTDL])
])# _LTDL_CONVENIENCE


# LTDL_INSTALLABLE
# ----------------
# sets LIBLTDL to the link flags for the libltdl installable library
# and LTDLINCL to the include flags for the libltdl header and adds
# --enable-ltdl-install to the configure arguments.  Note that
# AC_CONFIG_SUBDIRS is not called from here.  If an installed libltdl
# is not found, LIBLTDL will be prefixed with '${top_build_prefix}' if
# available, otherwise with '${top_builddir}/', and LTDLINCL will be
# prefixed with '${top_srcdir}/' (note the single quotes!).  If your
# package is not flat and you're not using automake, define top_build_prefix,
# top_builddir, and top_srcdir appropriately in your Makefiles.
# In the future, this macro may have to be called after LT_INIT.
AC_DEFUN([LTDL_INSTALLABLE],
[AC_BEFORE([$0], [LTDL_INIT])dnl
dnl Although the argument is deprecated and no longer documented,
dnl LTDL_INSTALLABLE used to take a DIRECTORY orgument, if we have one
dnl here make sure it is the same as any other declaration of libltdl's
dnl location!  This also ensures lt_ltdl_dir is set when configure.ac is
dnl not yet using an explicit LT_CONFIG_LTDL_DIR.
m4_ifval([$1], [_LT_CONFIG_LTDL_DIR([$1])])dnl
_$0()
])# LTDL_INSTALLABLE

# AC_LIBLTDL_INSTALLABLE accepted a directory argument in older libtools,
# now we have LT_CONFIG_LTDL_DIR:
AU_DEFUN([AC_LIBLTDL_INSTALLABLE],
[_LT_CONFIG_LTDL_DIR([m4_default([$1], [libltdl])])
_LTDL_INSTALLABLE])

dnl aclocal-1.4 backwards compatibility:
dnl AC_DEFUN([AC_LIBLTDL_INSTALLABLE], [])


# _LTDL_INSTALLABLE
# -----------------
# Code shared by LTDL_INSTALLABLE and LTDL_INIT([installable]).
m4_defun([_LTDL_INSTALLABLE],
[if test -f $prefix/lib/libltdl.la; then
  lt_save_LDFLAGS="$LDFLAGS"
  LDFLAGS="-L$prefix/lib $LDFLAGS"
  AC_CHECK_LIB([ltdl], [lt_dlinit], [lt_lib_ltdl=yes])
  LDFLAGS="$lt_save_LDFLAGS"
  if test x"${lt_lib_ltdl-no}" = xyes; then
    if test x"$enable_ltdl_install" != xyes; then
      # Don't overwrite $prefix/lib/libltdl.la without --enable-ltdl-install
      AC_MSG_WARN([not overwriting libltdl at $prefix, force with `--enable-ltdl-install'])
      enable_ltdl_install=no
    fi
  elif test x"$enable_ltdl_install" = xno; then
    AC_MSG_WARN([libltdl not installed, but installation disabled])
  fi
fi

# If configure.ac declared an installable ltdl, and the user didn't override
# with --disable-ltdl-install, we will install the shipped libltdl.
case $enable_ltdl_install in
  no) ac_configure_args="$ac_configure_args --enable-ltdl-install=no"
      LIBLTDL="-lltdl"
      LTDLDEPS=
      LTDLINCL=
      ;;
  *)  enable_ltdl_install=yes
      ac_configure_args="$ac_configure_args --enable-ltdl-install"
      LIBLTDL='_LT_BUILD_PREFIX'"${lt_ltdl_dir+$lt_ltdl_dir/}libltdl.la"
      LTDLDEPS=$LIBLTDL
      LTDLINCL='-I${top_srcdir}'"${lt_ltdl_dir+/$lt_ltdl_dir}"
      ;;
esac

AC_SUBST([LIBLTDL])
AC_SUBST([LTDLDEPS])
AC_SUBST([LTDLINCL])

# For backwards non-gettext consistent compatibility...
INCLTDL="$LTDLINCL"
AC_SUBST([INCLTDL])
])# LTDL_INSTALLABLE


# _LTDL_MODE_DISPATCH
# -------------------
m4_define([_LTDL_MODE_DISPATCH],
[dnl If _LTDL_DIR is `.', then we are configuring libltdl itself:
m4_if(_LTDL_DIR, [],
	[],
    dnl if _LTDL_MODE was not set already, the default value is `subproject':
    [m4_case(m4_default(_LTDL_MODE, [subproject]),
	  [subproject], [AC_CONFIG_SUBDIRS(_LTDL_DIR)
			  _LT_SHELL_INIT([lt_dlopen_dir="$lt_ltdl_dir"])],
	  [nonrecursive], [_LT_SHELL_INIT([lt_dlopen_dir="$lt_ltdl_dir"; lt_libobj_prefix="$lt_ltdl_dir/"])],
	  [recursive], [],
	[m4_fatal([unknown libltdl mode: ]_LTDL_MODE)])])dnl
dnl Be careful not to expand twice:
m4_define([$0], [])
])# _LTDL_MODE_DISPATCH


# _LT_LIBOBJ(MODULE_NAME)
# -----------------------
# Like AC_LIBOBJ, except that MODULE_NAME goes into _LT_LIBOBJS instead
# of into LIBOBJS.
AC_DEFUN([_LT_LIBOBJ], [
  m4_pattern_allow([^_LT_LIBOBJS$])
  _LT_LIBOBJS="$_LT_LIBOBJS $1.$ac_objext"
])# _LT_LIBOBJS


# LTDL_INIT([OPTIONS])
# --------------------
# Clients of libltdl can use this macro to allow the installer to
# choose between a shipped copy of the ltdl sources or a preinstalled
# version of the library.  If the shipped ltdl sources are not in a
# subdirectory named libltdl, the directory name must be given by
# LT_CONFIG_LTDL_DIR.
AC_DEFUN([LTDL_INIT],
[dnl Parse OPTIONS
_LT_SET_OPTIONS([$0], [$1])

dnl We need to keep our own list of libobjs separate from our parent project,
dnl and the easiest way to do that is redefine the AC_LIBOBJs macro while
dnl we look for our own LIBOBJs.
m4_pushdef([AC_LIBOBJ], m4_defn([_LT_LIBOBJ]))
m4_pushdef([AC_LIBSOURCES])

dnl If not otherwise defined, default to the 1.5.x compatible subproject mode:
m4_if(_LTDL_MODE, [],
        [m4_define([_LTDL_MODE], m4_default([$2], [subproject]))
        m4_if([-1], [m4_bregexp(_LTDL_MODE, [\(subproject\|\(non\)?recursive\)])],
                [m4_fatal([unknown libltdl mode: ]_LTDL_MODE)])])

AC_ARG_WITH([included_ltdl],
    [AS_HELP_STRING([--with-included-ltdl],
                    [use the GNU ltdl sources included here])])

if test "x$with_included_ltdl" != xyes; then
  # We are not being forced to use the included libltdl sources, so
  # decide whether there is a useful installed version we can use.
  AC_CHECK_HEADER([ltdl.h],
      [AC_CHECK_DECL([lt_dlinterface_register],
	   [AC_CHECK_LIB([ltdl], [lt_dladvise_preload],
	       [with_included_ltdl=no],
	       [with_included_ltdl=yes])],
	   [with_included_ltdl=yes],
	   [AC_INCLUDES_DEFAULT
	    #include <ltdl.h>])],
      [with_included_ltdl=yes],
      [AC_INCLUDES_DEFAULT]
  )
fi

dnl If neither LT_CONFIG_LTDL_DIR, LTDL_CONVENIENCE nor LTDL_INSTALLABLE
dnl was called yet, then for old times' sake, we assume libltdl is in an
dnl eponymous directory:
AC_PROVIDE_IFELSE([LT_CONFIG_LTDL_DIR], [], [_LT_CONFIG_LTDL_DIR([libltdl])])

AC_ARG_WITH([ltdl_include],
    [AS_HELP_STRING([--with-ltdl-include=DIR],
                    [use the ltdl headers installed in DIR])])

if test -n "$with_ltdl_include"; then
  if test -f "$with_ltdl_include/ltdl.h"; then :
  else
    AC_MSG_ERROR([invalid ltdl include directory: `$with_ltdl_include'])
  fi
else
  with_ltdl_include=no
fi

AC_ARG_WITH([ltdl_lib],
    [AS_HELP_STRING([--with-ltdl-lib=DIR],
                    [use the libltdl.la installed in DIR])])

if test -n "$with_ltdl_lib"; then
  if test -f "$with_ltdl_lib/libltdl.la"; then :
  else
    AC_MSG_ERROR([invalid ltdl library directory: `$with_ltdl_lib'])
  fi
else
  with_ltdl_lib=no
fi

case ,$with_included_ltdl,$with_ltdl_include,$with_ltdl_lib, in
  ,yes,no,no,)
	m4_case(m4_default(_LTDL_TYPE, [convenience]),
	    [convenience], [_LTDL_CONVENIENCE],
	    [installable], [_LTDL_INSTALLABLE],
	  [m4_fatal([unknown libltdl build type: ]_LTDL_TYPE)])
	;;
  ,no,no,no,)
	# If the included ltdl is not to be used, then use the
	# preinstalled libltdl we found.
	AC_DEFINE([HAVE_LTDL], [1],
	  [Define this if a modern libltdl is already installed])
	LIBLTDL=-lltdl
	LTDLDEPS=
	LTDLINCL=
	;;
  ,no*,no,*)
	AC_MSG_ERROR([`--with-ltdl-include' and `--with-ltdl-lib' options must be used together])
	;;
  *)	with_included_ltdl=no
	LIBLTDL="-L$with_ltdl_lib -lltdl"
	LTDLDEPS=
	LTDLINCL="-I$with_ltdl_include"
	;;
esac
INCLTDL="$LTDLINCL"

# Report our decision...
AC_MSG_CHECKING([where to find libltdl headers])
AC_MSG_RESULT([$LTDLINCL])
AC_MSG_CHECKING([where to find libltdl library])
AC_MSG_RESULT([$LIBLTDL])

_LTDL_SETUP

dnl restore autoconf definition.
m4_popdef([AC_LIBOBJ])
m4_popdef([AC_LIBSOURCES])

AC_CONFIG_COMMANDS_PRE([
    _ltdl_libobjs=
    _ltdl_ltlibobjs=
    if test -n "$_LT_LIBOBJS"; then
      # Remove the extension.
      _lt_sed_drop_objext='s/\.o$//;s/\.obj$//'
      for i in `for i in $_LT_LIBOBJS; do echo "$i"; done | sed "$_lt_sed_drop_objext" | sort -u`; do
        _ltdl_libobjs="$_ltdl_libobjs $lt_libobj_prefix$i.$ac_objext"
        _ltdl_ltlibobjs="$_ltdl_ltlibobjs $lt_libobj_prefix$i.lo"
      done
    fi
    AC_SUBST([ltdl_LIBOBJS], [$_ltdl_libobjs])
    AC_SUBST([ltdl_LTLIBOBJS], [$_ltdl_ltlibobjs])
])

# Only expand once:
m4_define([LTDL_INIT])
])# LTDL_INIT

# Old names:
AU_DEFUN([AC_LIB_LTDL], [LTDL_INIT($@)])
AU_DEFUN([AC_WITH_LTDL], [LTDL_INIT($@)])
AU_DEFUN([LT_WITH_LTDL], [LTDL_INIT($@)])
dnl aclocal-1.4 backwards compatibility:
dnl AC_DEFUN([AC_LIB_LTDL], [])
dnl AC_DEFUN([AC_WITH_LTDL], [])
dnl AC_DEFUN([LT_WITH_LTDL], [])


# _LTDL_SETUP
# -----------
# Perform all the checks necessary for compilation of the ltdl objects
#  -- including compiler checks and header checks.  This is a public
# interface  mainly for the benefit of libltdl's own configure.ac, most
# other users should call LTDL_INIT instead.
AC_DEFUN([_LTDL_SETUP],
[AC_REQUIRE([AC_PROG_CC])dnl
AC_REQUIRE([LT_SYS_MODULE_EXT])dnl
AC_REQUIRE([LT_SYS_MODULE_PATH])dnl
AC_REQUIRE([LT_SYS_DLSEARCH_PATH])dnl
AC_REQUIRE([LT_LIB_DLLOAD])dnl
AC_REQUIRE([LT_SYS_SYMBOL_USCORE])dnl
AC_REQUIRE([LT_FUNC_DLSYM_USCORE])dnl
AC_REQUIRE([LT_SYS_DLOPEN_DEPLIBS])dnl
AC_REQUIRE([gl_FUNC_ARGZ])dnl

m4_require([_LT_CHECK_OBJDIR])dnl
m4_require([_LT_HEADER_DLFCN])dnl
m4_require([_LT_CHECK_DLPREOPEN])dnl
m4_require([_LT_DECL_SED])dnl

dnl Don't require this, or it will be expanded earlier than the code
dnl that sets the variables it relies on:
_LT_ENABLE_INSTALL

dnl _LTDL_MODE specific code must be called at least once:
_LTDL_MODE_DISPATCH

# In order that ltdl.c can compile, find out the first AC_CONFIG_HEADERS
# the user used.  This is so that ltdl.h can pick up the parent projects
# config.h file, The first file in AC_CONFIG_HEADERS must contain the
# definitions required by ltdl.c.
# FIXME: Remove use of undocumented AC_LIST_HEADERS (2.59 compatibility).
AC_CONFIG_COMMANDS_PRE([dnl
m4_pattern_allow([^LT_CONFIG_H$])dnl
m4_ifset([AH_HEADER],
    [LT_CONFIG_H=AH_HEADER],
    [m4_ifset([AC_LIST_HEADERS],
	    [LT_CONFIG_H=`echo "AC_LIST_HEADERS" | $SED 's,^[[      ]]*,,;s,[[ :]].*$,,'`],
	[])])])
AC_SUBST([LT_CONFIG_H])

AC_CHECK_HEADERS([unistd.h dl.h sys/dl.h dld.h mach-o/dyld.h dirent.h],
	[], [], [AC_INCLUDES_DEFAULT])

AC_CHECK_FUNCS([closedir opendir readdir], [], [AC_LIBOBJ([lt__dirent])])
AC_CHECK_FUNCS([strlcat strlcpy], [], [AC_LIBOBJ([lt__strl])])

AC_DEFINE_UNQUOTED([LT_LIBEXT],["$libext"],[The archive extension])

name=ltdl
LTDLOPEN=`eval "\\$ECHO \"$libname_spec\""`
AC_SUBST([LTDLOPEN])
])# _LTDL_SETUP


# _LT_ENABLE_INSTALL
# ------------------
m4_define([_LT_ENABLE_INSTALL],
[AC_ARG_ENABLE([ltdl-install],
    [AS_HELP_STRING([--enable-ltdl-install], [install libltdl])])

case ,${enable_ltdl_install},${enable_ltdl_convenience} in
  *yes*) ;;
  *) enable_ltdl_convenience=yes ;;
esac

m4_ifdef([AM_CONDITIONAL],
[AM_CONDITIONAL(INSTALL_LTDL, test x"${enable_ltdl_install-no}" != xno)
 AM_CONDITIONAL(CONVENIENCE_LTDL, test x"${enable_ltdl_convenience-no}" != xno)])
])# _LT_ENABLE_INSTALL


# LT_SYS_DLOPEN_DEPLIBS
# ---------------------
AC_DEFUN([LT_SYS_DLOPEN_DEPLIBS],
[AC_REQUIRE([AC_CANONICAL_HOST])dnl
AC_CACHE_CHECK([whether deplibs are loaded by dlopen],
  [lt_cv_sys_dlopen_deplibs],
  [# PORTME does your system automatically load deplibs for dlopen?
  # or its logical equivalent (e.g. shl_load for HP-UX < 11)
  # For now, we just catch OSes we know something about -- in the
  # future, we'll try test this programmatically.
  lt_cv_sys_dlopen_deplibs=unknown
  case $host_os in
  aix3*|aix4.1.*|aix4.2.*)
    # Unknown whether this is true for these versions of AIX, but
    # we want this `case' here to explicitly catch those versions.
    lt_cv_sys_dlopen_deplibs=unknown
    ;;
  aix[[4-9]]*)
    lt_cv_sys_dlopen_deplibs=yes
    ;;
  amigaos*)
    case $host_cpu in
    powerpc)
      lt_cv_sys_dlopen_deplibs=no
      ;;
    esac
    ;;
  darwin*)
    # Assuming the user has installed a libdl from somewhere, this is true
    # If you are looking for one http://www.opendarwin.org/projects/dlcompat
    lt_cv_sys_dlopen_deplibs=yes
    ;;
  freebsd* | dragonfly*)
    lt_cv_sys_dlopen_deplibs=yes
    ;;
  gnu* | linux* | k*bsd*-gnu | kopensolaris*-gnu)
    # GNU and its variants, using gnu ld.so (Glibc)
    lt_cv_sys_dlopen_deplibs=yes
    ;;
  hpux10*|hpux11*)
    lt_cv_sys_dlopen_deplibs=yes
    ;;
  interix*)
    lt_cv_sys_dlopen_deplibs=yes
    ;;
  irix[[12345]]*|irix6.[[01]]*)
    # Catch all versions of IRIX before 6.2, and indicate that we don't
    # know how it worked for any of those versions.
    lt_cv_sys_dlopen_deplibs=unknown
    ;;
  irix*)
    # The case above catches anything before 6.2, and it's known that
    # at 6.2 and later dlopen does load deplibs.
    lt_cv_sys_dlopen_deplibs=yes
    ;;
  netbsd* | netbsdelf*-gnu)
    lt_cv_sys_dlopen_deplibs=yes
    ;;
  openbsd*)
    lt_cv_sys_dlopen_deplibs=yes
    ;;
  osf[[1234]]*)
    # dlopen did load deplibs (at least at 4.x), but until the 5.x series,
    # it did *not* use an RPATH in a shared library to find objects the
    # library depends on, so we explicitly say `no'.
    lt_cv_sys_dlopen_deplibs=no
    ;;
  osf5.0|osf5.0a|osf5.1)
    # dlopen *does* load deplibs and with the right loader patch applied
    # it even uses RPATH in a shared library to search for shared objects
    # that the library depends on, but there's no easy way to know if that
    # patch is installed.  Since this is the case, all we can really
    # say is unknown -- it depends on the patch being installed.  If
    # it is, this changes to `yes'.  Without it, it would be `no'.
    lt_cv_sys_dlopen_deplibs=unknown
    ;;
  osf*)
    # the two cases above should catch all versions of osf <= 5.1.  Read
    # the comments above for what we know about them.
    # At > 5.1, deplibs are loaded *and* any RPATH in a shared library
    # is used to find them so we can finally say `yes'.
    lt_cv_sys_dlopen_deplibs=yes
    ;;
  qnx*)
    lt_cv_sys_dlopen_deplibs=yes
    ;;
  solaris*)
    lt_cv_sys_dlopen_deplibs=yes
    ;;
  sysv5* | sco3.2v5* | sco5v6* | unixware* | OpenUNIX* | sysv4*uw2*)
    libltdl_cv_sys_dlopen_deplibs=yes
    ;;
  esac
  ])
if test "$lt_cv_sys_dlopen_deplibs" != yes; then
 AC_DEFINE([LTDL_DLOPEN_DEPLIBS], [1],
    [Define if the OS needs help to load dependent libraries for dlopen().])
fi
])# LT_SYS_DLOPEN_DEPLIBS

# Old name:
AU_ALIAS([AC_LTDL_SYS_DLOPEN_DEPLIBS], [LT_SYS_DLOPEN_DEPLIBS])
dnl aclocal-1.4 backwards compatibility:
dnl AC_DEFUN([AC_LTDL_SYS_DLOPEN_DEPLIBS], [])


# LT_SYS_MODULE_EXT
# -----------------
AC_DEFUN([LT_SYS_MODULE_EXT],
[m4_require([_LT_SYS_DYNAMIC_LINKER])dnl
AC_CACHE_CHECK([which extension is used for runtime loadable modules],
  [libltdl_cv_shlibext],
[
module=yes
eval libltdl_cv_shlibext=$shrext_cmds
  ])
if test -n "$libltdl_cv_shlibext"; then
  m4_pattern_allow([LT_MODULE_EXT])dnl
  AC_DEFINE_UNQUOTED([LT_MODULE_EXT], ["$libltdl_cv_shlibext"],
    [Define to the extension used for runtime loadable modules, say, ".so".])
fi
])# LT_SYS_MODULE_EXT

# Old name:
AU_ALIAS([AC_LTDL_SHLIBEXT], [LT_SYS_MODULE_EXT])
dnl aclocal-1.4 backwards compatibility:
dnl AC_DEFUN([AC_LTDL_SHLIBEXT], [])


# LT_SYS_MODULE_PATH
# ------------------
AC_DEFUN([LT_SYS_MODULE_PATH],
[m4_require([_LT_SYS_DYNAMIC_LINKER])dnl
AC_CACHE_CHECK([which variable specifies run-time module search path],
  [lt_cv_module_path_var], [lt_cv_module_path_var="$shlibpath_var"])
if test -n "$lt_cv_module_path_var"; then
  m4_pattern_allow([LT_MODULE_PATH_VAR])dnl
  AC_DEFINE_UNQUOTED([LT_MODULE_PATH_VAR], ["$lt_cv_module_path_var"],
    [Define to the name of the environment variable that determines the run-time module search path.])
fi
])# LT_SYS_MODULE_PATH

# Old name:
AU_ALIAS([AC_LTDL_SHLIBPATH], [LT_SYS_MODULE_PATH])
dnl aclocal-1.4 backwards compatibility:
dnl AC_DEFUN([AC_LTDL_SHLIBPATH], [])


# LT_SYS_DLSEARCH_PATH
# --------------------
AC_DEFUN([LT_SYS_DLSEARCH_PATH],
[m4_require([_LT_SYS_DYNAMIC_LINKER])dnl
AC_CACHE_CHECK([for the default library search path],
  [lt_cv_sys_dlsearch_path],
  [lt_cv_sys_dlsearch_path="$sys_lib_dlsearch_path_spec"])
if test -n "$lt_cv_sys_dlsearch_path"; then
  sys_dlsearch_path=
  for dir in $lt_cv_sys_dlsearch_path; do
    if test -z "$sys_dlsearch_path"; then
      sys_dlsearch_path="$dir"
    else
      sys_dlsearch_path="$sys_dlsearch_path$PATH_SEPARATOR$dir"
    fi
  done
  m4_pattern_allow([LT_DLSEARCH_PATH])dnl
  AC_DEFINE_UNQUOTED([LT_DLSEARCH_PATH], ["$sys_dlsearch_path"],
    [Define to the system default library search path.])
fi
])# LT_SYS_DLSEARCH_PATH

# Old name:
AU_ALIAS([AC_LTDL_SYSSEARCHPATH], [LT_SYS_DLSEARCH_PATH])
dnl aclocal-1.4 backwards compatibility:
dnl AC_DEFUN([AC_LTDL_SYSSEARCHPATH], [])


# _LT_CHECK_DLPREOPEN
# -------------------
m4_defun([_LT_CHECK_DLPREOPEN],
[m4_require([_LT_CMD_GLOBAL_SYMBOLS])dnl
AC_CACHE_CHECK([whether libtool supports -dlopen/-dlpreopen],
  [libltdl_cv_preloaded_symbols],
  [if test -n "$lt_cv_sys_global_symbol_pipe"; then
    libltdl_cv_preloaded_symbols=yes
  else
    libltdl_cv_preloaded_symbols=no
  fi
  ])
if test x"$libltdl_cv_preloaded_symbols" = xyes; then
  AC_DEFINE([HAVE_PRELOADED_SYMBOLS], [1],
    [Define if libtool can extract symbol lists from object files.])
fi
])# _LT_CHECK_DLPREOPEN


# LT_LIB_DLLOAD
# -------------
AC_DEFUN([LT_LIB_DLLOAD],
[m4_pattern_allow([^LT_DLLOADERS$])
LT_DLLOADERS=
AC_SUBST([LT_DLLOADERS])

AC_LANG_PUSH([C])

LIBADD_DLOPEN=
AC_SEARCH_LIBS([dlopen], [dl],
	[AC_DEFINE([HAVE_LIBDL], [1],
		   [Define if you have the libdl library or equivalent.])
	if test "$ac_cv_search_dlopen" != "none required" ; then
	  LIBADD_DLOPEN="-ldl"
	fi
	libltdl_cv_lib_dl_dlopen="yes"
	LT_DLLOADERS="$LT_DLLOADERS ${lt_dlopen_dir+$lt_dlopen_dir/}dlopen.la"],
    [AC_LINK_IFELSE([AC_LANG_PROGRAM([[#if HAVE_DLFCN_H
#  include <dlfcn.h>
#endif
    ]], [[dlopen(0, 0);]])],
	    [AC_DEFINE([HAVE_LIBDL], [1],
		       [Define if you have the libdl library or equivalent.])
	    libltdl_cv_func_dlopen="yes"
	    LT_DLLOADERS="$LT_DLLOADERS ${lt_dlopen_dir+$lt_dlopen_dir/}dlopen.la"],
	[AC_CHECK_LIB([svld], [dlopen],
		[AC_DEFINE([HAVE_LIBDL], [1],
			 [Define if you have the libdl library or equivalent.])
	        LIBADD_DLOPEN="-lsvld" libltdl_cv_func_dlopen="yes"
		LT_DLLOADERS="$LT_DLLOADERS ${lt_dlopen_dir+$lt_dlopen_dir/}dlopen.la"])])])
if test x"$libltdl_cv_func_dlopen" = xyes || test x"$libltdl_cv_lib_dl_dlopen" = xyes
then
  lt_save_LIBS="$LIBS"
  LIBS="$LIBS $LIBADD_DLOPEN"
  AC_CHECK_FUNCS([dlerror])
  LIBS="$lt_save_LIBS"
fi
AC_SUBST([LIBADD_DLOPEN])

LIBADD_SHL_LOAD=
AC_CHECK_FUNC([shl_load],
	[AC_DEFINE([HAVE_SHL_LOAD], [1],
		   [Define if you have the shl_load function.])
	LT_DLLOADERS="$LT_DLLOADERS ${lt_dlopen_dir+$lt_dlopen_dir/}shl_load.la"],
    [AC_CHECK_LIB([dld], [shl_load],
	    [AC_DEFINE([HAVE_SHL_LOAD], [1],
		       [Define if you have the shl_load function.])
	    LT_DLLOADERS="$LT_DLLOADERS ${lt_dlopen_dir+$lt_dlopen_dir/}shl_load.la"
	    LIBADD_SHL_LOAD="-ldld"])])
AC_SUBST([LIBADD_SHL_LOAD])

case $host_os in
darwin[[1567]].*)
# We only want this for pre-Mac OS X 10.4.
  AC_CHECK_FUNC([_dyld_func_lookup],
	[AC_DEFINE([HAVE_DYLD], [1],
		   [Define if you have the _dyld_func_lookup function.])
	LT_DLLOADERS="$LT_DLLOADERS ${lt_dlopen_dir+$lt_dlopen_dir/}dyld.la"])
  ;;
beos*)
  LT_DLLOADERS="$LT_DLLOADERS ${lt_dlopen_dir+$lt_dlopen_dir/}load_add_on.la"
  ;;
cygwin* | mingw* | os2* | pw32*)
  AC_CHECK_DECLS([cygwin_conv_path], [], [], [[#include <sys/cygwin.h>]])
  LT_DLLOADERS="$LT_DLLOADERS ${lt_dlopen_dir+$lt_dlopen_dir/}loadlibrary.la"
  ;;
esac

AC_CHECK_LIB([dld], [dld_link],
	[AC_DEFINE([HAVE_DLD], [1],
		   [Define if you have the GNU dld library.])
		LT_DLLOADERS="$LT_DLLOADERS ${lt_dlopen_dir+$lt_dlopen_dir/}dld_link.la"])
AC_SUBST([LIBADD_DLD_LINK])

m4_pattern_allow([^LT_DLPREOPEN$])
LT_DLPREOPEN=
if test -n "$LT_DLLOADERS"
then
  for lt_loader in $LT_DLLOADERS; do
    LT_DLPREOPEN="$LT_DLPREOPEN-dlpreopen $lt_loader "
  done
  AC_DEFINE([HAVE_LIBDLLOADER], [1],
            [Define if libdlloader will be built on this platform])
fi
AC_SUBST([LT_DLPREOPEN])

dnl This isn't used anymore, but set it for backwards compatibility
LIBADD_DL="$LIBADD_DLOPEN $LIBADD_SHL_LOAD"
AC_SUBST([LIBADD_DL])

AC_LANG_POP
])# LT_LIB_DLLOAD

# Old name:
AU_ALIAS([AC_LTDL_DLLIB], [LT_LIB_DLLOAD])
dnl aclocal-1.4 backwards compatibility:
dnl AC_DEFUN([AC_LTDL_DLLIB], [])


# LT_SYS_SYMBOL_USCORE
# --------------------
# does the compiler prefix global symbols with an underscore?
AC_DEFUN([LT_SYS_SYMBOL_USCORE],
[m4_require([_LT_CMD_GLOBAL_SYMBOLS])dnl
AC_CACHE_CHECK([for _ prefix in compiled symbols],
  [lt_cv_sys_symbol_underscore],
  [lt_cv_sys_symbol_underscore=no
  cat > conftest.$ac_ext <<_LT_EOF
void nm_test_func(){}
int main(){nm_test_func;return 0;}
_LT_EOF
  if AC_TRY_EVAL(ac_compile); then
    # Now try to grab the symbols.
    ac_nlist=conftest.nm
    if AC_TRY_EVAL(NM conftest.$ac_objext \| $lt_cv_sys_global_symbol_pipe \> $ac_nlist) && test -s "$ac_nlist"; then
      # See whether the symbols have a leading underscore.
      if grep '^. _nm_test_func' "$ac_nlist" >/dev/null; then
        lt_cv_sys_symbol_underscore=yes
      else
        if grep '^. nm_test_func ' "$ac_nlist" >/dev/null; then
	  :
        else
	  echo "configure: cannot find nm_test_func in $ac_nlist" >&AS_MESSAGE_LOG_FD
        fi
      fi
    else
      echo "configure: cannot run $lt_cv_sys_global_symbol_pipe" >&AS_MESSAGE_LOG_FD
    fi
  else
    echo "configure: failed program was:" >&AS_MESSAGE_LOG_FD
    cat conftest.c >&AS_MESSAGE_LOG_FD
  fi
  rm -rf conftest*
  ])
  sys_symbol_underscore=$lt_cv_sys_symbol_underscore
  AC_SUBST([sys_symbol_underscore])
])# LT_SYS_SYMBOL_USCORE

# Old name:
AU_ALIAS([AC_LTDL_SYMBOL_USCORE], [LT_SYS_SYMBOL_USCORE])
dnl aclocal-1.4 backwards compatibility:
dnl AC_DEFUN([AC_LTDL_SYMBOL_USCORE], [])


# LT_FUNC_DLSYM_USCORE
# --------------------
AC_DEFUN([LT_FUNC_DLSYM_USCORE],
[AC_REQUIRE([LT_SYS_SYMBOL_USCORE])dnl
if test x"$lt_cv_sys_symbol_underscore" = xyes; then
  if test x"$libltdl_cv_func_dlopen" = xyes ||
     test x"$libltdl_cv_lib_dl_dlopen" = xyes ; then
	AC_CACHE_CHECK([whether we have to add an underscore for dlsym],
	  [libltdl_cv_need_uscore],
	  [libltdl_cv_need_uscore=unknown
          save_LIBS="$LIBS"
          LIBS="$LIBS $LIBADD_DLOPEN"
	  _LT_TRY_DLOPEN_SELF(
	    [libltdl_cv_need_uscore=no], [libltdl_cv_need_uscore=yes],
	    [],				 [libltdl_cv_need_uscore=cross])
	  LIBS="$save_LIBS"
	])
  fi
fi

if test x"$libltdl_cv_need_uscore" = xyes; then
  AC_DEFINE([NEED_USCORE], [1],
    [Define if dlsym() requires a leading underscore in symbol names.])
fi
])# LT_FUNC_DLSYM_USCORE

# Old name:
AU_ALIAS([AC_LTDL_DLSYM_USCORE], [LT_FUNC_DLSYM_USCORE])
dnl aclocal-1.4 backwards compatibility:
dnl AC_DEFUN([AC_LTDL_DLSYM_USCORE], [])
