# Supplementary material for: An Indexing Theory for Working Memory Based on Fast Hebbian Plasticity
Source: eNeuro. 2020 Mar 19;7(2):ENEURO.0374-19.2020. doi: 10.1523/ENEURO.0374-19.2020 (PMC7189483; doi:10.1523/ENEURO.0374-19.2020)
Supplement: Extended Data 1 — We use the NEST simulator (Gewaltig and Diesmann, 2007) version 2.2 for our simulations (RRID: SCR_002963), running on a Cray XC-40 Supercomputer of the PDC Centre for High Performance Computing. The custom-build spiking neural network implementation of the BCPNN learning rule for MPI-parallelized NEST is freely available on github: https://github.com/Florian-Fiebig/BCPNN-for-NEST222-MPI and included in the extended data. Further, the model is also available on ModelDB (https://modeldb.yale.edu/257610). The depositories have README files, commented code, and we are happy to help individual researchers with using the BCPNN synapse model. We here briefly describe the installation procedure of the main BCPNN synapse model on the Git repository, or in the included zip file. After extracting the main folder BCPNN-for-NEST222-MPI-master in [PATH]. The compile script compile-module.sh switches the compiler to GNU, and adds Python2.7 and NEST 2.2.2 to the environment on a Cray XC-40 via the following: module swap PrgEnv-cray PrgEnv-gnu module add python/2.7.13 site-python/2.7 module add nest/2.2.2-py27. This obviously depends on the exact supercomputer environment and available modules. The compile script automatically creates necessary bootstrap and build directories, but some adjustments might be necessary, particularly with respect to the NEST Simulator install path, specified in line 54. Next, the compile script is run on the custom module like this: sudo ./compile-module.sh module-100725/. Then in python: import nest nest.sr(‘([PATH]/BCPNN-for-NEST222-MPI-master/share/nest/sli) addpath’) nest.Install(‘[PATH]/BCPNN-for-NEST222-MPI-master/lib/nest/pt_module’) The model should now be available as ‘bcpnn_synapse’ in the list of NEST synapses: print nest.Models(‘synapses’). Download Extended Data 1, ZIP file. [file enu-eN-NWR-0374-19-s08.zip › BCPNN-for-NEST222-MPI-master/mymodule-configure.log]

checking for a BSD-compatible install... /usr/bin/install -c
checking whether build environment is sane... yes
checking for a thread-safe mkdir -p... /bin/mkdir -p
checking for gawk... gawk
checking whether make sets $(MAKE)... yes
checking build system type... x86_64-suse-linux-gnu
checking host system type... x86_64-suse-linux-gnu
checking for nest-config ... checking for /pdc/vol/nest/2.2.2-py27/bin/nest-config... yes
found
checking for NEST directory information ... -I/pdc/vol/nest/build/2.2.2-py27/libnestutil -I/pdc/vol/nest/src/nest-2.2.2/{libnestutil,librandom,sli,nestkernel,nest,topology} -fopenmp
checking for style of include used by make... GNU
checking for gcc... gcc
checking for C compiler default output file name... a.out
checking whether the C compiler works... yes
checking whether we are cross compiling... no
checking for suffix of executables... 
checking for suffix of object files... o
checking whether we are using the GNU C compiler... yes
checking whether gcc accepts -g... yes
checking for gcc option to accept ISO C89... none needed
checking dependency style of gcc... gcc3
checking how to run the C preprocessor... gcc -E
checking for grep that handles long lines and -e... /usr/bin/grep
checking for egrep... /usr/bin/grep -E
checking for ANSI C header files... yes
checking for sys/types.h... yes
checking for sys/stat.h... yes
checking for stdlib.h... yes
checking for string.h... yes
checking for memory.h... yes
checking for strings.h... yes
checking for inttypes.h... yes
checking for stdint.h... yes
checking for unistd.h... yes
checking minix/config.h usability... no
checking minix/config.h presence... no
checking for minix/config.h... no
checking whether it is safe to define __EXTENSIONS__... yes
checking for CC... CC
checking whether we are using the GNU C++ compiler... yes
checking whether CC accepts -g... yes
checking dependency style of CC... gcc3
checking for a sed that does not truncate output... /usr/bin/sed
checking for fgrep... /usr/bin/grep -F
checking for ld used by gcc... /usr/bin/ld
checking if the linker (/usr/bin/ld) is GNU ld... yes
checking for a BSD-compatible install... /usr/bin/install -c
checking for BSD- or MS-compatible name lister (nm)... /usr/bin/nm -B
checking the name lister (/usr/bin/nm -B) interface... BSD nm
checking whether ln -s works... yes
checking the maximum length of command line arguments... 1572864
checking whether the shell understands some XSI constructs... yes
checking whether the shell understands "+="... yes
checking for /usr/bin/ld option to reload object files... -r
checking for objdump... objdump
checking how to recognize dependent libraries... pass_all
checking for ar... ar
checking for strip... strip
checking for ranlib... ranlib
checking command to parse /usr/bin/nm -B output from gcc object... ok
checking for dlfcn.h... yes
checking whether we are using the GNU C++ compiler... (cached) yes
checking whether CC accepts -g... (cached) yes
checking dependency style of CC... (cached) gcc3
checking how to run the C++ preprocessor... CC -E
checking for objdir... .libs
checking if gcc supports -fno-rtti -fno-exceptions... no
checking for gcc option to produce PIC... -fPIC -DPIC
checking if gcc PIC flag -fPIC -DPIC works... yes
checking if gcc static flag -static works... yes
checking if gcc supports -c -o file.o... yes
checking if gcc supports -c -o file.o... (cached) yes
checking whether the gcc linker (/usr/bin/ld -m elf_x86_64) supports shared libraries... yes
checking whether -lc should be explicitly linked in... no
checking dynamic linker characteristics... GNU/Linux ld.so
checking how to hardcode library paths into programs... immediate
checking whether stripping libraries is possible... yes
checking if libtool supports shared libraries... yes
checking whether to build shared libraries... yes
checking whether to build static libraries... yes
checking for ld used by CC... /usr/bin/ld -m elf_x86_64
checking if the linker (/usr/bin/ld -m elf_x86_64) is GNU ld... yes
checking whether the CC linker (/usr/bin/ld -m elf_x86_64) supports shared libraries... yes
checking for CC option to produce PIC... -fPIC -DPIC
checking if CC PIC flag -fPIC -DPIC works... yes
checking if CC static flag -static works... yes
checking if CC supports -c -o file.o... yes
checking if CC supports -c -o file.o... (cached) yes
checking whether the CC linker (/usr/bin/ld -m elf_x86_64) supports shared libraries... yes
checking dynamic linker characteristics... GNU/Linux ld.so
checking how to hardcode library paths into programs... immediate
checking how to run the C++ preprocessor... CC -E
checking for gmake... /usr/bin/gmake
configure: creating ./config.status
config.status: creating Makefile
config.status: creating pt_module_config.h
config.status: executing depfiles commands
config.status: executing libtool commands
=== configuring in libltdl (/cfs/klemming/nobackup/f/fiebig/170501_Beskow_BCPNN/build-module-100725/libltdl)
configure: running /bin/sh /cfs/klemming/nobackup/f/fiebig/170501_Beskow_BCPNN/bootstrap-module-100725/libltdl/configure --disable-option-checking '--prefix=/cfs/klemming/nobackup/f/fiebig/170501_Beskow_BCPNN'  '--with-nest=/pdc/vol/nest/2.2.2-py27/bin/nest-config' '--enable-ltdl-convenience' --cache-file=/dev/null --srcdir=/cfs/klemming/nobackup/f/fiebig/170501_Beskow_BCPNN/bootstrap-module-100725/libltdl
checking for a BSD-compatible install... /usr/bin/install -c
checking whether build environment is sane... yes
checking for a thread-safe mkdir -p... /bin/mkdir -p
checking for gawk... gawk
checking whether make sets $(MAKE)... yes
checking build system type... x86_64-unknown-linux-gnu
checking host system type... x86_64-unknown-linux-gnu
checking for style of include used by make... GNU
checking for gcc... gcc
checking for C compiler default output file name... a.out
checking whether the C compiler works... yes
checking whether we are cross compiling... no
checking for suffix of executables... 
checking for suffix of object files... o
checking whether we are using the GNU C compiler... yes
checking whether gcc accepts -g... yes
checking for gcc option to accept ISO C89... none needed
checking dependency style of gcc... gcc3
checking for a sed that does not truncate output... /usr/bin/sed
checking for grep that handles long lines and -e... /usr/bin/grep
checking for egrep... /usr/bin/grep -E
checking for fgrep... /usr/bin/grep -F
checking for ld used by gcc... /usr/bin/ld
checking if the linker (/usr/bin/ld) is GNU ld... yes
checking for BSD- or MS-compatible name lister (nm)... /usr/bin/nm -B
checking the name lister (/usr/bin/nm -B) interface... BSD nm
checking whether ln -s works... yes
checking the maximum length of command line arguments... 1572864
checking whether the shell understands some XSI constructs... yes
checking whether the shell understands "+="... yes
checking for /usr/bin/ld option to reload object files... -r
checking for objdump... objdump
checking how to recognize dependent libraries... pass_all
checking for ar... ar
checking for strip... strip
checking for ranlib... ranlib
checking command to parse /usr/bin/nm -B output from gcc object... ok
checking how to run the C preprocessor... gcc -E
checking for ANSI C header files... yes
checking for sys/types.h... yes
checking for sys/stat.h... yes
checking for stdlib.h... yes
checking for string.h... yes
checking for memory.h... yes
checking for strings.h... yes
checking for inttypes.h... yes
checking for stdint.h... yes
checking for unistd.h... yes
checking for dlfcn.h... yes
checking for objdir... .libs
checking if gcc supports -fno-rtti -fno-exceptions... no
checking for gcc option to produce PIC... -fPIC -DPIC
checking if gcc PIC flag -fPIC -DPIC works... yes
checking if gcc static flag -static works... yes
checking if gcc supports -c -o file.o... yes
checking if gcc supports -c -o file.o... (cached) yes
checking whether the gcc linker (/usr/bin/ld -m elf_x86_64) supports shared libraries... yes
checking whether -lc should be explicitly linked in... no
checking dynamic linker characteristics... GNU/Linux ld.so
checking how to hardcode library paths into programs... immediate
checking for shl_load... no
checking for shl_load in -ldld... no
checking for dlopen... no
checking for dlopen in -ldl... yes
checking whether a program can dlopen itself... yes
checking whether a statically linked program can dlopen itself... no
checking whether stripping libraries is possible... yes
checking if libtool supports shared libraries... yes
checking whether to build shared libraries... yes
checking whether to build static libraries... yes
checking which extension is used for runtime loadable modules... .so
checking which variable specifies run-time module search path... LD_LIBRARY_PATH
checking for the default library search path... /lib /usr/lib /usr/X11R6/lib64/Xaw3d /usr/X11R6/lib64 /usr/lib64/Xaw3d /usr/X11R6/lib/Xaw3d /usr/X11R6/lib /usr/lib/Xaw3d /usr/x86_64-suse-linux/lib /usr/local/lib /opt/kde3/lib /usr/local/lib64 /opt/kde3/lib64 /lib64 /lib /usr/lib64 /usr/lib /opt/cray/alps/default/lib64 /opt/cray/alpscomm/default/lib64 /opt/cray/alpscomm/default/lib64 /opt/cray/alps/default/lib64 /opt/cray/alps/default/lib64 /opt/cray/ccm/default/lib64 /opt/cray/ccm/default/lib64 /opt/cray/codbc/default/lib64 /opt/cray/mpss-coi/default/lib64 /opt/cray/mpss-coi/default/lib64 /opt/cray/comm_msg/default/lib64 /opt/cray/configparse/default/lib64 /opt/cray/csa/default/lib64 /opt/nvidia/cudatoolkit/default/extras/CUPTI/lib64 /opt/nvidia/cudatoolkit/default/extras/CUPTI/lib /opt/nvidia/cudatoolkit/default/lib64 /opt/nvidia/cudatoolkit/default/lib /opt/nvidia/cudatoolkit/default/nvvm/lib64 /opt/nvidia/cudatoolkit/default/nvvm/lib /opt/nvidia/cudatoolkit6.5/default/extras/CUPTI/lib64 /opt/nvidia/cudatoolkit6.5/default/extras/CUPTI/lib /opt/nvidia/cudatoolkit6.5/default/lib64 /opt/nvidia/cudatoolkit6.5/default/lib /opt/nvidia/cudatoolkit6.5/default/nvvm/lib64 /opt/nvidia/cudatoolkit6.5/default/nvvm/lib /opt/cray/daemontools/default/lib64 /opt/cray/dmapp/default/lib64 @RUNTIME_PATH@ /opt/cray/dumpd/default/lib64 /opt/cray/job/default/lib64 /opt/cray/job/default/lib64 /opt/cray/job/default/lib64 /opt/cray/llm/default/lib64 /opt/cray/lustre-cray_ari_s/default/lib64 /opt/cray/sdb/default/lib64 /opt/cray/intel-KNC-host-mpss/default/lib64 /opt/cray/msgsupport/default/lib64 /opt/cray/msgsupport/default/lib64 /opt/cray/nodehealth/default/lib64 /opt/cray/nodeservices/default/lib64 /opt/cray/nvidia/default/lib64 /opt/cray/shared-root/default/lib64 /opt/cray/lib64 /opt/cray/lib64/cce /opt/cray/pmi/default/lib64 /opt/cray/projdb/default/lib64 /opt/cray/rca/default/lib64 /opt/cray/libscif/default/lib64 /opt/cray/sdb/default/lib64 /opt/cray/socketauth/default/lib64 /opt/cray/swrap/default/lib64 /opt/cray/sysadm/default/lib64 /opt/cray/sysutils/default/lib64 /opt/cray/udreg/default/lib64 /opt/cray/ugni/default/lib64 /opt/cray/wlm_detect/default/lib64 /opt/cray/wlm_trans/default/lib64 /opt/cray/xpmem/default/lib64 /usr/lib/fio /usr/lib64/ghostscript/Omni 
checking for library containing dlopen... -ldl
checking for dlerror... yes
checking for shl_load... (cached) no
checking for shl_load in -ldld... (cached) no
checking for dld_link in -ldld... no
checking for _ prefix in compiled symbols... no
checking whether deplibs are loaded by dlopen... yes
checking for argz.h... yes
checking for error_t... yes
checking for argz_add... yes
checking for argz_append... yes
checking for argz_count... yes
checking for argz_create_sep... yes
checking for argz_insert... yes
checking for argz_next... yes
checking for argz_stringify... yes
checking if argz actually works... yes
checking whether libtool supports -dlopen/-dlpreopen... yes
checking for unistd.h... (cached) yes
checking for dl.h... no
checking for sys/dl.h... no
checking for dld.h... no
checking for mach-o/dyld.h... no
checking for dirent.h... yes
checking for closedir... yes
checking for opendir... yes
checking for readdir... yes
checking for strlcat... no
checking for strlcpy... no
configure: creating ./config.status
config.status: creating Makefile
config.status: creating config.h
config.status: executing depfiles commands
config.status: executing libtool commands

-------------------------------------------------------
Pt_Module Configuration Summary
-------------------------------------------------------

C++ compiler        : CC
C++ compiler flags  : 
NEST compiler flags : -I/pdc/vol/nest/build/2.2.2-py27/libnestutil -I/pdc/vol/nest/src/nest-2.2.2/{libnestutil,librandom,sli,nestkernel,nest,topology} -fopenmp

-------------------------------------------------------

You can build install Pt_Module now, using
  make
  make install

The Pt_Module executable will be installed to:
  /cfs/klemming/nobackup/f/fiebig/170501_Beskow_BCPNN/lib
