# Supplementary material for: An Indexing Theory for Working Memory Based on Fast Hebbian Plasticity
Source: eNeuro. 2020 Mar 19;7(2):ENEURO.0374-19.2020. doi: 10.1523/ENEURO.0374-19.2020 (PMC7189483; doi:10.1523/ENEURO.0374-19.2020)
Supplement: Extended Data 1 — We use the NEST simulator (Gewaltig and Diesmann, 2007) version 2.2 for our simulations (RRID: SCR_002963), running on a Cray XC-40 Supercomputer of the PDC Centre for High Performance Computing. The custom-build spiking neural network implementation of the BCPNN learning rule for MPI-parallelized NEST is freely available on github: https://github.com/Florian-Fiebig/BCPNN-for-NEST222-MPI and included in the extended data. Further, the model is also available on ModelDB (https://modeldb.yale.edu/257610). The depositories have README files, commented code, and we are happy to help individual researchers with using the BCPNN synapse model. We here briefly describe the installation procedure of the main BCPNN synapse model on the Git repository, or in the included zip file. After extracting the main folder BCPNN-for-NEST222-MPI-master in [PATH]. The compile script compile-module.sh switches the compiler to GNU, and adds Python2.7 and NEST 2.2.2 to the environment on a Cray XC-40 via the following: module swap PrgEnv-cray PrgEnv-gnu module add python/2.7.13 site-python/2.7 module add nest/2.2.2-py27. This obviously depends on the exact supercomputer environment and available modules. The compile script automatically creates necessary bootstrap and build directories, but some adjustments might be necessary, particularly with respect to the NEST Simulator install path, specified in line 54. Next, the compile script is run on the custom module like this: sudo ./compile-module.sh module-100725/. Then in python: import nest nest.sr(‘([PATH]/BCPNN-for-NEST222-MPI-master/share/nest/sli) addpath’) nest.Install(‘[PATH]/BCPNN-for-NEST222-MPI-master/lib/nest/pt_module’) The model should now be available as ‘bcpnn_synapse’ in the list of NEST synapses: print nest.Models(‘synapses’). Download Extended Data 1, ZIP file. [file enu-eN-NWR-0374-19-s08.zip › BCPNN-for-NEST222-MPI-master/mymodule-make.log]

/usr/bin/gmake  all-am
gmake[1]: Entering directory `/cfs/klemming/nobackup/f/fiebig/170501_Beskow_BCPNN/build-module-100725'
/bin/sh ./libtool --tag=CXX   --mode=compile CC -DHAVE_CONFIG_H -I. -I/cfs/klemming/nobackup/f/fiebig/170501_Beskow_BCPNN/bootstrap-module-100725  -I/pdc/vol/nest/build/2.2.2-py27/libnestutil -I/pdc/vol/nest/src/nest-2.2.2/{libnestutil,librandom,sli,nestkernel,nest,topology} -fopenmp -I/cfs/klemming/nobackup/f/fiebig/170501_Beskow_BCPNN/bootstrap-module-100725/libltdl          -MT pt_module_la-pt_module.lo -MD -MP -MF .deps/pt_module_la-pt_module.Tpo -c -o pt_module_la-pt_module.lo `test -f 'pt_module.cpp' || echo '/cfs/klemming/nobackup/f/fiebig/170501_Beskow_BCPNN/bootstrap-module-100725/'`pt_module.cpp
libtool: compile:  CC -DHAVE_CONFIG_H -I. -I/cfs/klemming/nobackup/f/fiebig/170501_Beskow_BCPNN/bootstrap-module-100725 -I/pdc/vol/nest/build/2.2.2-py27/libnestutil -I/pdc/vol/nest/src/nest-2.2.2/libnestutil -I/pdc/vol/nest/src/nest-2.2.2/librandom -I/pdc/vol/nest/src/nest-2.2.2/sli -I/pdc/vol/nest/src/nest-2.2.2/nestkernel -I/pdc/vol/nest/src/nest-2.2.2/nest -I/pdc/vol/nest/src/nest-2.2.2/topology -fopenmp -I/cfs/klemming/nobackup/f/fiebig/170501_Beskow_BCPNN/bootstrap-module-100725/libltdl -MT pt_module_la-pt_module.lo -MD -MP -MF .deps/pt_module_la-pt_module.Tpo -c /cfs/klemming/nobackup/f/fiebig/170501_Beskow_BCPNN/bootstrap-module-100725/pt_module.cpp  -fPIC -DPIC -o .libs/pt_module_la-pt_module.o
libtool: compile:  CC -DHAVE_CONFIG_H -I. -I/cfs/klemming/nobackup/f/fiebig/170501_Beskow_BCPNN/bootstrap-module-100725 -I/pdc/vol/nest/build/2.2.2-py27/libnestutil -I/pdc/vol/nest/src/nest-2.2.2/libnestutil -I/pdc/vol/nest/src/nest-2.2.2/librandom -I/pdc/vol/nest/src/nest-2.2.2/sli -I/pdc/vol/nest/src/nest-2.2.2/nestkernel -I/pdc/vol/nest/src/nest-2.2.2/nest -I/pdc/vol/nest/src/nest-2.2.2/topology -fopenmp -I/cfs/klemming/nobackup/f/fiebig/170501_Beskow_BCPNN/bootstrap-module-100725/libltdl -MT pt_module_la-pt_module.lo -MD -MP -MF .deps/pt_module_la-pt_module.Tpo -c /cfs/klemming/nobackup/f/fiebig/170501_Beskow_BCPNN/bootstrap-module-100725/pt_module.cpp -o pt_module_la-pt_module.o >/dev/null 2>&1
mv -f .deps/pt_module_la-pt_module.Tpo .deps/pt_module_la-pt_module.Plo
/bin/sh ./libtool --tag=CXX   --mode=compile CC -DHAVE_CONFIG_H -I. -I/cfs/klemming/nobackup/f/fiebig/170501_Beskow_BCPNN/bootstrap-module-100725  -I/pdc/vol/nest/build/2.2.2-py27/libnestutil -I/pdc/vol/nest/src/nest-2.2.2/{libnestutil,librandom,sli,nestkernel,nest,topology} -fopenmp -I/cfs/klemming/nobackup/f/fiebig/170501_Beskow_BCPNN/bootstrap-module-100725/libltdl          -MT pt_module_la-bcpnn_connection.lo -MD -MP -MF .deps/pt_module_la-bcpnn_connection.Tpo -c -o pt_module_la-bcpnn_connection.lo `test -f 'bcpnn_connection.cpp' || echo '/cfs/klemming/nobackup/f/fiebig/170501_Beskow_BCPNN/bootstrap-module-100725/'`bcpnn_connection.cpp
libtool: compile:  CC -DHAVE_CONFIG_H -I. -I/cfs/klemming/nobackup/f/fiebig/170501_Beskow_BCPNN/bootstrap-module-100725 -I/pdc/vol/nest/build/2.2.2-py27/libnestutil -I/pdc/vol/nest/src/nest-2.2.2/libnestutil -I/pdc/vol/nest/src/nest-2.2.2/librandom -I/pdc/vol/nest/src/nest-2.2.2/sli -I/pdc/vol/nest/src/nest-2.2.2/nestkernel -I/pdc/vol/nest/src/nest-2.2.2/nest -I/pdc/vol/nest/src/nest-2.2.2/topology -fopenmp -I/cfs/klemming/nobackup/f/fiebig/170501_Beskow_BCPNN/bootstrap-module-100725/libltdl -MT pt_module_la-bcpnn_connection.lo -MD -MP -MF .deps/pt_module_la-bcpnn_connection.Tpo -c /cfs/klemming/nobackup/f/fiebig/170501_Beskow_BCPNN/bootstrap-module-100725/bcpnn_connection.cpp  -fPIC -DPIC -o .libs/pt_module_la-bcpnn_connection.o
libtool: compile:  CC -DHAVE_CONFIG_H -I. -I/cfs/klemming/nobackup/f/fiebig/170501_Beskow_BCPNN/bootstrap-module-100725 -I/pdc/vol/nest/build/2.2.2-py27/libnestutil -I/pdc/vol/nest/src/nest-2.2.2/libnestutil -I/pdc/vol/nest/src/nest-2.2.2/librandom -I/pdc/vol/nest/src/nest-2.2.2/sli -I/pdc/vol/nest/src/nest-2.2.2/nestkernel -I/pdc/vol/nest/src/nest-2.2.2/nest -I/pdc/vol/nest/src/nest-2.2.2/topology -fopenmp -I/cfs/klemming/nobackup/f/fiebig/170501_Beskow_BCPNN/bootstrap-module-100725/libltdl -MT pt_module_la-bcpnn_connection.lo -MD -MP -MF .deps/pt_module_la-bcpnn_connection.Tpo -c /cfs/klemming/nobackup/f/fiebig/170501_Beskow_BCPNN/bootstrap-module-100725/bcpnn_connection.cpp -o pt_module_la-bcpnn_connection.o >/dev/null 2>&1
mv -f .deps/pt_module_la-bcpnn_connection.Tpo .deps/pt_module_la-bcpnn_connection.Plo
/bin/sh ./libtool --tag=CXX   --mode=compile CC -DHAVE_CONFIG_H -I. -I/cfs/klemming/nobackup/f/fiebig/170501_Beskow_BCPNN/bootstrap-module-100725  -I/pdc/vol/nest/build/2.2.2-py27/libnestutil -I/pdc/vol/nest/src/nest-2.2.2/{libnestutil,librandom,sli,nestkernel,nest,topology} -fopenmp -I/cfs/klemming/nobackup/f/fiebig/170501_Beskow_BCPNN/bootstrap-module-100725/libltdl          -MT pt_module_la-iaf_cond_alpha_bias.lo -MD -MP -MF .deps/pt_module_la-iaf_cond_alpha_bias.Tpo -c -o pt_module_la-iaf_cond_alpha_bias.lo `test -f 'iaf_cond_alpha_bias.cpp' || echo '/cfs/klemming/nobackup/f/fiebig/170501_Beskow_BCPNN/bootstrap-module-100725/'`iaf_cond_alpha_bias.cpp
libtool: compile:  CC -DHAVE_CONFIG_H -I. -I/cfs/klemming/nobackup/f/fiebig/170501_Beskow_BCPNN/bootstrap-module-100725 -I/pdc/vol/nest/build/2.2.2-py27/libnestutil -I/pdc/vol/nest/src/nest-2.2.2/libnestutil -I/pdc/vol/nest/src/nest-2.2.2/librandom -I/pdc/vol/nest/src/nest-2.2.2/sli -I/pdc/vol/nest/src/nest-2.2.2/nestkernel -I/pdc/vol/nest/src/nest-2.2.2/nest -I/pdc/vol/nest/src/nest-2.2.2/topology -fopenmp -I/cfs/klemming/nobackup/f/fiebig/170501_Beskow_BCPNN/bootstrap-module-100725/libltdl -MT pt_module_la-iaf_cond_alpha_bias.lo -MD -MP -MF .deps/pt_module_la-iaf_cond_alpha_bias.Tpo -c /cfs/klemming/nobackup/f/fiebig/170501_Beskow_BCPNN/bootstrap-module-100725/iaf_cond_alpha_bias.cpp  -fPIC -DPIC -o .libs/pt_module_la-iaf_cond_alpha_bias.o
libtool: compile:  CC -DHAVE_CONFIG_H -I. -I/cfs/klemming/nobackup/f/fiebig/170501_Beskow_BCPNN/bootstrap-module-100725 -I/pdc/vol/nest/build/2.2.2-py27/libnestutil -I/pdc/vol/nest/src/nest-2.2.2/libnestutil -I/pdc/vol/nest/src/nest-2.2.2/librandom -I/pdc/vol/nest/src/nest-2.2.2/sli -I/pdc/vol/nest/src/nest-2.2.2/nestkernel -I/pdc/vol/nest/src/nest-2.2.2/nest -I/pdc/vol/nest/src/nest-2.2.2/topology -fopenmp -I/cfs/klemming/nobackup/f/fiebig/170501_Beskow_BCPNN/bootstrap-module-100725/libltdl -MT pt_module_la-iaf_cond_alpha_bias.lo -MD -MP -MF .deps/pt_module_la-iaf_cond_alpha_bias.Tpo -c /cfs/klemming/nobackup/f/fiebig/170501_Beskow_BCPNN/bootstrap-module-100725/iaf_cond_alpha_bias.cpp -o pt_module_la-iaf_cond_alpha_bias.o >/dev/null 2>&1
mv -f .deps/pt_module_la-iaf_cond_alpha_bias.Tpo .deps/pt_module_la-iaf_cond_alpha_bias.Plo
/bin/sh ./libtool --tag=CXX   --mode=compile CC -DHAVE_CONFIG_H -I. -I/cfs/klemming/nobackup/f/fiebig/170501_Beskow_BCPNN/bootstrap-module-100725  -I/pdc/vol/nest/build/2.2.2-py27/libnestutil -I/pdc/vol/nest/src/nest-2.2.2/{libnestutil,librandom,sli,nestkernel,nest,topology} -fopenmp -I/cfs/klemming/nobackup/f/fiebig/170501_Beskow_BCPNN/bootstrap-module-100725/libltdl          -MT pt_module_la-aeif_cond_exp_multisynapse.lo -MD -MP -MF .deps/pt_module_la-aeif_cond_exp_multisynapse.Tpo -c -o pt_module_la-aeif_cond_exp_multisynapse.lo `test -f 'aeif_cond_exp_multisynapse.cpp' || echo '/cfs/klemming/nobackup/f/fiebig/170501_Beskow_BCPNN/bootstrap-module-100725/'`aeif_cond_exp_multisynapse.cpp
libtool: compile:  CC -DHAVE_CONFIG_H -I. -I/cfs/klemming/nobackup/f/fiebig/170501_Beskow_BCPNN/bootstrap-module-100725 -I/pdc/vol/nest/build/2.2.2-py27/libnestutil -I/pdc/vol/nest/src/nest-2.2.2/libnestutil -I/pdc/vol/nest/src/nest-2.2.2/librandom -I/pdc/vol/nest/src/nest-2.2.2/sli -I/pdc/vol/nest/src/nest-2.2.2/nestkernel -I/pdc/vol/nest/src/nest-2.2.2/nest -I/pdc/vol/nest/src/nest-2.2.2/topology -fopenmp -I/cfs/klemming/nobackup/f/fiebig/170501_Beskow_BCPNN/bootstrap-module-100725/libltdl -MT pt_module_la-aeif_cond_exp_multisynapse.lo -MD -MP -MF .deps/pt_module_la-aeif_cond_exp_multisynapse.Tpo -c /cfs/klemming/nobackup/f/fiebig/170501_Beskow_BCPNN/bootstrap-module-100725/aeif_cond_exp_multisynapse.cpp  -fPIC -DPIC -o .libs/pt_module_la-aeif_cond_exp_multisynapse.o
libtool: compile:  CC -DHAVE_CONFIG_H -I. -I/cfs/klemming/nobackup/f/fiebig/170501_Beskow_BCPNN/bootstrap-module-100725 -I/pdc/vol/nest/build/2.2.2-py27/libnestutil -I/pdc/vol/nest/src/nest-2.2.2/libnestutil -I/pdc/vol/nest/src/nest-2.2.2/librandom -I/pdc/vol/nest/src/nest-2.2.2/sli -I/pdc/vol/nest/src/nest-2.2.2/nestkernel -I/pdc/vol/nest/src/nest-2.2.2/nest -I/pdc/vol/nest/src/nest-2.2.2/topology -fopenmp -I/cfs/klemming/nobackup/f/fiebig/170501_Beskow_BCPNN/bootstrap-module-100725/libltdl -MT pt_module_la-aeif_cond_exp_multisynapse.lo -MD -MP -MF .deps/pt_module_la-aeif_cond_exp_multisynapse.Tpo -c /cfs/klemming/nobackup/f/fiebig/170501_Beskow_BCPNN/bootstrap-module-100725/aeif_cond_exp_multisynapse.cpp -o pt_module_la-aeif_cond_exp_multisynapse.o >/dev/null 2>&1
mv -f .deps/pt_module_la-aeif_cond_exp_multisynapse.Tpo .deps/pt_module_la-aeif_cond_exp_multisynapse.Plo
/bin/sh ./libtool --tag=CXX   --mode=compile CC -DHAVE_CONFIG_H -I. -I/cfs/klemming/nobackup/f/fiebig/170501_Beskow_BCPNN/bootstrap-module-100725  -I/pdc/vol/nest/build/2.2.2-py27/libnestutil -I/pdc/vol/nest/src/nest-2.2.2/{libnestutil,librandom,sli,nestkernel,nest,topology} -fopenmp -I/cfs/klemming/nobackup/f/fiebig/170501_Beskow_BCPNN/bootstrap-module-100725/libltdl          -MT pt_module_la-iaf_cond_exp_bias.lo -MD -MP -MF .deps/pt_module_la-iaf_cond_exp_bias.Tpo -c -o pt_module_la-iaf_cond_exp_bias.lo `test -f 'iaf_cond_exp_bias.cpp' || echo '/cfs/klemming/nobackup/f/fiebig/170501_Beskow_BCPNN/bootstrap-module-100725/'`iaf_cond_exp_bias.cpp
libtool: compile:  CC -DHAVE_CONFIG_H -I. -I/cfs/klemming/nobackup/f/fiebig/170501_Beskow_BCPNN/bootstrap-module-100725 -I/pdc/vol/nest/build/2.2.2-py27/libnestutil -I/pdc/vol/nest/src/nest-2.2.2/libnestutil -I/pdc/vol/nest/src/nest-2.2.2/librandom -I/pdc/vol/nest/src/nest-2.2.2/sli -I/pdc/vol/nest/src/nest-2.2.2/nestkernel -I/pdc/vol/nest/src/nest-2.2.2/nest -I/pdc/vol/nest/src/nest-2.2.2/topology -fopenmp -I/cfs/klemming/nobackup/f/fiebig/170501_Beskow_BCPNN/bootstrap-module-100725/libltdl -MT pt_module_la-iaf_cond_exp_bias.lo -MD -MP -MF .deps/pt_module_la-iaf_cond_exp_bias.Tpo -c /cfs/klemming/nobackup/f/fiebig/170501_Beskow_BCPNN/bootstrap-module-100725/iaf_cond_exp_bias.cpp  -fPIC -DPIC -o .libs/pt_module_la-iaf_cond_exp_bias.o
libtool: compile:  CC -DHAVE_CONFIG_H -I. -I/cfs/klemming/nobackup/f/fiebig/170501_Beskow_BCPNN/bootstrap-module-100725 -I/pdc/vol/nest/build/2.2.2-py27/libnestutil -I/pdc/vol/nest/src/nest-2.2.2/libnestutil -I/pdc/vol/nest/src/nest-2.2.2/librandom -I/pdc/vol/nest/src/nest-2.2.2/sli -I/pdc/vol/nest/src/nest-2.2.2/nestkernel -I/pdc/vol/nest/src/nest-2.2.2/nest -I/pdc/vol/nest/src/nest-2.2.2/topology -fopenmp -I/cfs/klemming/nobackup/f/fiebig/170501_Beskow_BCPNN/bootstrap-module-100725/libltdl -MT pt_module_la-iaf_cond_exp_bias.lo -MD -MP -MF .deps/pt_module_la-iaf_cond_exp_bias.Tpo -c /cfs/klemming/nobackup/f/fiebig/170501_Beskow_BCPNN/bootstrap-module-100725/iaf_cond_exp_bias.cpp -o pt_module_la-iaf_cond_exp_bias.o >/dev/null 2>&1
mv -f .deps/pt_module_la-iaf_cond_exp_bias.Tpo .deps/pt_module_la-iaf_cond_exp_bias.Plo
/bin/sh ./libtool --tag=CXX   --mode=link CC   -module  -o pt_module.la -rpath /cfs/klemming/nobackup/f/fiebig/170501_Beskow_BCPNN/lib/nest pt_module_la-pt_module.lo pt_module_la-bcpnn_connection.lo pt_module_la-iaf_cond_alpha_bias.lo pt_module_la-aeif_cond_exp_multisynapse.lo pt_module_la-iaf_cond_exp_bias.lo  
libtool: link: CC -shared -nostdlib /usr/lib/../lib64/crti.o /opt/gcc/4.9.1/snos/lib/gcc/x86_64-suse-linux/4.9.1/crtbeginS.o  .libs/pt_module_la-pt_module.o .libs/pt_module_la-bcpnn_connection.o .libs/pt_module_la-iaf_cond_alpha_bias.o .libs/pt_module_la-aeif_cond_exp_multisynapse.o .libs/pt_module_la-iaf_cond_exp_bias.o   -Wl,-rpath -Wl,/pdc/vol/gsl/2.3/GNU/4.9/lib -Wl,-rpath -Wl,/opt/gcc/4.9.1/snos/lib/../lib64 -Wl,-rpath -Wl,/pdc/vol/gsl/2.3/GNU/4.9/lib -Wl,-rpath -Wl,/opt/gcc/4.9.1/snos/lib/../lib64 -L/opt/cray/libsci/13.0.1/GNU/49/haswell/lib -L/opt/cray/dmapp/default/lib64 -L/opt/cray/mpt/7.0.4/gni/mpich2-gnu/49/lib -L/pdc/vol/gsl/2.3/GNU/4.9/lib -L/opt/gcc/4.9.1/snos/lib/gcc/x86_64-suse-linux/4.9.1 -L/opt/gcc/4.9.1/snos/lib/gcc/x86_64-suse-linux/4.9.1/../../../../lib64 -L/lib/../lib64 -L/usr/lib/../lib64 -L/opt/gcc/4.9.1/snos/lib/gcc/x86_64-suse-linux/4.9.1/../../.. -lsci_gnu_49_mpi -lsci_gnu_49 -lmpich_gnu_49 /pdc/vol/gsl/2.3/GNU/4.9/lib/libgsl.so /pdc/vol/gsl/2.3/GNU/4.9/lib/libgslcblas.so -lmpichcxx_gnu_49 /opt/gcc/4.9.1/snos/lib/../lib64/libgfortran.so -L/opt/gcc/4.9.1/snos/lib/../lib64 /opt/gcc/4.9.1/snos/lib/../lib64/libquadmath.so -lpthread /opt/gcc/4.9.1/snos/lib/../lib64/libstdc++.so -lm -lc -lgcc_s /opt/gcc/4.9.1/snos/lib/gcc/x86_64-suse-linux/4.9.1/crtendS.o /usr/lib/../lib64/crtn.o    -Wl,-soname -Wl,pt_module.so.0 -o .libs/pt_module.so.0.0.0
libtool: link: (cd ".libs" && rm -f "pt_module.so.0" && ln -s "pt_module.so.0.0.0" "pt_module.so.0")
libtool: link: (cd ".libs" && rm -f "pt_module.so" && ln -s "pt_module.so.0.0.0" "pt_module.so")
libtool: link: ar cru .libs/pt_module.a  pt_module_la-pt_module.o pt_module_la-bcpnn_connection.o pt_module_la-iaf_cond_alpha_bias.o pt_module_la-aeif_cond_exp_multisynapse.o pt_module_la-iaf_cond_exp_bias.o
libtool: link: ranlib .libs/pt_module.a
libtool: link: ( cd ".libs" && rm -f "pt_module.la" && ln -s "../pt_module.la" "pt_module.la" )
/bin/sh ./libtool --tag=CXX   --mode=compile CC -DHAVE_CONFIG_H -I. -I/cfs/klemming/nobackup/f/fiebig/170501_Beskow_BCPNN/bootstrap-module-100725  -I/pdc/vol/nest/build/2.2.2-py27/libnestutil -I/pdc/vol/nest/src/nest-2.2.2/{libnestutil,librandom,sli,nestkernel,nest,topology} -fopenmp -I/cfs/klemming/nobackup/f/fiebig/170501_Beskow_BCPNN/bootstrap-module-100725/libltdl         -DLINKED_MODULE  -MT libpt_module_la-pt_module.lo -MD -MP -MF .deps/libpt_module_la-pt_module.Tpo -c -o libpt_module_la-pt_module.lo `test -f 'pt_module.cpp' || echo '/cfs/klemming/nobackup/f/fiebig/170501_Beskow_BCPNN/bootstrap-module-100725/'`pt_module.cpp
libtool: compile:  CC -DHAVE_CONFIG_H -I. -I/cfs/klemming/nobackup/f/fiebig/170501_Beskow_BCPNN/bootstrap-module-100725 -I/pdc/vol/nest/build/2.2.2-py27/libnestutil -I/pdc/vol/nest/src/nest-2.2.2/libnestutil -I/pdc/vol/nest/src/nest-2.2.2/librandom -I/pdc/vol/nest/src/nest-2.2.2/sli -I/pdc/vol/nest/src/nest-2.2.2/nestkernel -I/pdc/vol/nest/src/nest-2.2.2/nest -I/pdc/vol/nest/src/nest-2.2.2/topology -fopenmp -I/cfs/klemming/nobackup/f/fiebig/170501_Beskow_BCPNN/bootstrap-module-100725/libltdl -DLINKED_MODULE -MT libpt_module_la-pt_module.lo -MD -MP -MF .deps/libpt_module_la-pt_module.Tpo -c /cfs/klemming/nobackup/f/fiebig/170501_Beskow_BCPNN/bootstrap-module-100725/pt_module.cpp  -fPIC -DPIC -o .libs/libpt_module_la-pt_module.o
libtool: compile:  CC -DHAVE_CONFIG_H -I. -I/cfs/klemming/nobackup/f/fiebig/170501_Beskow_BCPNN/bootstrap-module-100725 -I/pdc/vol/nest/build/2.2.2-py27/libnestutil -I/pdc/vol/nest/src/nest-2.2.2/libnestutil -I/pdc/vol/nest/src/nest-2.2.2/librandom -I/pdc/vol/nest/src/nest-2.2.2/sli -I/pdc/vol/nest/src/nest-2.2.2/nestkernel -I/pdc/vol/nest/src/nest-2.2.2/nest -I/pdc/vol/nest/src/nest-2.2.2/topology -fopenmp -I/cfs/klemming/nobackup/f/fiebig/170501_Beskow_BCPNN/bootstrap-module-100725/libltdl -DLINKED_MODULE -MT libpt_module_la-pt_module.lo -MD -MP -MF .deps/libpt_module_la-pt_module.Tpo -c /cfs/klemming/nobackup/f/fiebig/170501_Beskow_BCPNN/bootstrap-module-100725/pt_module.cpp -o libpt_module_la-pt_module.o >/dev/null 2>&1
mv -f .deps/libpt_module_la-pt_module.Tpo .deps/libpt_module_la-pt_module.Plo
/bin/sh ./libtool --tag=CXX   --mode=compile CC -DHAVE_CONFIG_H -I. -I/cfs/klemming/nobackup/f/fiebig/170501_Beskow_BCPNN/bootstrap-module-100725  -I/pdc/vol/nest/build/2.2.2-py27/libnestutil -I/pdc/vol/nest/src/nest-2.2.2/{libnestutil,librandom,sli,nestkernel,nest,topology} -fopenmp -I/cfs/klemming/nobackup/f/fiebig/170501_Beskow_BCPNN/bootstrap-module-100725/libltdl         -DLINKED_MODULE  -MT libpt_module_la-bcpnn_connection.lo -MD -MP -MF .deps/libpt_module_la-bcpnn_connection.Tpo -c -o libpt_module_la-bcpnn_connection.lo `test -f 'bcpnn_connection.cpp' || echo '/cfs/klemming/nobackup/f/fiebig/170501_Beskow_BCPNN/bootstrap-module-100725/'`bcpnn_connection.cpp
libtool: compile:  CC -DHAVE_CONFIG_H -I. -I/cfs/klemming/nobackup/f/fiebig/170501_Beskow_BCPNN/bootstrap-module-100725 -I/pdc/vol/nest/build/2.2.2-py27/libnestutil -I/pdc/vol/nest/src/nest-2.2.2/libnestutil -I/pdc/vol/nest/src/nest-2.2.2/librandom -I/pdc/vol/nest/src/nest-2.2.2/sli -I/pdc/vol/nest/src/nest-2.2.2/nestkernel -I/pdc/vol/nest/src/nest-2.2.2/nest -I/pdc/vol/nest/src/nest-2.2.2/topology -fopenmp -I/cfs/klemming/nobackup/f/fiebig/170501_Beskow_BCPNN/bootstrap-module-100725/libltdl -DLINKED_MODULE -MT libpt_module_la-bcpnn_connection.lo -MD -MP -MF .deps/libpt_module_la-bcpnn_connection.Tpo -c /cfs/klemming/nobackup/f/fiebig/170501_Beskow_BCPNN/bootstrap-module-100725/bcpnn_connection.cpp  -fPIC -DPIC -o .libs/libpt_module_la-bcpnn_connection.o
libtool: compile:  CC -DHAVE_CONFIG_H -I. -I/cfs/klemming/nobackup/f/fiebig/170501_Beskow_BCPNN/bootstrap-module-100725 -I/pdc/vol/nest/build/2.2.2-py27/libnestutil -I/pdc/vol/nest/src/nest-2.2.2/libnestutil -I/pdc/vol/nest/src/nest-2.2.2/librandom -I/pdc/vol/nest/src/nest-2.2.2/sli -I/pdc/vol/nest/src/nest-2.2.2/nestkernel -I/pdc/vol/nest/src/nest-2.2.2/nest -I/pdc/vol/nest/src/nest-2.2.2/topology -fopenmp -I/cfs/klemming/nobackup/f/fiebig/170501_Beskow_BCPNN/bootstrap-module-100725/libltdl -DLINKED_MODULE -MT libpt_module_la-bcpnn_connection.lo -MD -MP -MF .deps/libpt_module_la-bcpnn_connection.Tpo -c /cfs/klemming/nobackup/f/fiebig/170501_Beskow_BCPNN/bootstrap-module-100725/bcpnn_connection.cpp -o libpt_module_la-bcpnn_connection.o >/dev/null 2>&1
mv -f .deps/libpt_module_la-bcpnn_connection.Tpo .deps/libpt_module_la-bcpnn_connection.Plo
/bin/sh ./libtool --tag=CXX   --mode=compile CC -DHAVE_CONFIG_H -I. -I/cfs/klemming/nobackup/f/fiebig/170501_Beskow_BCPNN/bootstrap-module-100725  -I/pdc/vol/nest/build/2.2.2-py27/libnestutil -I/pdc/vol/nest/src/nest-2.2.2/{libnestutil,librandom,sli,nestkernel,nest,topology} -fopenmp -I/cfs/klemming/nobackup/f/fiebig/170501_Beskow_BCPNN/bootstrap-module-100725/libltdl         -DLINKED_MODULE  -MT libpt_module_la-iaf_cond_alpha_bias.lo -MD -MP -MF .deps/libpt_module_la-iaf_cond_alpha_bias.Tpo -c -o libpt_module_la-iaf_cond_alpha_bias.lo `test -f 'iaf_cond_alpha_bias.cpp' || echo '/cfs/klemming/nobackup/f/fiebig/170501_Beskow_BCPNN/bootstrap-module-100725/'`iaf_cond_alpha_bias.cpp
libtool: compile:  CC -DHAVE_CONFIG_H -I. -I/cfs/klemming/nobackup/f/fiebig/170501_Beskow_BCPNN/bootstrap-module-100725 -I/pdc/vol/nest/build/2.2.2-py27/libnestutil -I/pdc/vol/nest/src/nest-2.2.2/libnestutil -I/pdc/vol/nest/src/nest-2.2.2/librandom -I/pdc/vol/nest/src/nest-2.2.2/sli -I/pdc/vol/nest/src/nest-2.2.2/nestkernel -I/pdc/vol/nest/src/nest-2.2.2/nest -I/pdc/vol/nest/src/nest-2.2.2/topology -fopenmp -I/cfs/klemming/nobackup/f/fiebig/170501_Beskow_BCPNN/bootstrap-module-100725/libltdl -DLINKED_MODULE -MT libpt_module_la-iaf_cond_alpha_bias.lo -MD -MP -MF .deps/libpt_module_la-iaf_cond_alpha_bias.Tpo -c /cfs/klemming/nobackup/f/fiebig/170501_Beskow_BCPNN/bootstrap-module-100725/iaf_cond_alpha_bias.cpp  -fPIC -DPIC -o .libs/libpt_module_la-iaf_cond_alpha_bias.o
libtool: compile:  CC -DHAVE_CONFIG_H -I. -I/cfs/klemming/nobackup/f/fiebig/170501_Beskow_BCPNN/bootstrap-module-100725 -I/pdc/vol/nest/build/2.2.2-py27/libnestutil -I/pdc/vol/nest/src/nest-2.2.2/libnestutil -I/pdc/vol/nest/src/nest-2.2.2/librandom -I/pdc/vol/nest/src/nest-2.2.2/sli -I/pdc/vol/nest/src/nest-2.2.2/nestkernel -I/pdc/vol/nest/src/nest-2.2.2/nest -I/pdc/vol/nest/src/nest-2.2.2/topology -fopenmp -I/cfs/klemming/nobackup/f/fiebig/170501_Beskow_BCPNN/bootstrap-module-100725/libltdl -DLINKED_MODULE -MT libpt_module_la-iaf_cond_alpha_bias.lo -MD -MP -MF .deps/libpt_module_la-iaf_cond_alpha_bias.Tpo -c /cfs/klemming/nobackup/f/fiebig/170501_Beskow_BCPNN/bootstrap-module-100725/iaf_cond_alpha_bias.cpp -o libpt_module_la-iaf_cond_alpha_bias.o >/dev/null 2>&1
mv -f .deps/libpt_module_la-iaf_cond_alpha_bias.Tpo .deps/libpt_module_la-iaf_cond_alpha_bias.Plo
/bin/sh ./libtool --tag=CXX   --mode=compile CC -DHAVE_CONFIG_H -I. -I/cfs/klemming/nobackup/f/fiebig/170501_Beskow_BCPNN/bootstrap-module-100725  -I/pdc/vol/nest/build/2.2.2-py27/libnestutil -I/pdc/vol/nest/src/nest-2.2.2/{libnestutil,librandom,sli,nestkernel,nest,topology} -fopenmp -I/cfs/klemming/nobackup/f/fiebig/170501_Beskow_BCPNN/bootstrap-module-100725/libltdl         -DLINKED_MODULE  -MT libpt_module_la-aeif_cond_exp_multisynapse.lo -MD -MP -MF .deps/libpt_module_la-aeif_cond_exp_multisynapse.Tpo -c -o libpt_module_la-aeif_cond_exp_multisynapse.lo `test -f 'aeif_cond_exp_multisynapse.cpp' || echo '/cfs/klemming/nobackup/f/fiebig/170501_Beskow_BCPNN/bootstrap-module-100725/'`aeif_cond_exp_multisynapse.cpp
libtool: compile:  CC -DHAVE_CONFIG_H -I. -I/cfs/klemming/nobackup/f/fiebig/170501_Beskow_BCPNN/bootstrap-module-100725 -I/pdc/vol/nest/build/2.2.2-py27/libnestutil -I/pdc/vol/nest/src/nest-2.2.2/libnestutil -I/pdc/vol/nest/src/nest-2.2.2/librandom -I/pdc/vol/nest/src/nest-2.2.2/sli -I/pdc/vol/nest/src/nest-2.2.2/nestkernel -I/pdc/vol/nest/src/nest-2.2.2/nest -I/pdc/vol/nest/src/nest-2.2.2/topology -fopenmp -I/cfs/klemming/nobackup/f/fiebig/170501_Beskow_BCPNN/bootstrap-module-100725/libltdl -DLINKED_MODULE -MT libpt_module_la-aeif_cond_exp_multisynapse.lo -MD -MP -MF .deps/libpt_module_la-aeif_cond_exp_multisynapse.Tpo -c /cfs/klemming/nobackup/f/fiebig/170501_Beskow_BCPNN/bootstrap-module-100725/aeif_cond_exp_multisynapse.cpp  -fPIC -DPIC -o .libs/libpt_module_la-aeif_cond_exp_multisynapse.o
libtool: compile:  CC -DHAVE_CONFIG_H -I. -I/cfs/klemming/nobackup/f/fiebig/170501_Beskow_BCPNN/bootstrap-module-100725 -I/pdc/vol/nest/build/2.2.2-py27/libnestutil -I/pdc/vol/nest/src/nest-2.2.2/libnestutil -I/pdc/vol/nest/src/nest-2.2.2/librandom -I/pdc/vol/nest/src/nest-2.2.2/sli -I/pdc/vol/nest/src/nest-2.2.2/nestkernel -I/pdc/vol/nest/src/nest-2.2.2/nest -I/pdc/vol/nest/src/nest-2.2.2/topology -fopenmp -I/cfs/klemming/nobackup/f/fiebig/170501_Beskow_BCPNN/bootstrap-module-100725/libltdl -DLINKED_MODULE -MT libpt_module_la-aeif_cond_exp_multisynapse.lo -MD -MP -MF .deps/libpt_module_la-aeif_cond_exp_multisynapse.Tpo -c /cfs/klemming/nobackup/f/fiebig/170501_Beskow_BCPNN/bootstrap-module-100725/aeif_cond_exp_multisynapse.cpp -o libpt_module_la-aeif_cond_exp_multisynapse.o >/dev/null 2>&1
mv -f .deps/libpt_module_la-aeif_cond_exp_multisynapse.Tpo .deps/libpt_module_la-aeif_cond_exp_multisynapse.Plo
/bin/sh ./libtool --tag=CXX   --mode=compile CC -DHAVE_CONFIG_H -I. -I/cfs/klemming/nobackup/f/fiebig/170501_Beskow_BCPNN/bootstrap-module-100725  -I/pdc/vol/nest/build/2.2.2-py27/libnestutil -I/pdc/vol/nest/src/nest-2.2.2/{libnestutil,librandom,sli,nestkernel,nest,topology} -fopenmp -I/cfs/klemming/nobackup/f/fiebig/170501_Beskow_BCPNN/bootstrap-module-100725/libltdl         -DLINKED_MODULE  -MT libpt_module_la-iaf_cond_exp_bias.lo -MD -MP -MF .deps/libpt_module_la-iaf_cond_exp_bias.Tpo -c -o libpt_module_la-iaf_cond_exp_bias.lo `test -f 'iaf_cond_exp_bias.cpp' || echo '/cfs/klemming/nobackup/f/fiebig/170501_Beskow_BCPNN/bootstrap-module-100725/'`iaf_cond_exp_bias.cpp
libtool: compile:  CC -DHAVE_CONFIG_H -I. -I/cfs/klemming/nobackup/f/fiebig/170501_Beskow_BCPNN/bootstrap-module-100725 -I/pdc/vol/nest/build/2.2.2-py27/libnestutil -I/pdc/vol/nest/src/nest-2.2.2/libnestutil -I/pdc/vol/nest/src/nest-2.2.2/librandom -I/pdc/vol/nest/src/nest-2.2.2/sli -I/pdc/vol/nest/src/nest-2.2.2/nestkernel -I/pdc/vol/nest/src/nest-2.2.2/nest -I/pdc/vol/nest/src/nest-2.2.2/topology -fopenmp -I/cfs/klemming/nobackup/f/fiebig/170501_Beskow_BCPNN/bootstrap-module-100725/libltdl -DLINKED_MODULE -MT libpt_module_la-iaf_cond_exp_bias.lo -MD -MP -MF .deps/libpt_module_la-iaf_cond_exp_bias.Tpo -c /cfs/klemming/nobackup/f/fiebig/170501_Beskow_BCPNN/bootstrap-module-100725/iaf_cond_exp_bias.cpp  -fPIC -DPIC -o .libs/libpt_module_la-iaf_cond_exp_bias.o
libtool: compile:  CC -DHAVE_CONFIG_H -I. -I/cfs/klemming/nobackup/f/fiebig/170501_Beskow_BCPNN/bootstrap-module-100725 -I/pdc/vol/nest/build/2.2.2-py27/libnestutil -I/pdc/vol/nest/src/nest-2.2.2/libnestutil -I/pdc/vol/nest/src/nest-2.2.2/librandom -I/pdc/vol/nest/src/nest-2.2.2/sli -I/pdc/vol/nest/src/nest-2.2.2/nestkernel -I/pdc/vol/nest/src/nest-2.2.2/nest -I/pdc/vol/nest/src/nest-2.2.2/topology -fopenmp -I/cfs/klemming/nobackup/f/fiebig/170501_Beskow_BCPNN/bootstrap-module-100725/libltdl -DLINKED_MODULE -MT libpt_module_la-iaf_cond_exp_bias.lo -MD -MP -MF .deps/libpt_module_la-iaf_cond_exp_bias.Tpo -c /cfs/klemming/nobackup/f/fiebig/170501_Beskow_BCPNN/bootstrap-module-100725/iaf_cond_exp_bias.cpp -o libpt_module_la-iaf_cond_exp_bias.o >/dev/null 2>&1
mv -f .deps/libpt_module_la-iaf_cond_exp_bias.Tpo .deps/libpt_module_la-iaf_cond_exp_bias.Plo
/bin/sh ./libtool --tag=CXX   --mode=link CC  -DLINKED_MODULE    -o libpt_module.la -rpath /cfs/klemming/nobackup/f/fiebig/170501_Beskow_BCPNN/lib/nest libpt_module_la-pt_module.lo libpt_module_la-bcpnn_connection.lo libpt_module_la-iaf_cond_alpha_bias.lo libpt_module_la-aeif_cond_exp_multisynapse.lo libpt_module_la-iaf_cond_exp_bias.lo  
libtool: link: CC -shared -nostdlib /usr/lib/../lib64/crti.o /opt/gcc/4.9.1/snos/lib/gcc/x86_64-suse-linux/4.9.1/crtbeginS.o  .libs/libpt_module_la-pt_module.o .libs/libpt_module_la-bcpnn_connection.o .libs/libpt_module_la-iaf_cond_alpha_bias.o .libs/libpt_module_la-aeif_cond_exp_multisynapse.o .libs/libpt_module_la-iaf_cond_exp_bias.o   -Wl,-rpath -Wl,/pdc/vol/gsl/2.3/GNU/4.9/lib -Wl,-rpath -Wl,/opt/gcc/4.9.1/snos/lib/../lib64 -Wl,-rpath -Wl,/pdc/vol/gsl/2.3/GNU/4.9/lib -Wl,-rpath -Wl,/opt/gcc/4.9.1/snos/lib/../lib64 -L/opt/cray/libsci/13.0.1/GNU/49/haswell/lib -L/opt/cray/dmapp/default/lib64 -L/opt/cray/mpt/7.0.4/gni/mpich2-gnu/49/lib -L/pdc/vol/gsl/2.3/GNU/4.9/lib -L/opt/gcc/4.9.1/snos/lib/gcc/x86_64-suse-linux/4.9.1 -L/opt/gcc/4.9.1/snos/lib/gcc/x86_64-suse-linux/4.9.1/../../../../lib64 -L/lib/../lib64 -L/usr/lib/../lib64 -L/opt/gcc/4.9.1/snos/lib/gcc/x86_64-suse-linux/4.9.1/../../.. -lsci_gnu_49_mpi -lsci_gnu_49 -lmpich_gnu_49 /pdc/vol/gsl/2.3/GNU/4.9/lib/libgsl.so /pdc/vol/gsl/2.3/GNU/4.9/lib/libgslcblas.so -lmpichcxx_gnu_49 /opt/gcc/4.9.1/snos/lib/../lib64/libgfortran.so -L/opt/gcc/4.9.1/snos/lib/../lib64 /opt/gcc/4.9.1/snos/lib/../lib64/libquadmath.so -lpthread /opt/gcc/4.9.1/snos/lib/../lib64/libstdc++.so -lm -lc -lgcc_s /opt/gcc/4.9.1/snos/lib/gcc/x86_64-suse-linux/4.9.1/crtendS.o /usr/lib/../lib64/crtn.o    -Wl,-soname -Wl,libpt_module.so.0 -o .libs/libpt_module.so.0.0.0
libtool: link: (cd ".libs" && rm -f "libpt_module.so.0" && ln -s "libpt_module.so.0.0.0" "libpt_module.so.0")
libtool: link: (cd ".libs" && rm -f "libpt_module.so" && ln -s "libpt_module.so.0.0.0" "libpt_module.so")
libtool: link: ar cru .libs/libpt_module.a  libpt_module_la-pt_module.o libpt_module_la-bcpnn_connection.o libpt_module_la-iaf_cond_alpha_bias.o libpt_module_la-aeif_cond_exp_multisynapse.o libpt_module_la-iaf_cond_exp_bias.o
libtool: link: ranlib .libs/libpt_module.a
libtool: link: ( cd ".libs" && rm -f "libpt_module.la" && ln -s "../libpt_module.la" "libpt_module.la" )
gmake[1]: Leaving directory `/cfs/klemming/nobackup/f/fiebig/170501_Beskow_BCPNN/build-module-100725'
